# Supplementary material for: Germline mutation in the TP53 gene in uveal melanoma
Source: Sci Rep. 2018 May 16;8:7618. doi: 10.1038/s41598-018-26040-0 (PMC5955881; doi:10.1038/s41598-018-26040-0)
Supplement: Supplementary file 3 — CNV analysis processed by Nextgene [file 41598_2018_26040_MOESM3_ESM.xlsx]

## Sheet: Supplementary Table S2
Supplementary Table S2: CNV analysis proccesed by Nextgene "CNV tool Dispersion and Hidden Markov Model"; human genome reference sequence GRch37 (hg19)
sample ID	Table Index	Chart Index	Description	Chr	Chr Start	Chr End	Gene	Locus Tag	CDS	RNA Accession	Protein Accession	Length	Ratio	Total RPKM	Dispersion	Normalized Likelihoods(Deletion;Normal;Duplication)	Deletion Score	Normal Score	Duplication Score	HMM Calls	RPKM(Sample;Control)
1	1	1	ARID1A_e1	chr1	27022502	27024051	ARID1A; +		1	NM_006015.4	NP_006006.3	1550	0.2891	2045.08	0.4503	-0,45;-0,46;-0,53	1.92	1.85	1.52	Normal	573,522;1471,557
1	2	2	ARID1A_e2	chr1	27056122	27056374	ARID1A; +		2	NM_006015.4	NP_006006.3	253	0.3867	3284.35	0.0444	-0,27;-0,43;-1,06	3.38	2.02	0.4	Normal	1232,096;2052,251
1	3	3	ARID1A_e3	chr1	27057623	27058115	ARID1A; +		3	NM_006015.4	NP_006006.3	493	0.3907	2860.51	0.0873	-0,37;-0,42;-0,72	2.43	2.08	0.91	Normal	1084,269;1776,241
1	4	4	ARID1A_e4	chr1	27059147	27059303	ARID1A; +		4	NM_006015.4	NP_006006.3	157	0.3931	3809.25	0.0215	-0,19;-0,47;-1,74	4.51	1.78	0.08	Normal	1452,790;2356,457
1	5	5	ARID1A_e5	chr1	27087327	27087607	ARID1A; +		5	NM_006015.4	NP_006006.3	281	0.3944	3111.71	0.0579	-0,33;-0,41;-0,86	2.76	2.16	0.64	Normal	1190,495;1921,214
1	6	6	ARID1A_e6	chr1	27087855	27087984	ARID1A; +		6	NM_006015.4	NP_006006.3	130	0.3768	3753.87	0.0231	-0,13;-0,60;-1,91	5.84	1.24	0.05	Normal	1372,127;2381,741
1	7	7	ARID1A_e7	chr1	27088623	27088830	ARID1A; +		7	NM_006015.4	NP_006006.3	208	0.4082	3159.67	0.0537	-0,36;-0,38;-0,83	2.46	2.36	0.7	Normal	1251,223;1908,446
1	8	8	ARID1A_e8	chr1	27089444	27089796	ARID1A; +		8	NM_006015.4	NP_006006.3	353	0.369	3804.33	0.0217	-0,10;-0,71;-2,17	6.99	0.93	0.03	Normal	1361,868;2442,465
1	9	9	ARID1A_e9	chr1	27092692	27092877	ARID1A; +		9	NM_006015.4	NP_006006.3	186	0.399	4045.78	0.016	-0,18;-0,47;-2,11	4.6	1.8	0.03	Normal	1565,865;2479,913
1	10	10	ARID1A_e10	chr1	27092928	27093077	ARID1A; +		10	NM_006015.4	NP_006006.3	150	0.4056	4162.2	0.014	-0,22;-0,41;-2,21	4.03	2.14	0.03	Normal	1637,555;2524,645
1	11	11	ARID1A_e11	chr1	27094261	27094510	ARID1A; +		11	NM_006015.4	NP_006006.3	250	0.4049	3859.54	0.0202	-0,25;-0,38;-1,63	3.59	2.32	0.1	Normal	1515,908;2343,633
1	12	12	ARID1A_e12	chr1	27097590	27097837	ARID1A; +		12	NM_006015.4	NP_006006.3	248	0.4222	3719.48	0.0242	-0,38;-0,28;-1,19	2.32	3.21	0.29	Normal	1523,417;2196,067
1	13	13	ARID1A_e13	chr1	27098971	27099143	ARID1A; +		13	NM_006015.4	NP_006006.3	173	0.3965	3840.7	0.0207	-0,20;-0,45;-1,74	4.29	1.9	0.08	Normal	1477,315;2363,384
1	14	14	ARID1A_e14	chr1	27099283	27099498	ARID1A; +		14	NM_006015.4	NP_006006.3	216	0.4276	4151.56	0.0141	-0,46;-0,20;-1,70	1.83	4.4	0.09	Normal	1722,032;2429,522
1	15	15	ARID1A_e15	chr1	27099817	27100007	ARID1A; +		15	NM_006015.4	NP_006006.3	191	0.3931	3332.41	0.0414	-0,28;-0,41;-1,06	3.24	2.13	0.4	Normal	1270,728;2061,681
1	16	16	ARID1A_e16	chr1	27100051	27100228	ARID1A; +		16	NM_006015.4	NP_006006.3	178	0.3502	3114.12	0.0576	-0,21;-0,51;-1,10	4.15	1.59	0.36	Normal	1057,971;2056,147
1	17	17	ARID1A_e17	chr1	27100273	27100409	ARID1A; +		17	NM_006015.4	NP_006006.3	137	0.3859	3603.23	0.0283	-0,20;-0,48;-1,48	4.39	1.74	0.14	Normal	1348,977;2254,251
1	18	18	ARID1A_e18	chr1	27100800	27101731	ARID1A; +		18	NM_006015.4	NP_006006.3	932	0.3891	3399.23	0.0376	-0,25;-0,43;-1,17	3.57	2.01	0.31	Normal	1283,262;2115,967
1	19	19	ARID1A_e19	chr1	27102048	27102218	ARID1A; +		19	NM_006015.4	NP_006006.3	171	0.4254	3778.82	0.0224	-0,41;-0,26;-1,22	2.14	3.47	0.27	Normal	1559,576;2219,244
1	20	20	ARID1A_e20	chr1	27105494	27107267	ARID1A; +		20	NM_006015.4	NP_006006.3	1774	0.3965	3769.44	0.0227	-0,21;-0,44;-1,61	4.1	1.97	0.11	Normal	1449,905;2319,534
1	21	21	NRAS_e5	chr1	115251132	115251295	NRAS; -		4	NM_002524.4	NP_002515.1	164	0.566	4487.69	0.0099	-4,86;-0,46;-0,19	0	1.87	4.57	Normal	2464,178;2023,511
1	22	22	NRAS_e4	chr1	115252170	115252369	NRAS; -		3	NM_002524.4	NP_002515.1	200	0.5471	5151.6	0.0099	-4,12;-0,27;-0,33	0	3.34	2.71	Normal	2734,133;2417,467
1	23	23	NRAS_e3	chr1	115256401	115256619	NRAS; -		2	NM_002524.4	NP_002515.1	219	0.5891	4906.64	0.0099	-5,85;-0,76;-0,08	0	0.82	7.63	Normal	2804,033;2102,602
1	24	24	NRAS_e2	chr1	115258651	115258818	NRAS; -		1	NM_002524.4	NP_002515.1	168	0.5504	4876.98	0.0099	-4,25;-0,30;-0,30	0	3.04	2.98	Normal	2603,936;2273,050
1	25	25	F11R_e10	chr1	160968641	160968716	F11R; -		10	NM_016946.4	NP_058642.1	76	0.5411	3474.28	0.0338	-1,37;-0,29;-0,35	0.19	3.08	2.58	Normal	1823,781;1650,504
1	26	26	F11R_e9	chr1	160968813	160968901	F11R; -		9	NM_016946.4	NP_058642.1	89	0.5306	3970.46	0.0176	-2,11;-0,22;-0,42	0.03	4.07	2.1	Normal	2043,658;1926,801
1	27	27	F11R_e8	chr1	160969166	160969218	F11R; -		8	NM_016946.4	NP_058642.1	53	0.4784	3661.66	0.0261	-0,89;-0,18;-0,66	0.59	4.6	1.07	Normal	1699,350;1962,315
1	28	28	F11R_e7	chr1	160969410	160969557	F11R; -		7	NM_016946.4	NP_058642.1	148	0.4887	3967.68	0.0176	-1,33;-0,12;-0,72	0.21	6.27	0.91	Normal	1880,975;2086,705
1	29	29	F11R_e6	chr1	160969646	160969788	F11R; -		6	NM_016946.4	NP_058642.1	143	0.5373	4197.81	0.0134	-2,86;-0,22;-0,40	0.01	3.96	2.22	Normal	2188,042;2009,767
1	30	30	F11R_e5	chr1	160969916	160970158	F11R; -		5	NM_016946.4	NP_058642.1	243	0.4902	4367.29	0.011	-2,03;-0,05;-1,00	0.04	9.57	0.46	Normal	2077,028;2290,261
1	31	31	F11R_e4	chr1	160970401	160970587	F11R; -		4	NM_016946.4	NP_058642.1	187	0.5313	4126.34	0.0146	-2,50;-0,20;-0,43	0.01	4.3	1.99	Normal	2126,695;1999,643
1	32	32	F11R_e3	chr1	160970790	160970937	F11R; -		3	NM_016946.4	NP_058642.1	148	0.489	4398.47	0.0107	-2,06;-0,05;-1,04	0.04	10.04	0.41	Normal	2086,460;2312,005
1	33	33	F11R_e2	chr1	160971055	160971163	F11R; -		2	NM_016946.4	NP_058642.1	109	0.5768	4448.89	0.0101	-5,23;-0,58;-0,13	0	1.31	5.85	Normal	2489,599;1959,291
1	34	34	F11R_e1	chr1	160990780	160990883	F11R; -		1	NM_016946.4	NP_058642.1	104	0.517	3139.5	0.0554	-0,85;-0,32;-0,43	0.67	2.86	2.05	Normal	1574,572;1564,926
1	35	35	AKT3_e13	chr1	243663025	243663108	SDCCAG8; +		18	NM_006642.3	NP_006633.1	84	0.6121	4467.33	0.0099	-6,91;-1,13;-0,03	0	0.33	11.3	Duplication	2652,672;1814,660
1	36	36	AKT3_e12	chr1	243675606	243675748	AKT3; -		12	NM_181690.2	NP_859029.1	143	0.6581	4990.3	0.0099	-9,19;-1,96;-0,00	0	0.05	19.64	Duplication	3185,953;1804,349
1	37	37	AKT3_e11	chr1	243708792	243708919	AKT3; -		11	NM_181690.2	NP_859029.1	128	0.5731	5908.8	0.0099	-5,16;-0,54;-0,15	0	1.47	5.42	Duplication	3285,162;2623,636
1	38	38	AKT3_e10	chr1	243716011	243716265	AKT3; -		10	NM_181690.2	NP_859029.1	255	0.5787	6083.19	0.0099	-5,40;-0,62;-0,12	0	1.21	6.15	Duplication	3415,014;2668,172
1	39	39	AKT3_e9	chr1	243727002	243727170	AKT3; -		9	NM_181690.2	NP_859029.1	169	0.5457	5869.87	0.0099	-4,07;-0,26;-0,35	0	3.46	2.6	Duplication	3107,618;2762,255
1	40	40	AKT3_e8	chr1	243736208	243736370	AKT3; -		8	NM_181690.2	NP_859029.1	163	0.5791	4068.2	0.0156	-3,52;-0,49;-0,17	0	1.72	4.85	Duplication	2285,545;1782,652
1	41	41	AKT3_e7	chr1	243776953	243777061	AKT3; -		7	NM_181690.2	NP_859029.1	109	0.5767	4910.38	0.0099	-5,31;-0,59;-0,13	0	1.29	5.89	Duplication	2747,144;2163,232
1	42	42	AKT3_e6	chr1	243778378	243778483	AKT3; -		6	NM_181690.2	NP_859029.1	106	0.6045	5306.29	0.0099	-6,56;-1,00;-0,05	0	0.45	10.04	Duplication	3111,796;2194,497
1	43	43	AKT3_e5	chr1	243800893	243801064	AKT3; -		5	NM_181690.2	NP_859029.1	172	0.5496	4528.19	0.0099	-4,21;-0,29;-0,31	0	3.11	2.91	Duplication	2414,170;2114,026
1	44	44	AKT3_e4	chr1	243809175	243809359	AKT3; -		4	NM_181690.2	NP_859029.1	185	0.5607	4893.36	0.0099	-4,65;-0,40;-0,22	0	2.22	3.98	Duplication	2661,818;2231,541
1	45	45	AKT3_e3	chr1	243828054	243828205	AKT3; -		3	NM_181690.2	NP_859029.1	152	0.6173	4908.71	0.0099	-7,16;-1,22;-0,03	0	0.27	12.2	Duplication	2939,596;1969,115
1	46	46	AKT3_e2	chr1	243858873	243859038	AKT3; -		2	NM_181690.2	NP_859029.1	166	0.6024	5696.76	0.0099	-6,46;-0,97;-0,05	0	0.49	9.7	Duplication	3329,367;2367,393
1	47	47	AKT3_e1	chr1	244006407	244006492	AKT3; -		1	NM_181690.2	NP_859029.1	86	0.5988	5022.2	0.0099	-6,29;-0,91;-0,06	0	0.57	9.12	Duplication	2917,405;2104,794
1	48	48	MSH2_e1	chr2	47630186	47630561	MSH2; +		1	NM_000251.2	NP_000242.1	376	0.3592	2981.58	0.0713	-0,27;-0,47;-0,92	3.36	1.81	0.56	Normal	1039,026;1942,554
1	49	49	MSH2_e2	chr2	47635520	47635714	MSH2; +		2	NM_000251.2	NP_000242.1	195	0.4845	3241.7	0.0474	-0,72;-0,29;-0,53	0.92	3.13	1.52	Normal	1523,586;1718,110
1	50	50	MSH2_e3	chr2	47637213	47637531	MSH2; +		3	NM_000251.2	NP_000242.1	319	0.449	3977.38	0.0174	-0,71;-0,13;-1,14	0.94	5.74	0.33	Normal	1732,523;2244,859
1	51	51	MSH2_e4	chr2	47639533	47639719	MSH2; +		4	NM_000251.2	NP_000242.1	187	0.4287	3670.21	0.0258	-0,43;-0,26;-1,07	2	3.43	0.38	Normal	1526,216;2143,991
1	52	52	MSH2_e5	chr2	47641388	47641577	MSH2; +		5	NM_000251.2	NP_000242.1	190	0.4474	2702.09	0.1154	-0,50;-0,40;-0,55	1.66	2.21	1.45	Normal	1172,760;1529,328
1	53	53	MSH2_e6	chr2	47643415	47643588	MSH2; +		6	NM_000251.2	NP_000242.1	174	0.4531	3533.07	0.0311	-0,60;-0,24;-0,77	1.25	3.78	0.8	Normal	1552,854;1980,221
1	54	54	MSH2_e7	chr2	47656861	47657100	MSH2; +		7	NM_000251.2	NP_000242.1	240	0.4425	3825.69	0.0211	-0,58;-0,19;-1,07	1.33	4.57	0.39	Normal	1642,429;2183,262
1	55	55	MSH2_e8	chr2	47672667	47672816	MSH2; +		8	NM_000251.2	NP_000242.1	150	0.5142	4002.21	0.0169	-1,85;-0,16;-0,53	0.06	5.13	1.5	Normal	1996,258;2005,955
1	56	56	MSH2_e9	chr2	47690150	47690313	MSH2; +		9	NM_000251.2	NP_000242.1	164	0.4559	4878.1	0.0099	-1,24;-0,04;-1,69	0.26	11.07	0.09	Normal	2157,493;2720,606
1	57	57	MSH2_e10	chr2	47693777	47693967	MSH2; +		10	NM_000251.2	NP_000242.1	191	0.4853	4194.62	0.0134	-1,59;-0,07;-0,91	0.11	8.26	0.57	Normal	1974,987;2219,633
1	58	58	MSH2_e11	chr2	47698084	47698221	MSH2; +		11	NM_000251.2	NP_000242.1	138	0.5178	4404.12	0.0106	-2,92;-0,11;-0,65	0.01	6.46	1.11	Normal	2212,225;2191,892
1	59	59	MSH2_e12	chr2	47702144	47702429	MSH2; +		12	NM_000251.2	NP_000242.1	286	0.4741	3685.56	0.0253	-0,86;-0,18;-0,70	0.64	4.72	0.97	Normal	1695,221;1990,336
1	60	60	MSH2_e13	chr2	47703486	47703730	MSH2; +		13	NM_000251.2	NP_000242.1	245	0.5012	4011.2	0.0167	-1,62;-0,13;-0,64	0.11	5.95	1.14	Normal	1950,266;2060,935
1	61	61	MSH2_e14	chr2	47705391	47705678	MSH2; +		14	NM_000251.2	NP_000242.1	288	0.4982	4545.88	0.0099	-2,48;-0,05;-0,97	0.01	9.52	0.5	Normal	2197,216;2348,661
1	62	62	MSH2_e15	chr2	47707815	47708030	MSH2; +		15	NM_000251.2	NP_000242.1	216	0.501	4941.43	0.0099	-2,57;-0,06;-0,92	0.01	9.13	0.55	Normal	2401,639;2539,788
1	63	63	MSH2_e16	chr2	47709898	47710108	MSH2; +		16	NM_000251.2	NP_000242.1	211	0.4927	5103.09	0.0099	-2,32;-0,04;-1,05	0.02	10.29	0.4	Normal	2439,148;2663,938
1	64	64	MSH6_e1	chr2	48010201	48010652	MSH6; +		1	NM_000179.2	NP_000170.1	452	0.3459	2648.86	0.1271	-0,34;-0,46;-0,72	2.67	1.86	0.92	Normal	888,907;1759,959
1	65	65	MSH6_e2	chr2	48018046	48018282	MSH6; +		2	NM_000179.2	NP_000170.1	237	0.4831	3612.29	0.0279	-0,91;-0,20;-0,61	0.57	4.36	1.21	Normal	1692,831;1919,462
1	66	66	MSH6_e3	chr2	48023013	48023222	MSH6; +		3	NM_000179.2	NP_000170.1	210	0.4925	3706.87	0.0246	-1,10;-0,18;-0,59	0.36	4.7	1.3	Normal	1771,233;1935,637
1	67	67	MSH6_e4	chr2	48025730	48028314	MSH6; +		4	NM_000179.2	NP_000170.1	2585	0.4477	4210.78	0.0132	-0,82;-0,09;-1,44	0.71	7.25	0.16	Normal	1828,732;2382,048
1	68	68	MSH6_e5	chr2	48030539	48030844	MSH6; +		5	NM_000179.2	NP_000170.1	306	0.4919	3920.76	0.0187	-1,32;-0,13;-0,67	0.21	5.85	1.04	Normal	1871,109;2049,646
1	69	69	MSH6_e6	chr2	48032029	48032186	MSH6; +		6	NM_000179.2	NP_000170.1	158	0.4714	3925.74	0.0186	-1,01;-0,12;-0,85	0.45	6.21	0.66	Normal	1795,240;2130,502
1	70	70	MSH6_e7	chr2	48032737	48032866	MSH6; +		7	NM_000179.2	NP_000170.1	130	0.4133	2782.92	0.0999	-0,43;-0,41;-0,63	2.04	2.16	1.15	Normal	1115,697;1667,218
1	71	71	MSH6_e8	chr2	48033323	48033517	MSH6; +		8	NM_000179.2	NP_000170.1	195	0.4766	4293.92	0.012	-1,54;-0,05;-1,11	0.13	9.76	0.35	Normal	1985,461;2308,456
1	72	72	MSH6_e9	chr2	48033571	48033810	MSH6; +		9	NM_000179.2	NP_000170.1	240	0.4933	4282.26	0.0121	-1,94;-0,07;-0,88	0.05	8.45	0.61	Normal	2049,381;2232,882
1	73	73	MSH6_e10	chr2	48033898	48034019	MSH6; +		10	NM_000179.2	NP_000170.1	122	0.4353	4268.8	0.0123	-0,62;-0,13;-1,75	1.2	5.85	0.08	Normal	1802,461;2466,338
1	74	74	ERCC3_e15	chr2	128015153	128015323	ERCC3; -		15	NM_000122.1	NP_000113.1	171	0.4832	3932.69	0.0184	-1,20;-0,12;-0,75	0.29	6.18	0.85	Normal	1843,447;2089,246
1	75	75	ERCC3_e14	chr2	128016852	128017044	ERCC3; -		14	NM_000122.1	NP_000113.1	193	0.4776	3387.86	0.0382	-0,74;-0,26;-0,58	0.88	3.52	1.32	Normal	1569,677;1818,185
1	76	76	ERCC3_e13	chr2	128018784	128018942	ERCC3; -		13	NM_000122.1	NP_000113.1	159	0.4586	4191.69	0.0135	-1,02;-0,07;-1,25	0.44	8.17	0.25	Normal	1864,871;2326,816
1	77	77	ERCC3_e12	chr2	128028892	128029049	ERCC3; -		12	NM_000122.1	NP_000113.1	158	0.4821	4068.26	0.0156	-1,34;-0,09;-0,85	0.2	7.26	0.67	Normal	1902,584;2165,676
1	78	78	ERCC3_e11	chr2	128030421	128030557	ERCC3; -		11	NM_000122.1	NP_000113.1	137	0.4797	3761.12	0.0229	-0,98;-0,16;-0,69	0.48	5.13	0.99	Normal	1750,255;2010,861
1	79	79	ERCC3_e10	chr2	128036729	128036971	ERCC3; -		10	NM_000122.1	NP_000113.1	243	0.4504	4566.43	0.0099	-1,09;-0,04;-1,79	0.37	10.1	0.07	Normal	1995,199;2571,234
1	80	80	ERCC3_e9	chr2	128038003	128038227	ERCC3; -		9	NM_000122.1	NP_000113.1	225	0.4411	4058.08	0.0158	-0,63;-0,14;-1,34	1.15	5.54	0.2	Normal	1736,328;2321,756
1	81	81	ERCC3_e8	chr2	128044259	128044613	ERCC3; -		8	NM_000122.1	NP_000113.1	355	0.5042	3725.22	0.024	-1,26;-0,19;-0,52	0.24	4.52	1.54	Normal	1822,068;1903,156
1	82	82	ERCC3_e7	chr2	128046216	128046460	ERCC3; -		7	NM_000122.1	NP_000113.1	245	0.4366	4108.98	0.0149	-0,58;-0,15;-1,47	1.31	5.31	0.15	Normal	1740,201;2368,779
1	83	83	ERCC3_e6	chr2	128046893	128047097	ERCC3; -		6	NM_000122.1	NP_000113.1	205	0.5152	3932.99	0.0184	-1,74;-0,17;-0,51	0.08	4.83	1.62	Normal	1965,637;1967,357
1	84	84	ERCC3_e5	chr2	128047245	128047420	ERCC3; -		5	NM_000122.1	NP_000113.1	176	0.5057	3772.52	0.0226	-1,35;-0,18;-0,53	0.2	4.65	1.53	Normal	1850,889;1921,632
1	85	85	ERCC3_e4	chr2	128047780	128047869	ERCC3; -		4	NM_000122.1	NP_000113.1	90	0.4839	2893.03	0.0826	-0,61;-0,36;-0,50	1.23	2.49	1.66	Normal	1358,131;1534,900
1	86	86	ERCC3_e3	chr2	128050166	128050442	ERCC3; -		3	NM_000122.1	NP_000113.1	277	0.4787	3868.95	0.02	-1,06;-0,13;-0,75	0.39	5.8	0.84	Normal	1796,750;2072,200
1	87	87	ERCC3_e2	chr2	128051069	128051314	ERCC3; -		2	NM_000122.1	NP_000113.1	246	0.4295	4022.31	0.0165	-0,47;-0,20;-1,47	1.8	4.29	0.15	Normal	1676,069;2346,240
1	88	88	ERCC3_e1	chr2	128051610	128051772	ERCC3; -		1	NM_000122.1	NP_000113.1	163	0.4213	3212.75	0.0495	-0,41;-0,35;-0,79	2.16	2.57	0.77	Normal	1313,202;1899,548
1	89	89	ZEB2_e10	chr2	145146998	145147615	ZEB2; -		9	NM_014795.3	NP_055610.1	618	0.4904	4555.29	0.0099	-2,25;-0,04;-1,09	0.02	10.6	0.37	Normal	2167,130;2388,164
1	90	90	ZEB2_e9	chr2	145153959	145154179	ZEB2; -		8	NM_014795.3	NP_055610.1	221	0.5245	3474.13	0.0338	-1,20;-0,27;-0,40	0.28	3.39	2.18	Normal	1767,755;1706,375
1	91	91	ZEB2_e8	chr2	145155848	145157857	ZEB2; -		7	NM_014795.3	NP_055610.1	2010	0.509	5542.38	0.0099	-2,82;-0,08;-0,80	0.01	7.98	0.75	Normal	2736,824;2805,556
1	92	92	ZEB2_e7	chr2	145158746	145158894	ZEB2; -		6	NM_014795.3	NP_055610.1	149	0.5178	5063.75	0.0099	-3,10;-0,10;-0,68	0	6.76	1.03	Normal	2543,470;2520,276
1	93	93	ZEB2_e6	chr2	145161463	145161717	ZEB2; -		5	NM_014795.3	NP_055610.1	255	0.484	3990.89	0.0171	-1,28;-0,11;-0,78	0.24	6.58	0.79	Normal	1873,785;2117,103
1	94	94	ZEB2_e5	chr2	145162383	145162611	ZEB2; -		4	NM_014795.3	NP_055610.1	229	0.507	5327.92	0.0099	-2,76;-0,07;-0,83	0.01	8.27	0.69	Normal	2620,292;2707,627
1	95	95	ZEB2_e4	chr2	145182343	145182454	ZEB2; -		3	NM_014795.3	NP_055610.1	112	0.4939	4980.76	0.0099	-2,35;-0,04;-1,03	0.02	10.13	0.42	Normal	2386,361;2594,396
1	96	96	ZEB2_e3	chr2	145187316	145187613	ZEB2; -		2	NM_014795.3	NP_055610.1	298	0.508	5284.43	0.0099	-2,79;-0,07;-0,82	0.01	8.12	0.72	Normal	2604,309;2680,124
1	97	97	ZEB2_e2	chr2	145274825	145274937	ZEB2; -		1	NM_014795.3	NP_055610.1	113	0.4751	5199.58	0.0099	-1,79;-0,03;-1,34	0.07	12.11	0.2	Normal	2396,296;2803,288
1	98	98	SF3B1_e25	chr2	198257007	198257205	SF3B1; -		25	NM_012433.2	NP_036565.2	199	0.504	3762.7	0.0229	-1,31;-0,18;-0,53	0.22	4.67	1.5	Normal	1839,752;1922,946
1	99	99	SF3B1_e24	chr2	198257676	198257932	SF3B1; -		24	NM_012433.2	NP_036565.2	257	0.4763	3836.29	0.0208	-1,00;-0,14;-0,75	0.46	5.6	0.84	Normal	1772,729;2063,557
1	100	100	SF3B1_e23	chr2	198260760	198261072	SF3B1; -		23	NM_012433.2	NP_036565.2	313	0.4955	4625.55	0.0099	-2,40;-0,05;-1,01	0.02	9.9	0.45	Normal	2223,518;2402,032
1	101	101	SF3B1_e22	chr2	198262689	198262860	SF3B1; -		22	NM_012433.2	NP_036565.2	172	0.4387	4106.39	0.0149	-0,61;-0,14;-1,44	1.21	5.54	0.16	Normal	1747,723;2358,662
1	102	102	SF3B1_e21	chr2	198263165	198263325	SF3B1; -		21	NM_012433.2	NP_036565.2	161	0.4793	4202.91	0.0133	-1,47;-0,06;-0,99	0.15	8.64	0.47	Normal	1954,314;2248,600
1	103	103	SF3B1_e20	chr2	198264759	198264910	SF3B1; -		20	NM_012433.2	NP_036565.2	152	0.4567	4923.75	0.0099	-1,26;-0,03;-1,67	0.24	11.2	0.09	Normal	2181,611;2742,135
1	104	104	SF3B1_e19	chr2	198264956	198265178	SF3B1; -		19	NM_012433.2	NP_036565.2	223	0.4766	4350.56	0.0112	-1,63;-0,04;-1,18	0.1	10.46	0.3	Normal	2011,539;2339,019
1	105	105	SF3B1_e18	chr2	198265419	198265680	SF3B1; -		18	NM_012433.2	NP_036565.2	262	0.4462	4306.25	0.0118	-0,85;-0,08;-1,60	0.66	7.81	0.11	Normal	1863,902;2442,345
1	106	106	SF3B1_e17	chr2	198266104	198266269	SF3B1; -		17	NM_012433.2	NP_036565.2	166	0.47	4667.54	0.0099	-1,64;-0,03;-1,43	0.1	12.23	0.16	Normal	2127,976;2539,567
1	107	107	SF3B1_e16	chr2	198266446	198266632	SF3B1; -		16	NM_012433.2	NP_036565.2	187	0.4809	4592	0.0099	-1,96;-0,03;-1,25	0.05	11.69	0.25	Normal	2142,333;2449,669
1	108	108	SF3B1_e15	chr2	198266689	198266874	SF3B1; -		15	NM_012433.2	NP_036565.2	186	0.4585	4128.38	0.0145	-0,96;-0,08;-1,18	0.5	7.55	0.3	Normal	1836,275;2292,105
1	109	109	SF3B1_e14	chr2	198267260	198267570	SF3B1; -		14	NM_012433.2	NP_036565.2	311	0.4731	4043.8	0.0161	-1,15;-0,09;-0,92	0.32	7.19	0.55	Normal	1856,071;2187,729
1	110	110	SF3B1_e13	chr2	198267653	198267779	SF3B1; -		13	NM_012433.2	NP_036565.2	127	0.4682	4592.85	0.0099	-1,59;-0,03;-1,46	0.11	12.21	0.15	Normal	2086,087;2506,767
1	111	111	SF3B1_e12	chr2	198268289	198268508	SF3B1; -		12	NM_012433.2	NP_036565.2	220	0.4632	4312.47	0.0117	-1,25;-0,05;-1,33	0.25	9.85	0.21	Normal	1937,951;2374,523
1	112	112	SF3B1_e11	chr2	198269780	198269921	SF3B1; -		11	NM_012433.2	NP_036565.2	142	0.502	4152.38	0.0141	-1,89;-0,10;-0,70	0.06	6.72	0.97	Normal	2022,232;2130,148
1	113	113	SF3B1_e10	chr2	198269979	198270216	SF3B1; -		10	NM_012433.2	NP_036565.2	238	0.4768	4393.93	0.0107	-1,71;-0,04;-1,23	0.09	11.02	0.27	Normal	2032,200;2361,726
1	114	114	SF3B1_e9	chr2	198272702	198272863	SF3B1; -		9	NM_012433.2	NP_036565.2	162	0.5048	3995.38	0.0171	-1,66;-0,14;-0,60	0.1	5.66	1.25	Normal	1956,691;2038,692
1	115	115	SF3B1_e8	chr2	198273073	198273325	SF3B1; -		8	NM_012433.2	NP_036565.2	253	0.4479	4117.59	0.0147	-0,77;-0,11;-1,31	0.81	6.58	0.22	Normal	1789,198;2328,395
1	116	116	SF3B1_e7	chr2	198274474	198274751	SF3B1; -		7	NM_012433.2	NP_036565.2	278	0.4987	3695.86	0.025	-1,16;-0,19;-0,55	0.31	4.53	1.45	Normal	1788,183;1907,677
1	117	117	SF3B1_e6	chr2	198281445	198281655	SF3B1; -		6	NM_012433.2	NP_036565.2	211	0.4388	4317.24	0.0117	-0,70;-0,11;-1,76	0.95	6.68	0.08	Normal	1837,676;2479,569
1	118	118	SF3B1_e5	chr2	198283213	198283332	SF3B1; -		5	NM_012433.2	NP_036565.2	120	0.4732	3864.66	0.0201	-0,98;-0,13;-0,80	0.48	5.78	0.75	Normal	1774,018;2090,639
1	119	119	SF3B1_e4	chr2	198285132	198285286	SF3B1; -		4	NM_012433.2	NP_036565.2	155	0.4667	3958.87	0.0178	-0,96;-0,11;-0,92	0.5	6.4	0.55	Normal	1792,255;2166,616
1	120	120	SF3B1_e3	chr2	198285733	198285877	SF3B1; -		3	NM_012433.2	NP_036565.2	145	0.4609	4149.49	0.0142	-1,02;-0,08;-1,17	0.43	7.89	0.31	Normal	1855,358;2294,136
1	121	121	SF3B1_e2	chr2	198288512	198288718	SF3B1; -		2	NM_012433.2	NP_036565.2	207	0.4588	4208.9	0.0132	-1,04;-0,07;-1,27	0.42	8.36	0.24	Normal	1873,187;2335,717
1	122	122	SF3B1_e1	chr2	198299676	198299743	SF3B1; -		1	NM_012433.2	NP_036565.2	68	0.3838	3534.18	0.0311	-0,20;-0,48;-1,40	4.29	1.76	0.18	Normal	1315,893;2218,288
1	123	123	IDH1_e10	chr2	209101783	209101913	IDH1; -		8	NM_005896.2	NP_005887.2	131	0.4965	2326.59	0.2397	-0,54;-0,43;-0,47	1.49	2.01	1.79	Normal	1120,573;1206,021
1	124	124	IDH1_e9	chr2	209103775	209103977	IDH1; -		7	NM_005896.2	NP_005887.2	203	0.5241	4017.63	0.0166	-2,08;-0,19;-0,47	0.04	4.56	1.82	Normal	2042,623;1975,007
1	125	125	IDH1_e8	chr2	209104567	209104747	IDH1; -		6	NM_005896.2	NP_005887.2	181	0.5025	3500.04	0.0326	-1,01;-0,24;-0,49	0.44	3.78	1.69	Normal	1706,056;1793,981
1	126	126	IDH1_e7	chr2	209106698	209106889	IDH1; -		5	NM_005896.2	NP_005887.2	192	0.4616	4088.37	0.0152	-0,98;-0,09;-1,09	0.48	7.34	0.36	Normal	1830,675;2257,692
1	127	127	IDH1_e6	chr2	209108131	209108348	IDH1; -		4	NM_005896.2	NP_005887.2	218	0.473	3607.27	0.0281	-0,81;-0,20;-0,67	0.74	4.34	1.04	Normal	1655,261;1952,008
1	128	128	IDH1_e5	chr2	209110023	209110168	IDH1; -		3	NM_005896.2	NP_005887.2	146	0.4933	3013.59	0.0677	-0,68;-0,34;-0,48	1.03	2.68	1.73	Normal	1442,074;1571,514
1	129	129	IDH1_e4	chr2	209113073	209113404	IDH1; -		2	NM_005896.2	NP_005887.2	332	0.458	4385.04	0.0108	-1,20;-0,04;-1,52	0.28	10.32	0.13	Normal	1948,296;2436,740
1	130	130	IDH1_e3	chr2	209116134	209116295	IDH1; -		1	NM_005896.2	NP_005887.2	162	0.4817	3762.52	0.0229	-1,01;-0,16;-0,68	0.45	5.12	1.02	Normal	1758,134;2004,387
1	131	131	BARD1_e11	chr2	215593380	215593752	BARD1; -		11	NM_000465.2	NP_000456.2	373	0.477	4730.22	0.0099	-1,85;-0,03;-1,31	0.06	12	0.22	Normal	2188,843;2541,375
1	132	132	BARD1_e10	chr2	215595115	215595252	BARD1; -		10	NM_000465.2	NP_000456.2	138	0.4987	4747.76	0.0099	-2,50;-0,05;-0,96	0.01	9.45	0.51	Normal	2296,985;2450,777
1	133	133	BARD1_e9	chr2	215609771	215609903	BARD1; -		9	NM_000465.2	NP_000456.2	133	0.4988	4152.54	0.0141	-1,82;-0,10;-0,73	0.07	6.97	0.89	Normal	2009,567;2142,970
1	134	134	BARD1_e8	chr2	215610426	215610598	BARD1; -		8	NM_000465.2	NP_000456.2	173	0.4938	4827.15	0.0099	-2,35;-0,04;-1,04	0.02	10.14	0.42	Normal	2312,320;2514,824
1	135	135	BARD1_e7	chr2	215617151	215617299	BARD1; -		7	NM_000465.2	NP_000456.2	149	0.4906	4849.55	0.0099	-2,25;-0,04;-1,09	0.02	10.58	0.37	Normal	2307,964;2541,589
1	136	136	BARD1_e6	chr2	215632186	215632398	BARD1; -		6	NM_000465.2	NP_000456.2	213	0.5034	4807.61	0.0099	-2,64;-0,06;-0,89	0.01	8.79	0.6	Normal	2347,602;2460,014
1	137	137	BARD1_e5	chr2	215633936	215634056	BARD1; -		5	NM_000465.2	NP_000456.2	121	0.5011	5477.99	0.0099	-2,57;-0,06;-0,92	0.01	9.1	0.56	Normal	2663,202;2814,784
1	138	138	BARD1_e4	chr2	215645264	215646253	BARD1; -		4	NM_000465.2	NP_000456.2	990	0.5002	5117.27	0.0099	-2,54;-0,05;-0,94	0.01	9.25	0.54	Normal	2482,917;2634,350
1	139	139	BARD1_e3	chr2	215657001	215657189	BARD1; -		3	NM_000465.2	NP_000456.2	189	0.4728	3670.24	0.0258	-0,84;-0,18;-0,70	0.68	4.63	0.97	Normal	1683,352;1986,884
1	140	140	BARD1_e2	chr2	215661765	215661861	BARD1; -		2	NM_000465.2	NP_000456.2	97	0.5218	4359.29	0.0111	-2,90;-0,13;-0,58	0.01	5.79	1.32	Normal	2206,720;2152,570
1	141	141	BARD1_e1	chr2	215674116	215674455	BARD1; -		1	NM_000465.2	NP_000456.2	340	0.4269	3829.93	0.021	-0,42;-0,25;-1,26	2.05	3.65	0.25	Normal	1585,952;2243,973
1	142	142	TWIST2_e1	chr2	239756837	239757359	TWIST2; +		1	NM_057179.2	NP_476527.1	523	0.457	3826.13	0.0211	-0,74;-0,16;-0,92	0.86	5.22	0.56	Normal	1696,375;2129,753
1	143	143	MLH1_e1	chr3	37034821	37035174	MLH1; +		1	NM_000249.3	NP_000240.1	354	0.4421	4464.72	0.0099	-0,87;-0,07;-1,96	0.63	8.35	0.05	Normal	1914,776;2549,943
1	144	144	MLH1_e2	chr3	37038090	37038220	MLH1; +		2	NM_000249.3	NP_000240.1	131	0.4714	5115.03	0.0099	-1,68;-0,03;-1,41	0.09	12.22	0.17	Normal	2339,365;2775,667
1	145	145	MLH1_e3	chr3	37042426	37042564	MLH1; +		3	NM_000249.3	NP_000240.1	139	0.5309	3545.24	0.0306	-1,36;-0,27;-0,38	0.2	3.38	2.33	Normal	1826,051;1719,194
1	146	146	MLH1_e4	chr3	37045872	37045985	MLH1; +		4	NM_000249.3	NP_000240.1	114	0.51	4313.94	0.0117	-2,44;-0,10;-0,70	0.02	6.91	0.97	Normal	2134,157;2179,780
1	147	147	MLH1_e5	chr3	37048462	37048574	MLH1; +		5	NM_000249.3	NP_000240.1	113	0.5127	5130.03	0.0099	-2,94;-0,09;-0,75	0.01	7.46	0.85	Normal	2551,564;2578,463
1	148	148	MLH1_e6	chr3	37050285	37050416	MLH1; +		6	NM_000249.3	NP_000240.1	132	0.5152	5026.22	0.0099	-3,02;-0,09;-0,71	0	7.11	0.94	Normal	2512,159;2514,060
1	149	149	MLH1_e7	chr3	37053291	37053373	MLH1; +		7	NM_000249.3	NP_000240.1	83	0.5419	4436.67	0.0102	-3,82;-0,23;-0,38	0	3.82	2.33	Normal	2332,318;2104,349
1	150	150	MLH1_e8	chr3	37053482	37053610	MLH1; +		8	NM_000249.3	NP_000240.1	129	0.5037	4741.52	0.0099	-2,65;-0,06;-0,88	0.01	8.74	0.61	Normal	2316,697;2424,821
1	151	151	MLH1_e9	chr3	37055903	37056055	MLH1; +		9	NM_000249.3	NP_000240.1	153	0.4876	4549.37	0.0099	-2,16;-0,04;-1,13	0.03	10.95	0.33	Normal	2152,063;2397,308
1	152	152	MLH1_e10	chr3	37058977	37059110	MLH1; +		10	NM_000249.3	NP_000240.1	134	0.5016	4108.14	0.0149	-1,79;-0,11;-0,68	0.07	6.48	1.02	Normal	1998,935;2109,203
1	153	153	MLH1_e11	chr3	37061781	37061974	MLH1; +		11	NM_000249.3	NP_000240.1	194	0.5006	4121.56	0.0146	-1,80;-0,11;-0,70	0.07	6.63	0.98	Normal	2001,724;2119,831
1	154	154	MLH1_e12	chr3	37067108	37067518	MLH1; +		12	NM_000249.3	NP_000240.1	411	0.4724	3365.99	0.0394	-0,69;-0,26;-0,60	0.98	3.44	1.25	Normal	1542,501;1823,490
1	155	155	MLH1_e13	chr3	37070255	37070443	MLH1; +		13	NM_000249.3	NP_000240.1	189	0.5004	4424.24	0.0104	-2,45;-0,06;-0,90	0.02	8.87	0.59	Normal	2147,512;2276,726
1	156	156	MLH1_e14	chr3	37081657	37081805	MLH1; +		14	NM_000249.3	NP_000240.1	149	0.5125	3560.53	0.03	-1,17;-0,23;-0,46	0.3	3.8	1.87	Normal	1770,224;1790,302
1	157	157	MLH1_e15	chr3	37083739	37083842	MLH1; +		15	NM_000249.3	NP_000240.1	104	0.5171	4809.48	0.0099	-3,08;-0,10;-0,69	0	6.85	1	Normal	2412,470;2397,008
1	158	158	MLH1_e16	chr3	37088990	37089194	MLH1; +		16	NM_000249.3	NP_000240.1	205	0.504	4819.55	0.0099	-2,66;-0,06;-0,88	0.01	8.69	0.62	Normal	2356,482;2463,068
1	159	159	MLH1_e17	chr3	37089988	37090120	MLH1; +		17	NM_000249.3	NP_000240.1	133	0.5055	4439.02	0.0102	-2,64;-0,07;-0,84	0.01	8.29	0.69	Normal	2176,665;2262,355
1	160	160	MLH1_e18	chr3	37090375	37090528	MLH1; +		18	NM_000249.3	NP_000240.1	154	0.505	4426.48	0.0103	-2,59;-0,07;-0,83	0.01	8.26	0.69	Normal	2168,469;2258,014
1	161	161	MLH1_e19	chr3	37091957	37092164	MLH1; +		19	NM_000249.3	NP_000240.1	208	0.5055	4673.31	0.0099	-2,71;-0,07;-0,85	0.01	8.48	0.65	Normal	2291,565;2381,741
1	162	162	BAP1_e17	chr3	52436285	52436457	BAP1; -		17	NM_004656.2	NP_004647.1	173	0.5046	3722.02	0.0241	-1,27;-0,19;-0,52	0.24	4.49	1.56	Normal	1822,135;1899,886
1	163	163	BAP1_e16	chr3	52436598	52436710	BAP1; -		16	NM_004656.2	NP_004647.1	113	0.5146	4966.23	0.0099	-3,00;-0,09;-0,72	0	7.19	0.91	Normal	2479,105;2487,127
1	164	164	BAP1_e15	chr3	52436775	52436907	BAP1; -		15	NM_004656.2	NP_004647.1	133	0.5577	5006.91	0.0099	-4,53;-0,37;-0,24	0	2.44	3.67	Normal	2708,738;2298,171
1	165	165	BAP1_e14	chr3	52437134	52437334	BAP1; -		14	NM_004656.2	NP_004647.1	201	0.5309	5457.11	0.0099	-3,54;-0,16;-0,51	0	5.07	1.62	Normal	2810,729;2646,378
1	166	166	BAP1_e13	chr3	52437412	52437930	BAP1; -		13	NM_004656.2	NP_004647.1	519	0.5183	4639.39	0.0099	-3,12;-0,10;-0,67	0	6.69	1.04	Normal	2332,603;2306,785
1	167	167	BAP1_e12	chr3	52438449	52438622	BAP1; -		12	NM_004656.2	NP_004647.1	174	0.4991	4422.42	0.0104	-2,40;-0,06;-0,92	0.02	9.02	0.56	Normal	2141,056;2281,361
1	168	168	BAP1_e11	chr3	52439106	52439330	BAP1; -		11	NM_004656.2	NP_004647.1	225	0.548	4082.86	0.0153	-2,78;-0,29;-0,32	0.01	3.17	2.84	Normal	2170,411;1912,449
1	169	169	BAP1_e10	chr3	52439761	52439948	BAP1; -		10	NM_004656.2	NP_004647.1	188	0.5086	4501.54	0.0099	-2,81;-0,07;-0,81	0.01	8.03	0.74	Normal	2221,152;2280,390
1	170	170	BAP1_e9	chr3	52440249	52440412	BAP1; -		9	NM_004656.2	NP_004647.1	164	0.5626	3698.22	0.0249	-2,05;-0,34;-0,27	0.04	2.61	3.36	Normal	2018,415;1679,805
1	171	171	BAP1_e8	chr3	52440825	52440943	BAP1; -		8	NM_004656.2	NP_004647.1	119	0.5235	5138.18	0.0099	-3,29;-0,13;-0,60	0	5.99	1.26	Normal	2609,669;2528,514
1	172	172	BAP1_e7	chr3	52441170	52441352	BAP1; -		7	NM_004656.2	NP_004647.1	183	0.5342	4322.69	0.0116	-3,16;-0,20;-0,44	0	4.41	1.95	Normal	2240,293;2082,396
1	173	173	BAP1_e6	chr3	52441395	52441496	BAP1; -		6	NM_004656.2	NP_004647.1	102	0.5449	5184.73	0.0099	-4,04;-0,25;-0,35	0	3.55	2.53	Normal	2740,726;2444,009
1	174	174	BAP1_e5	chr3	52441954	52442113	BAP1; -		5	NM_004656.2	NP_004647.1	160	0.5256	4222.08	0.013	-2,62;-0,17;-0,50	0.01	4.97	1.65	Normal	2152,947;2069,137
1	175	175	BAP1_e4	chr3	52442470	52442642	BAP1; -		4	NM_004656.2	NP_004647.1	173	0.5471	4968.12	0.0099	-4,12;-0,27;-0,33	0	3.33	2.71	Normal	2636,856;2331,261
1	176	176	BAP1_e3	chr3	52443550	52443644	BAP1; -		3	NM_004656.2	NP_004647.1	95	0.5243	5119.53	0.0099	-3,32;-0,13;-0,59	0	5.89	1.29	Normal	2604,082;2515,452
1	177	177	BAP1_e2	chr3	52443710	52443779	BAP1; -		2	NM_004656.2	NP_004647.1	70	0.4698	4730.1	0.0099	-1,63;-0,03;-1,44	0.1	12.23	0.16	Normal	2155,557;2574,548
1	178	178	BAP1_e1	chr3	52443838	52444141	BAP1; -		1	NM_004656.2	NP_004647.1	304	0.4634	3534.68	0.031	-0,69;-0,22;-0,70	1	3.95	0.95	Normal	1589,075;1945,610
1	179	179	MITF_e1	chr3	69788566	69788872	MITF; +		1	NM_198159.2	NP_937802.1	307	0.5015	3958.6	0.0178	-1,54;-0,14;-0,61	0.13	5.65	1.21	Normal	1925,975;2032,626
1	180	180	MITF_e2	chr3	69928265	69928554	MITF; +		2	NM_198159.2	NP_937802.1	290	0.5165	4669.09	0.0099	-3,06;-0,10;-0,70	0	6.93	0.98	Normal	2339,365;2329,726
1	181	181	MITF_e3	chr3	69986953	69987220	MITF; +		3	NM_198159.2	NP_937802.1	268	0.521	4887.59	0.0099	-3,21;-0,12;-0,63	0	6.32	1.15	Normal	2470,299;2417,289
1	182	182	MITF_e4	chr3	69988229	69988352	MITF; +		4	NM_198159.2	NP_937802.1	124	0.5329	5501.07	0.0099	-3,61;-0,17;-0,48	0	4.83	1.73	Normal	2844,026;2657,049
1	183	183	MITF_e5	chr3	69990367	69990502	MITF; +		5	NM_198159.2	NP_937802.1	136	0.573	5717.28	0.0099	-5,15;-0,54;-0,15	0	1.47	5.41	Normal	3177,924;2539,356
1	184	184	MITF_e6	chr3	69998182	69998339	MITF; +		6	NM_198159.2	NP_937802.1	158	0.5481	5332.68	0.0099	-4,16;-0,28;-0,32	0	3.24	2.79	Normal	2835,369;2497,310
1	185	185	MITF_e7	chr3	70000961	70001057	MITF; +		7	NM_198159.2	NP_937802.1	97	0.5133	5363.73	0.0099	-2,96;-0,09;-0,74	0	7.37	0.87	Normal	2670,976;2692,758
1	186	186	MITF_e8	chr3	70005586	70005701	MITF; +		8	NM_198159.2	NP_937802.1	116	0.5719	5888.33	0.0099	-5,11;-0,53;-0,15	0	1.53	5.28	Normal	3267,044;2621,283
1	187	187	MITF_e9	chr3	70008404	70008591	MITF; +		9	NM_198159.2	NP_937802.1	188	0.5368	5938.46	0.0099	-3,75;-0,20;-0,44	0	4.4	1.96	Normal	3092,192;2846,265
1	188	188	MITF_e10	chr3	70013978	70014418	MITF; +		10	NM_198159.2	NP_937802.1	441	0.549	5461.06	0.0099	-4,19;-0,29;-0,32	0	3.16	2.86	Normal	2908,292;2552,765
1	189	189	FOXL2_e1	chr3	138664415	138666002	FOXL2; -		1	NM_023067.3	NP_075555.1	1588	0.4502	3304.62	0.0431	-0,54;-0,29;-0,69	1.46	3.09	1	Normal	1443,320;1861,297
1	190	190	PIK3CA_e1	chr3	178866291	178866411	PIK3CA; +			NM_006218.2	NP_006209.2	121	0.4013	1676.07	0.0099	-0,14;-0,55;-3,17	5.52	1.43	0	Normal	652,509;1023,558
1	191	191	PIK3CA_e2	chr3	178916518	178916985	PIK3CA; +		1	NM_006218.2	NP_006209.2	468	0.5172	5427.07	0.0099	-3,08;-0,10;-0,68	0	6.83	1	Normal	2723,010;2704,056
1	192	192	PIK3CA_e3	chr3	178917458	178917707	PIK3CA; +		2	NM_006218.2	NP_006209.2	250	0.5209	4763.54	0.0099	-3,20;-0,11;-0,63	0	6.33	1.15	Normal	2407,206;2356,335
1	193	193	PIK3CA_e4	chr3	178919058	178919348	PIK3CA; +		3	NM_006218.2	NP_006209.2	291	0.5192	4700.13	0.0099	-3,15;-0,11;-0,66	0	6.56	1.08	Normal	2367,501;2332,633
1	194	194	PIK3CA_e5	chr3	178921312	178921597	PIK3CA; +		4	NM_006218.2	NP_006209.2	286	0.556	5303.62	0.0099	-4,46;-0,35;-0,26	0	2.57	3.51	Normal	2860,814;2442,811
1	195	195	PIK3CA_e6	chr3	178922271	178922396	PIK3CA; +		5	NM_006218.2	NP_006209.2	126	0.534	3987.28	0.0172	-2,22;-0,23;-0,40	0.03	3.91	2.22	Normal	2065,510;1921,775
1	196	196	PIK3CA_e7	chr3	178927363	178927508	PIK3CA; +		6	NM_006218.2	NP_006209.2	146	0.54	5390.69	0.0099	-3,86;-0,22;-0,40	0	4.04	2.18	Normal	2824,062;2566,625
1	197	197	PIK3CA_e8	chr3	178927954	178928146	PIK3CA; +		7	NM_006218.2	NP_006209.2	193	0.5265	5179.36	0.0099	-3,39;-0,14;-0,56	0	5.61	1.39	Normal	2645,421;2533,942
1	198	198	PIK3CA_e9	chr3	178928199	178928373	PIK3CA; +		8	NM_006218.2	NP_006209.2	175	0.5273	4801.78	0.0099	-3,42;-0,14;-0,55	0	5.51	1.43	Normal	2456,333;2345,448
1	199	199	PIK3CA_e10	chr3	178935978	178936142	PIK3CA; +		9	NM_006218.2	NP_006209.2	165	0.517	4430.92	0.0103	-2,97;-0,10;-0,67	0	6.69	1.04	Normal	2222,396;2208,523
1	200	200	PIK3CA_e11	chr3	178936964	178937085	PIK3CA; +		10	NM_006218.2	NP_006209.2	122	0.5543	4082.72	0.0153	-2,94;-0,32;-0,28	0	2.82	3.2	Normal	2195,551;1887,172
1	201	201	PIK3CA_e12	chr3	178937339	178937543	PIK3CA; +		11	NM_006218.2	NP_006209.2	205	0.5308	6027.86	0.0099	-3,54;-0,16;-0,51	0	5.08	1.61	Normal	3103,938;2923,926
1	202	202	PIK3CA_e13	chr3	178937717	178937860	PIK3CA; +		12	NM_006218.2	NP_006209.2	144	0.5404	6523.68	0.0099	-3,87;-0,22;-0,40	0	4.01	2.2	Normal	3419,696;3103,981
1	203	203	PIK3CA_e14	chr3	178938754	178938965	PIK3CA; +		13	NM_006218.2	NP_006209.2	212	0.5119	4849.99	0.0099	-2,91;-0,08;-0,76	0.01	7.57	0.83	Normal	2408,332;2441,659
1	204	204	PIK3CA_e15	chr3	178941849	178941995	PIK3CA; +		14	NM_006218.2	NP_006209.2	147	0.5314	4715.4	0.0099	-3,56;-0,16;-0,50	0	5.01	1.64	Normal	2430,870;2284,527
1	205	205	PIK3CA_e16	chr3	178942468	178942629	PIK3CA; +		15	NM_006218.2	NP_006209.2	162	0.5421	5498.89	0.0099	-3,94;-0,23;-0,38	0	3.83	2.32	Normal	2891,715;2607,173
1	206	206	PIK3CA_e17	chr3	178943730	178943848	PIK3CA; +		16	NM_006218.2	NP_006209.2	119	0.5443	4876.95	0.0099	-4,02;-0,25;-0,36	0	3.6	2.49	Normal	2575,267;2301,682
1	207	207	PIK3CA_e18	chr3	178947040	178947250	PIK3CA; +		17	NM_006218.2	NP_006209.2	211	0.5159	5001.28	0.0099	-3,04;-0,10;-0,70	0	7.02	0.96	Normal	2502,898;2498,382
1	208	208	PIK3CA_e19	chr3	178947772	178947929	PIK3CA; +		18	NM_006218.2	NP_006209.2	158	0.5275	5526.27	0.0099	-3,42;-0,14;-0,55	0	5.49	1.44	Normal	2827,966;2698,301
1	209	209	PIK3CA_e20	chr3	178947993	178948184	PIK3CA; +		19	NM_006218.2	NP_006209.2	192	0.5286	5957.93	0.0099	-3,46;-0,15;-0,54	0	5.35	1.5	Normal	3055,186;2902,746
1	210	210	PIK3CA_e21	chr3	178951862	178952172	PIK3CA; +		20	NM_006218.2	NP_006209.2	311	0.517	4844.56	0.0099	-3,08;-0,10;-0,69	0	6.86	1	Normal	2429,629;2414,927
1	211	211	PDGFRA_e12	chr4	55140988	55141160	PDGFRA; +		11	NM_006206.4	NP_006197.1	173	0.5095	4718.93	0.0099	-2,84;-0,08;-0,79	0.01	7.9	0.76	Normal	2332,604;2386,330
1	212	212	PDGFRA_e14	chr4	55144043	55144193	PDGFRA; +		13	NM_006206.4	NP_006197.1	151	0.4716	4554.86	0.0099	-1,69;-0,03;-1,40	0.09	12.22	0.17	Normal	2083,739;2471,122
1	213	213	PDGFRA_e18	chr4	55151988	55152150	PDGFRA; +		17	NM_006206.4	NP_006197.1	163	0.4977	4407.13	0.0106	-2,32;-0,06;-0,92	0.02	9.07	0.55	Normal	2127,674;2279,457
1	214	214	KIT_e1	chr4	55524075	55524268	KIT; +		1	NM_000222.2	NP_000213.1	194	0.4538	3245.94	0.0471	-0,56;-0,30;-0,65	1.42	3	1.1	Normal	1428,942;1816,998
1	215	215	KIT_e2	chr4	55561658	55561967	KIT; +		2	NM_000222.2	NP_000213.1	310	0.5121	5863.17	0.0099	-2,92;-0,08;-0,76	0.01	7.54	0.84	Normal	2912,886;2950,285
1	216	216	KIT_e3	chr4	55564430	55564751	KIT; +		3	NM_000222.2	NP_000213.1	322	0.5117	5316.66	0.0099	-2,90;-0,08;-0,76	0.01	7.6	0.82	Normal	2639,050;2677,609
1	217	217	KIT_e4	chr4	55565776	55565952	KIT; +		4	NM_000222.2	NP_000213.1	177	0.5421	4995.11	0.0099	-3,94;-0,23;-0,38	0	3.83	2.32	Normal	2626,829;2368,284
1	218	218	KIT_e5	chr4	55569870	55570078	KIT; +		5	NM_000222.2	NP_000213.1	209	0.5499	5219.21	0.0099	-4,23;-0,29;-0,31	0	3.08	2.94	Normal	2784,292;2434,921
1	219	219	KIT_e6	chr4	55573244	55573473	KIT; +		6	NM_000222.2	NP_000213.1	230	0.5576	5767.53	0.0099	-4,53;-0,37;-0,24	0	2.44	3.66	Normal	3120,000;2647,529
1	220	220	KIT_e7	chr4	55575570	55575725	KIT; +		7	NM_000222.2	NP_000213.1	156	0.5196	5377.25	0.0099	-3,16;-0,11;-0,65	0	6.51	1.09	Normal	2710,514;2666,735
1	221	221	KIT_e8	chr4	55589730	55589884	KIT; +		8	NM_000222.2	NP_000213.1	155	0.559	5573.07	0.0099	-4,58;-0,38;-0,23	0	2.34	3.8	Normal	3022,308;2550,767
1	222	222	KIT_e9	chr4	55592003	55592236	KIT; +		9	NM_000222.2	NP_000213.1	234	0.5275	5406.34	0.0099	-3,43;-0,14;-0,55	0	5.48	1.44	Normal	2766,748;2639,593
1	223	223	KIT_e10_az_e11	chr4	55593364	55593728	KIT; +		10	NM_000222.2	NP_000213.1	365	0.5544	5830.67	0.0099	-4,40;-0,33;-0,27	0	2.7	3.35	Normal	3135,710;2694,956
1	224	224	KIT_e12	chr4	55593969	55594113	KIT; +		12	NM_000222.2	NP_000213.1	145	0.5371	5704.76	0.0099	-3,76;-0,20;-0,44	0	4.35	1.98	Normal	2972,606;2732,157
1	225	225	KIT_e13	chr4	55594157	55594307	KIT; +		13	NM_000222.2	NP_000213.1	151	0.5428	5619.46	0.0099	-3,96;-0,24;-0,38	0	3.75	2.37	Normal	2959,064;2660,399
1	226	226	KIT_e14	chr4	55595481	55595671	KIT; +		14	NM_000222.2	NP_000213.1	191	0.5473	5530.18	0.0099	-4,13;-0,27;-0,33	0	3.31	2.73	Normal	2936,454;2593,728
1	227	227	KIT_e15	chr4	55597474	55597605	KIT; +		15	NM_000222.2	NP_000213.1	132	0.5668	4649.51	0.0099	-4,89;-0,47;-0,18	0	1.82	4.65	Normal	2556,465;2093,045
1	228	228	KIT_e16	chr4	55598017	55598184	KIT; +		16	NM_000222.2	NP_000213.1	168	0.5546	4859.07	0.0099	-4,41;-0,34;-0,27	0	2.68	3.37	Normal	2614,379;2244,696
1	229	229	KIT_e17	chr4	55599216	55599378	KIT; +		17	NM_000222.2	NP_000213.1	163	0.5509	6162.57	0.0099	-4,27;-0,30;-0,30	0	2.99	3.03	Normal	3293,768;2868,804
1	230	230	KIT_e18	chr4	55602644	55602795	KIT; +		18	NM_000222.2	NP_000213.1	152	0.5295	5295.28	0.0099	-3,49;-0,15;-0,52	0	5.23	1.54	Normal	2720,281;2574,996
1	231	231	KIT_e19	chr4	55602867	55603006	KIT; +		19	NM_000222.2	NP_000213.1	140	0.5593	5281.49	0.0099	-4,59;-0,38;-0,23	0	2.32	3.84	Normal	2865,722;2415,765
1	232	232	KIT_e20	chr4	55603321	55603466	KIT; +		20	NM_000222.2	NP_000213.1	146	0.5574	4948.83	0.0099	-4,52;-0,36;-0,25	0	2.46	3.64	Normal	2675,848;2272,985
1	233	233	KIT_e21	chr4	55604575	55604742	KIT; +		21	NM_000222.2	NP_000213.1	168	0.5252	5192.85	0.0099	-3,35;-0,13;-0,58	0	5.78	1.33	Normal	2645,710;2547,139
1	234	234	KDR_e30	chr4	55946088	55946350	KDR; -		30	NM_002253.2	NP_002244.1	263	0.5004	4804.99	0.0099	-2,55;-0,06;-0,93	0.01	9.21	0.54	Normal	2332,693;2472,301
1	235	235	KDR_e29	chr4	55948103	55948228	KDR; -		29	NM_002253.2	NP_002244.1	126	0.5209	5502.31	0.0099	-3,20;-0,11;-0,64	0	6.34	1.14	Normal	2780,316;2721,989
1	236	236	KDR_e28	chr4	55948683	55948822	KDR; -		28	NM_002253.2	NP_002244.1	140	0.5347	5089.93	0.0099	-3,67;-0,18;-0,46	0	4.63	1.83	Normal	2640,140;2449,790
1	237	237	KDR_e27	chr4	55953754	55953945	KDR; -		27	NM_002253.2	NP_002244.1	192	0.5545	5306.18	0.0099	-4,40;-0,34;-0,27	0	2.69	3.36	Normal	2854,147;2452,035
1	238	238	KDR_e26	chr4	55955015	55955160	KDR; -		26	NM_002253.2	NP_002244.1	146	0.5314	4747.69	0.0099	-3,56;-0,16;-0,50	0	5.01	1.64	Normal	2447,520;2300,174
1	239	239	KDR_e25	chr4	55955521	55955660	KDR; -		25	NM_002253.2	NP_002244.1	140	0.5314	5477.89	0.0099	-3,56;-0,16;-0,50	0	5.01	1.64	Normal	2823,947;2653,939
1	240	240	KDR_e24	chr4	55955838	55955989	KDR; -		24	NM_002253.2	NP_002244.1	152	0.5083	5976.7	0.0099	-2,80;-0,07;-0,81	0.01	8.07	0.73	Normal	2947,292;3029,407
1	241	241	KDR_e23	chr4	55956103	55956265	KDR; -		23	NM_002253.2	NP_002244.1	163	0.514	5353.18	0.0099	-2,98;-0,09;-0,73	0	7.27	0.9	Normal	2669,459;2683,720
1	242	242	KDR_e22	chr4	55958764	55958901	KDR; -		22	NM_002253.2	NP_002244.1	138	0.5096	5461.03	0.0099	-2,84;-0,08;-0,79	0.01	7.9	0.76	Normal	2699,593;2761,438
1	243	243	KDR_e21	chr4	55960949	55961142	KDR; -		21	NM_002253.2	NP_002244.1	194	0.5166	4962.95	0.0099	-3,06;-0,10;-0,69	0	6.92	0.98	Normal	2487,082;2475,864
1	244	244	KDR_e20	chr4	55961724	55961852	KDR; -		20	NM_002253.2	NP_002244.1	129	0.532	4629.43	0.0099	-3,58;-0,17;-0,49	0	4.94	1.68	Normal	2389,235;2240,190
1	245	245	KDR_e19	chr4	55962376	55962529	KDR; -		19	NM_002253.2	NP_002244.1	154	0.5207	4563.2	0.0099	-3,20;-0,11;-0,64	0	6.36	1.14	Normal	2305,186;2258,014
1	246	246	KDR_e18	chr4	55963809	55963953	KDR; -		18	NM_002253.2	NP_002244.1	145	0.531	4956.77	0.0099	-3,54;-0,16;-0,51	0	5.07	1.62	Normal	2553,134;2403,642
1	247	247	KDR_e17	chr4	55964284	55964459	KDR; -		17	NM_002253.2	NP_002244.1	176	0.5492	5532.2	0.0099	-4,20;-0,29;-0,31	0	3.14	2.88	Normal	2947,467;2584,730
1	248	248	KDR_e16	chr4	55964844	55964990	KDR; -		16	NM_002253.2	NP_002244.1	147	0.5563	5890.02	0.0099	-4,47;-0,35;-0,25	0	2.54	3.53	Normal	3178,831;2711,188
1	249	249	KDR_e15	chr4	55968044	55968215	KDR; -		15	NM_002253.2	NP_002244.1	172	0.5318	4890.87	0.0099	-3,57;-0,17;-0,50	0	4.97	1.66	Normal	2522,978;2367,893
1	250	250	KDR_e14	chr4	55968509	55968695	KDR; -		14	NM_002253.2	NP_002244.1	187	0.5122	5451.02	0.0099	-2,92;-0,08;-0,76	0.01	7.53	0.84	Normal	2708,409;2742,610
1	251	251	KDR_e13	chr4	55970790	55971171	KDR; -		13	NM_002253.2	NP_002244.1	382	0.5247	4656.12	0.0099	-3,33;-0,13;-0,58	0	5.84	1.31	Normal	2369,985;2286,138
1	252	252	KDR_e12	chr4	55971979	55972127	KDR; -		12	NM_002253.2	NP_002244.1	149	0.529	5002.04	0.0099	-3,48;-0,15;-0,53	0	5.3	1.52	Normal	2567,021;2435,023
1	253	253	KDR_e11	chr4	55972834	55972997	KDR; -		11	NM_002253.2	NP_002244.1	164	0.5701	5654.44	0.0099	-5,03;-0,51;-0,16	0	1.63	5.06	Normal	3127,474;2526,969
1	254	254	KDR_e10	chr4	55973884	55974080	KDR; -		10	NM_002253.2	NP_002244.1	197	0.5305	4949.07	0.0099	-3,53;-0,16;-0,51	0	5.12	1.6	Normal	2547,176;2401,891
1	255	255	KDR_e9	chr4	55976550	55976753	KDR; -		9	NM_002253.2	NP_002244.1	204	0.5119	5017.04	0.0099	-2,91;-0,08;-0,76	0.01	7.57	0.83	Normal	2491,309;2525,735
1	256	256	KDR_e8	chr4	55976801	55976955	KDR; -		8	NM_002253.2	NP_002244.1	155	0.5235	5141.31	0.0099	-3,29;-0,13;-0,60	0	5.99	1.25	Normal	2611,033;2530,279
1	257	257	KDR_e7	chr4	55979451	55979668	KDR; -		7	NM_002253.2	NP_002244.1	218	0.5399	5276.09	0.0099	-3,86;-0,22;-0,41	0	4.06	2.17	Normal	2763,240;2512,845
1	258	258	KDR_e6	chr4	55980273	55980452	KDR; -		6	NM_002253.2	NP_002244.1	180	0.5305	5107.31	0.0099	-3,53;-0,16;-0,51	0	5.12	1.6	Normal	2628,536;2478,774
1	259	259	KDR_e5	chr4	55981021	55981229	KDR; -		5	NM_002253.2	NP_002244.1	209	0.5589	5036.89	0.0099	-4,58;-0,38;-0,23	0	2.35	3.8	Normal	2731,124;2305,768
1	260	260	KDR_e4	chr4	55981428	55981598	KDR; -		4	NM_002253.2	NP_002244.1	171	0.5466	5069.96	0.0099	-4,10;-0,27;-0,34	0	3.39	2.66	Normal	2688,217;2381,741
1	261	261	KDR_e3	chr4	55984751	55984987	KDR; -		3	NM_002253.2	NP_002244.1	237	0.5192	5109.63	0.0099	-3,15;-0,11;-0,66	0	6.56	1.08	Normal	2573,795;2535,833
1	262	262	KDR_e2	chr4	55987244	55987377	KDR; -		2	NM_002253.2	NP_002244.1	134	0.5576	4671.79	0.0099	-4,52;-0,37;-0,24	0	2.45	3.66	Normal	2527,038;2144,751
1	263	263	KDR_e1	chr4	55991374	55991480	KDR; -		1	NM_002253.2	NP_002244.1	107	0.4897	3773.86	0.0225	-1,12;-0,16;-0,63	0.34	5.08	1.17	Normal	1792,784;1981,074
1	264	264	TERT_promotor	chr5	1295083	1295362	TERT; -		1	NM_198253.2	NP_937983.2	280	0.4686	1658.52	0.0099	-1,60;-0,03;-1,45	0.11	12.21	0.16	Normal	754,027;904,494
1	265	265	CCND3_e5	chr6	41903659	41903865	CCND3; -		5	NM_001760.3	NP_001751.1	207	0.5603	3747.61	0.0233	-2,13;-0,34;-0,27	0.03	2.67	3.31	Normal	2037,055;1710,558
1	266	266	CCND3_e4	chr6	41904277	41904453	CCND3; -		4	NM_001760.3	NP_001751.1	177	0.5808	4480.03	0.0099	-5,49;-0,64;-0,11	0	1.12	6.45	Normal	2524,399;1955,629
1	267	267	CCND3_e3	chr6	41904953	41905152	CCND3; -		3	NM_001760.3	NP_001751.1	200	0.5561	5068.24	0.0099	-4,47;-0,35;-0,26	0	2.56	3.51	Normal	2734,133;2334,106
1	268	268	CCND3_e2	chr6	41908088	41908343	CCND3; -		2	NM_001760.3	NP_001751.1	256	0.5808	3409.88	0.037	-1,66;-0,38;-0,25	0.1	2.33	3.59	Normal	1921,295;1488,588
1	269	269	CCND3_e1	chr6	41909170	41909606	CCND3; -		1	NM_001760.3	NP_001751.1	437	0.5112	2490.62	0.1718	-0,58;-0,41;-0,46	1.34	2.12	1.87	Normal	1235,259;1255,364
1	270	270	ESR1_e1	chr6	152128794	152129519	ESR1; +		1	NM_001122742.1	NP_001116214.1	726	0.4316	3813.25	0.0214	-0,47;-0,23;-1,18	1.82	3.9	0.3	Normal	1596,632;2216,615
1	271	271	ESR1_e2	chr6	152163712	152163942	ESR1; +		2	NM_001122742.1	NP_001116214.1	231	0.4802	4336.8	0.0114	-1,70;-0,04;-1,11	0.09	10.1	0.35	Normal	2020,360;2316,440
1	272	272	ESR1_e3	chr6	152201770	152201926	ESR1; +		3	NM_001122742.1	NP_001116214.1	157	0.4694	4270.62	0.0123	-1,34;-0,05;-1,19	0.2	9.56	0.29	Normal	1944,504;2326,116
1	273	273	ESR1_e4	chr6	152265288	152265663	ESR1; +		4	NM_001122742.1	NP_001116214.1	376	0.4845	4517.57	0.0099	-2,07;-0,03;-1,19	0.04	11.32	0.29	Normal	2123,160;2394,409
1	274	274	ESR1_e5	chr6	152332771	152332949	ESR1; +		5	NM_001122742.1	NP_001116214.1	179	0.4702	4469.31	0.0099	-1,65;-0,03;-1,43	0.1	12.23	0.17	Normal	2038,776;2430,529
1	275	275	ESR1_e6	chr6	152382106	152382279	ESR1; +		6	NM_001122742.1	NP_001116214.1	174	0.4936	4639.97	0.0099	-2,34;-0,04;-1,04	0.02	10.17	0.42	Normal	2221,724;2418,242
1	276	276	ESR1_e7	chr6	152415500	152415723	ESR1; +		7	NM_001122742.1	NP_001116214.1	224	0.4999	3612.65	0.0279	-1,09;-0,21;-0,52	0.37	4.19	1.55	Normal	1751,912;1860,735
1	277	277	ESR1_e8	chr6	152419847	152420120	ESR1; +		8	NM_001122742.1	NP_001116214.1	274	0.4917	4371.49	0.011	-2,08;-0,05;-0,98	0.04	9.45	0.48	Normal	2085,364;2286,123
1	278	278	TWIST1_e1	chr7	19156316	19156964	TWIST1; -		1	NM_000474.3	NP_000465.1	649	0.545	3483.59	0.0333	-1,42;-0,30;-0,34	0.17	3.01	2.69	Normal	1841,934;1641,652
1	279	279	MET_e1	chr7	116312439	116312651	MET; +			NM_001127500.1	NP_001120972.1	213	0.5848	3721.66	0.0241	-2,46;-0,44;-0,20	0.01	1.97	4.34	Normal	2111,469;1610,191
1	280	280	MET_e2	chr7	116339105	116340358	MET; +		1	NM_001127500.1	NP_001120972.1	1254	0.6076	6329.94	0.0099	-6,70;-1,05;-0,04	0	0.4	10.55	Duplication	3731,044;2598,896
1	281	281	MET_e3	chr7	116371702	116371933	MET; +		2	NM_001127500.1	NP_001120972.1	232	0.6029	5572.78	0.0099	-6,48;-0,98;-0,05	0	0.48	9.78	Duplication	3259,481;2313,300
1	282	282	MET_e4	chr7	116379984	116380158	MET; +		3	NM_001127500.1	NP_001120972.1	175	0.5868	5823.98	0.0099	-5,75;-0,73;-0,09	0	0.9	7.29	Duplication	3315,214;2508,767
1	283	283	MET_e5	chr7	116380886	116381099	MET; +		4	NM_001127500.1	NP_001120972.1	214	0.5951	4695.82	0.0099	-6,12;-0,85;-0,07	0	0.65	8.54	Duplication	2711,039;1984,784
1	284	284	MET_e6	chr7	116395389	116395589	MET; +		5	NM_001127500.1	NP_001120972.1	201	0.6204	6250.57	0.0099	-7,31;-1,27;-0,02	0	0.24	12.74	Duplication	3762,187;2488,386
1	285	285	MET_e7	chr7	116397471	116397613	MET; +		6	NM_001127500.1	NP_001120972.1	143	0.591	6220.09	0.0099	-5,94;-0,79;-0,08	0	0.77	7.92	Duplication	3566,304;2653,781
1	286	286	MET_e8	chr7	116397672	116397848	MET; +		7	NM_001127500.1	NP_001120972.1	177	0.62	6054.35	0.0099	-7,29;-1,27;-0,02	0	0.24	12.65	Duplication	3641,214;2413,138
1	287	287	MET_e9	chr7	116398493	116398694	MET; +		8	NM_001127500.1	NP_001120972.1	202	0.6208	6215.7	0.0099	-7,33;-1,28;-0,02	0	0.23	12.81	Duplication	3743,563;2472,137
1	288	288	MET_e10	chr7	116399371	116399564	MET; +		9	NM_001127500.1	NP_001120972.1	194	0.588	6020.04	0.0099	-5,80;-0,75;-0,09	0	0.86	7.46	Duplication	3433,681;2586,357
1	289	289	MET_e11	chr7	116403084	116403342	MET; +		10	NM_001127500.1	NP_001120972.1	259	0.5719	6093.13	0.0099	-5,11;-0,53;-0,15	0	1.53	5.27	Duplication	3380,337;2712,793
1	290	290	MET_e12	chr7	116409679	116409865	MET; +		11	NM_001127500.1	NP_001120972.1	187	0.6118	5337.61	0.0099	-6,90;-1,13;-0,03	0	0.34	11.26	Duplication	3168,150;2169,464
1	291	291	MET_e13	chr7	116411532	116411728	MET; +		12	NM_001127500.1	NP_001120972.1	197	0.5738	6453.48	0.0099	-5,19;-0,55;-0,14	0	1.43	5.51	Duplication	3592,172;2861,313
1	292	292	MET_e14	chr7	116411883	116412063	MET; +		13	NM_001127500.1	NP_001120972.1	181	0.5956	5682.15	0.0099	-6,14;-0,86;-0,06	0	0.64	8.61	Duplication	3282,865;2399,286
1	293	293	MET_e15	chr7	116414915	116415185	MET; +		14	NM_001127500.1	NP_001120972.1	271	0.5738	5788.32	0.0099	-5,19;-0,55;-0,14	0	1.43	5.51	Duplication	3222,021;2566,303
1	294	294	MET_e16	chr7	116417423	116417543	MET; +		15	NM_001127500.1	NP_001120972.1	121	0.596	6236.78	0.0099	-6,16;-0,87;-0,06	0	0.63	8.67	Duplication	3605,715;2631,069
1	295	295	MET_e17	chr7	116418810	116419031	MET; +		16	NM_001127500.1	NP_001120972.1	222	0.5726	6146.41	0.0099	-5,14;-0,54;-0,15	0	1.49	5.36	Duplication	3414,208;2732,207
1	296	296	MET_e18	chr7	116422022	116422171	MET; +		17	NM_001127500.1	NP_001120972.1	150	0.6286	6131.41	0.0099	-7,71;-1,42;-0,02	0	0.17	14.18	Duplication	3739,084;2392,326
1	297	297	MET_e19	chr7	116423338	116423543	MET; +		18	NM_001127500.1	NP_001120972.1	206	0.5877	6069.91	0.0099	-5,79;-0,74;-0,09	0	0.87	7.43	Duplication	3460,783;2609,124
1	298	298	MET_e20	chr7	116435689	116435865	MET; +		19	NM_001127500.1	NP_001120972.1	177	0.6298	5245.91	0.0099	-7,77;-1,44;-0,02	0	0.16	14.39	Duplication	3205,062;2040,851
1	299	299	MET_e21	chr7	116435921	116436198	MET; +		20	NM_001127500.1	NP_001120972.1	278	0.597	5238.28	0.0099	-6,21;-0,88;-0,06	0	0.61	8.83	Duplication	3033,601;2204,681
1	300	300	POT1_e19	chr7	124463997	124464148	POT1; -		15	NM_015450.2	NP_056265.2	152	0.6014	4689.12	0.0099	-6,41;-0,95;-0,05	0	0.51	9.53	Duplication	2735,671;1953,445
1	301	301	POT1_e18	chr7	124465286	124465431	POT1; -		14	NM_015450.2	NP_056265.2	146	0.6005	5549.14	0.0099	-6,37;-0,94;-0,05	0	0.53	9.39	Duplication	3232,649;2316,487
1	302	302	POT1_e17	chr7	124467248	124467379	POT1; -		13	NM_015450.2	NP_056265.2	132	0.6031	5551.19	0.0099	-6,49;-0,98;-0,05	0	0.48	9.8	Duplication	3247,641;2303,552
1	303	303	POT1_e16	chr7	124469288	124469416	POT1; -		12	NM_015450.2	NP_056265.2	129	0.5741	5584.14	0.0099	-5,20;-0,56;-0,14	0	1.42	5.55	Duplication	3110,085;2474,056
1	304	304	POT1_e15	chr7	124475313	124475488	POT1; -		11	NM_015450.2	NP_056265.2	176	0.5746	4912.36	0.0099	-5,22;-0,56;-0,14	0	1.4	5.61	Duplication	2738,120;2174,240
1	305	305	POT1_e14	chr7	124481007	124481252	POT1; -		10	NM_015450.2	NP_056265.2	246	0.6029	6211.28	0.0099	-6,48;-0,98;-0,05	0	0.48	9.77	Duplication	3632,672;2578,605
1	306	306	POT1_e13	chr7	124482841	124483037	POT1; -		9	NM_015450.2	NP_056265.2	197	0.5784	5142.42	0.0099	-5,38;-0,61;-0,12	0	1.22	6.12	Duplication	2885,612;2256,810
1	307	307	POT1_e12	chr7	124486976	124487072	POT1; -		8	NM_015450.2	NP_056265.2	97	0.548	5557.08	0.0099	-4,16;-0,28;-0,32	0	3.25	2.78	Duplication	2954,352;2602,727
1	308	308	POT1_e11	chr7	124491906	124492025	POT1; -		7	NM_015450.2	NP_056265.2	120	0.6174	5443.75	0.0099	-7,17;-1,22;-0,03	0	0.27	12.21	Duplication	3260,489;2183,262
1	309	309	POT1_e10	chr7	124493006	124493212	POT1; -		6	NM_015450.2	NP_056265.2	207	0.6054	5854.67	0.0099	-6,60;-1,02;-0,04	0	0.44	10.19	Duplication	3438,414;2416,259
1	310	310	POT1_e9	chr7	124498991	124499186	POT1; -		5	NM_015450.2	NP_056265.2	196	0.599	5617.76	0.0099	-6,30;-0,92;-0,06	0	0.56	9.15	Duplication	3264,369;2353,387
1	311	311	POT1_e8	chr7	124503384	124503714	POT1; -		4	NM_015450.2	NP_056265.2	331	0.5917	5168.46	0.0099	-5,97;-0,80;-0,07	0	0.75	8.02	Duplication	2966,611;2201,851
1	312	312	POT1_e7	chr7	124510945	124511115	POT1; -		3	NM_015450.2	NP_056265.2	171	0.6048	6447.61	0.0099	-6,57;-1,01;-0,04	0	0.45	10.08	Duplication	3782,657;2664,949
1	313	313	POT1_e6	chr7	124532300	124532454	POT1; -		2	NM_015450.2	NP_056265.2	155	0.5939	5219.93	0.0099	-6,07;-0,83;-0,07	0	0.69	8.35	Duplication	3007,216;2212,714
1	314	314	POT1_e5	chr7	124537199	124537286	POT1; -		1	NM_015450.2	NP_056265.2	88	0.6632	3997.41	0.017	-5,50;-1,21;-0,03	0	0.27	12.14	Duplication	2571,972;1425,436
1	315	315	POT1_e4	chr7	124538295	124538448	POT1; -			NM_015450.2	NP_056265.2	154	0.6127	4881.05	0.0099	-6,95;-1,14;-0,03	0	0.33	11.41	Duplication	2901,420;1979,629
1	316	316	POT1_e3	chr7	124555608	124555720	POT1; -			NM_015450.2	NP_056265.2	113	0.6319	4339.41	0.0114	-6,85;-1,29;-0,02	0	0.23	12.93	Duplication	2660,251;1679,162
1	317	317	POT1_e2	chr7	124568849	124569073	POT1; -			NM_015450.2	NP_056265.2	225	0.5541	6629.9	0.0099	-4,39;-0,33;-0,27	0	2.72	3.32	Duplication	3563,632;3066,271
1	318	318	POT1_e1	chr7	124569828	124570057	POT1; -			NM_015450.2	NP_056265.2	230	0.5487	5335.94	0.0099	-4,18;-0,28;-0,32	0	3.19	2.84	Duplication	2840,294;2495,650
1	319	319	BRAF_e15	chr7	140453055	140453213	BRAF; -		15	NM_004333.4	NP_004324.2	159	0.568	4492.7	0.0099	-4,94;-0,48;-0,17	0	1.75	4.8	Duplication	2475,460;2017,239
1	320	320	BRAF_e11	chr7	140481356	140481513	BRAF; -		11	NM_004333.4	NP_004324.2	158	0.6175	5326.24	0.0099	-7,17;-1,22;-0,03	0	0.27	12.23	Duplication	3190,716;2135,527
1	321	321	SNAI2_e3	chr8	49831346	49831567	SNAI2; -		3	NM_003068.4	NP_003059.1	222	0.5886	5218.22	0.0099	-5,83;-0,76;-0,08	0	0.84	7.55	Duplication	2979,528;2238,693
1	322	322	SNAI2_e2	chr8	49832435	49833020	SNAI2; -		2	NM_003068.4	NP_003059.1	586	0.6103	6190.09	0.0099	-6,83;-1,10;-0,04	0	0.36	11	Duplication	3664,739;2525,350
1	323	323	SNAI2_e1	chr8	49833726	49833844	SNAI2; -		1	NM_003068.4	NP_003059.1	119	0.551	6105.39	0.0099	-4,27;-0,30;-0,30	0	2.98	3.04	Duplication	3263,315;2842,077
1	324	324	NBN_e16	chr8	90947791	90947860	NBN; -		16	NM_002485.4	NP_002476.2	70	0.6268	5990.44	0.0099	-7,62;-1,39;-0,02	0	0.18	13.86	Duplication	3642,725;2347,716
1	325	325	NBN_e15	chr8	90949234	90949323	NBN; -		15	NM_002485.4	NP_002476.2	90	0.5738	5451.7	0.0099	-5,19;-0,55;-0,14	0	1.43	5.51	Duplication	3034,676;2417,026
1	326	326	NBN_e14	chr8	90955461	90955614	NBN; -		14	NM_002485.4	NP_002476.2	154	0.6025	6055.21	0.0099	-6,47;-0,97;-0,05	0	0.49	9.72	Duplication	3539,428;2515,778
1	327	327	NBN_e13	chr8	90958348	90958543	NBN; -		13	NM_002485.4	NP_002476.2	196	0.6487	6501	0.0099	-8,71;-1,79;-0,01	0	0.07	17.86	Duplication	4090,904;2410,095
1	328	328	NBN_e12	chr8	90960032	90960140	NBN; -		12	NM_002485.4	NP_002476.2	109	0.616	5593.35	0.0099	-7,10;-1,20;-0,03	0	0.28	11.98	Duplication	3342,716;2250,635
1	329	329	NBN_e11	chr8	90965452	90965939	NBN; -		11	NM_002485.4	NP_002476.2	488	0.6087	6498.98	0.0099	-6,75;-1,07;-0,04	0	0.38	10.73	Duplication	3837,421;2661,563
1	330	330	NBN_e10	chr8	90967491	90967803	NBN; -		10	NM_002485.4	NP_002476.2	313	0.6003	6067.27	0.0099	-6,36;-0,94;-0,05	0	0.53	9.36	Duplication	3533,337;2533,928
1	331	331	NBN_e9	chr8	90970933	90971102	NBN; -		9	NM_002485.4	NP_002476.2	170	0.6157	5972.62	0.0099	-7,09;-1,19;-0,03	0	0.29	11.92	Duplication	3567,531;2405,091
1	332	332	NBN_e8	chr8	90976618	90976755	NBN; -		8	NM_002485.4	NP_002476.2	138	0.5893	6271.98	0.0099	-5,86;-0,77;-0,08	0	0.82	7.65	Duplication	3585,331;2686,649
1	333	333	NBN_e7	chr8	90982572	90982805	NBN; -		7	NM_002485.4	NP_002476.2	234	0.5801	6874.96	0.0099	-5,46;-0,63;-0,11	0	1.15	6.35	Duplication	3868,949;3006,014
1	334	334	NBN_e6	chr8	90983381	90983538	NBN; -		6	NM_002485.4	NP_002476.2	158	0.6169	6895.85	0.0099	-7,15;-1,21;-0,03	0	0.27	12.13	Duplication	4127,202;2768,648
1	335	335	NBN_e5	chr8	90990428	90990571	NBN; -		5	NM_002485.4	NP_002476.2	144	0.61	6348.04	0.0099	-6,82;-1,10;-0,04	0	0.36	10.96	Duplication	3756,792;2591,246
1	336	336	NBN_e4	chr8	90992942	90993141	NBN; -		4	NM_002485.4	NP_002476.2	200	0.6027	6251.35	0.0099	-6,47;-0,98;-0,05	0	0.49	9.75	Duplication	3655,257;2596,097
1	337	337	NBN_e3	chr8	90993583	90993771	NBN; -		3	NM_002485.4	NP_002476.2	189	0.5797	7218.7	0.0099	-5,44;-0,63;-0,12	0	1.16	6.3	Duplication	4059,850;3158,852
1	338	338	NBN_e2	chr8	90994930	90995103	NBN; -		2	NM_002485.4	NP_002476.2	174	0.594	5868.01	0.0099	-6,07;-0,84;-0,07	0	0.68	8.37	Duplication	3381,323;2486,683
1	339	339	NBN_e1	chr8	90996733	90996919	NBN; -		1	NM_002485.4	NP_002476.2	187	0.5173	3851.77	0.0204	-1,64;-0,19;-0,48	0.1	4.48	1.76	Normal	1932,791;1918,978
1	340	340	cMYC_e1	chr8	128748820	128748889	MYC; +		1	NM_002467.4	NP_002458.2	70	0.5503	5352.52	0.0099	-4,24;-0,30;-0,30	0	3.04	2.98	Normal	2857,367;2495,157
1	341	341	cMYC_e2	chr8	128750474	128751285	MYC; +		2	NM_002467.4	NP_002458.2	812	0.5542	4719.72	0.0099	-4,39;-0,33;-0,27	0	2.71	3.33	Normal	2537,433;2182,284
1	342	342	cMYC_e3	chr8	128752622	128753224	MYC; +		3	NM_002467.4	NP_002458.2	603	0.5638	5516.23	0.0099	-4,77;-0,43;-0,20	0	2	4.32	Normal	3017,315;2498,918
1	343	343	CDKN2A_e3	chr9	21968209	21968261	CDKN2A; -		3	NM_000077.4	NP_000068.1	53	0.4138	3628.61	0.0273	-0,33;-0,33;-1,19	2.72	2.76	0.29	Normal	1456,585;2172,028
1	344	344	CDKN2A_e2	chr9	21970881	21971227	CDKN2A; -		2	NM_000077.4	NP_000068.1	347	0.3924	2005.85	0.495	-0,48;-0,45;-0,49	1.73	1.88	1.67	Normal	763,496;1242,349
1	345	345	CDKN2A_e1	chr9	21974657	21975152	CDKN2A; -		1	NM_000077.4	NP_000068.1	496	0.4036	3433.02	0.0358	-0,30;-0,38;-1,08	2.98	2.37	0.38	Normal	1344,191;2088,825
1	346	346	GNAQ_e7	chr9	80336220	80336449	GNAQ; -		7	NM_002072.3	NP_002063.2	230	0.4667	4913.89	0.0099	-1,55;-0,03;-1,49	0.12	12.16	0.14	Normal	2224,939;2688,950
1	347	347	GNAQ_e6	chr9	80343410	80343603	GNAQ; -		6	NM_002072.3	NP_002063.2	194	0.4845	2463.08	0.1814	-0,54;-0,42;-0,48	1.48	2.08	1.74	Normal	1157,624;1305,456
1	348	348	GNAQ_e5	chr9	80409359	80409528	GNAQ; -		5	NM_002072.3	NP_002063.2	170	0.4824	4028.82	0.0164	-1,30;-0,10;-0,82	0.23	6.92	0.72	Normal	1885,253;2143,567
1	349	349	GNAQ_e4	chr9	80412416	80412584	GNAQ; -		4	NM_002072.3	NP_002063.2	169	0.4767	4063.54	0.0157	-1,23;-0,09;-0,90	0.26	7.34	0.58	Normal	1879,105;2184,437
1	350	350	GNAQ_e3	chr9	80430512	80430706	GNAQ; -		3	NM_002072.3	NP_002063.2	195	0.4943	3527.72	0.0313	-0,96;-0,22;-0,53	0.51	3.95	1.5	Normal	1691,541;1836,179
1	351	351	GNAQ_e2	chr9	80537057	80537281	GNAQ; -		2	NM_002072.3	NP_002063.2	225	0.464	3002.97	0.0689	-0,56;-0,35;-0,56	1.38	2.6	1.41	Normal	1351,633;1651,340
1	352	352	GNAQ_e1	chr9	80645996	80646239	GNAQ; -		1	NM_002072.3	NP_002063.2	244	0.3905	822.434	0.0099	-0,07;-0,81;-3,62	8.08	0.73	0	Normal	311,596;510,838
1	353	353	PPP6C_e8	chr9	127911932	127912220	PPP6C; -		8	NM_001123355.1	NP_001116827.1	289	0.4129	4037.11	0.0162	-0,29;-0,32;-1,79	3.08	2.8	0.07	Normal	1616,914;2420,200
1	354	354	PPP6C_e7	chr9	127915792	127916041	PPP6C; -		7	NM_001123355.1	NP_001116827.1	250	0.4298	3708.94	0.0245	-0,44;-0,25;-1,10	1.94	3.56	0.36	Normal	1546,320;2162,621
1	355	355	PPP6C_e6	chr9	127916165	127916284	PPP6C; -		6	NM_001123355.1	NP_001116827.1	120	0.3987	3528.04	0.0313	-0,27;-0,40;-1,23	3.39	2.21	0.26	Normal	1364,629;2163,415
1	356	356	PPP6C_e5	chr9	127920500	127920681	PPP6C; -		5	NM_001123355.1	NP_001116827.1	182	0.4708	3693.64	0.025	-0,83;-0,18;-0,72	0.69	4.74	0.91	Normal	1687,042;2006,595
1	357	357	PPP6C_e4	chr9	127923100	127923205	PPP6C; -		4	NM_001123355.1	NP_001116827.1	106	0.4614	3254.12	0.0465	-0,60;-0,29;-0,62	1.27	3.07	1.19	Normal	1456,585;1797,540
1	358	358	PPP6C_e3	chr9	127933344	127933479	PPP6C; -		3	NM_001123355.1	NP_001116827.1	136	0.4085	3548.6	0.0304	-0,31;-0,36;-1,15	2.91	2.53	0.32	Normal	1406,199;2142,399
1	359	359	PPP6C_e2	chr9	127951178	127951246	PPP6C; -		2	NM_001123355.1	NP_001116827.1	69	0.3647	3329.78	0.0416	-0,19;-0,52;-1,29	4.53	1.56	0.23	Normal	1178,158;2151,621
1	360	360	PPP6C_e1	chr9	127951821	127952017	PPP6C; -		1	NM_001123355.1	NP_001116827.1	197	0.3211	2716.02	0.1125	-0,28;-0,49;-0,82	3.22	1.71	0.71	Normal	846,090;1869,928
1	361	361	ZEB1_e1	chr10	31608144	31608241	ZEB1; +		1	NM_001174096.1	NP_001167567.1	98	0.4172	2477	0.1765	-0,46;-0,43;-0,55	1.84	2.02	1.44	Normal	1002,585;1474,411
1	362	362	ZEB1_e2	chr10	31749946	31750186	ZEB1; +		2	NM_001174096.1	NP_001167567.1	241	0.49	4502.35	0.0099	-2,23;-0,04;-1,10	0.03	10.65	0.36	Normal	2140,373;2361,975
1	363	363	ZEB1_e3	chr10	31784688	31784787	ZEB1; +		3	NM_001174096.1	NP_001167567.1	100	0.4875	4142.48	0.0143	-1,55;-0,08;-0,84	0.12	7.66	0.67	Normal	1959,218;2183,262
1	364	364	ZEB1_e4	chr10	31791256	31791457	ZEB1; +		4	NM_001174096.1	NP_001167567.1	202	0.5121	5553.6	0.0099	-2,92;-0,08;-0,76	0.01	7.54	0.84	Normal	2759,176;2794,418
1	365	365	ZEB1_e5	chr10	31799581	31799823	ZEB1; +		5	NM_001174096.1	NP_001167567.1	243	0.4876	5220.26	0.0099	-2,16;-0,04;-1,13	0.03	10.96	0.33	Normal	2469,329;2750,927
1	366	366	ZEB1_e6	chr10	31803511	31803656	ZEB1; +		6	NM_001174096.1	NP_001167567.1	146	0.5129	4870.48	0.0099	-2,94;-0,09;-0,75	0	7.43	0.86	Normal	2423,486;2446,994
1	367	367	ZEB1_e7	chr10	31809034	31810884	ZEB1; +		7	NM_001174096.1	NP_001167567.1	1851	0.5049	5328.58	0.0099	-2,69;-0,07;-0,86	0.01	8.56	0.64	Normal	2610,142;2718,436
1	368	368	ZEB1_e8	chr10	31812841	31813061	ZEB1; +		8	NM_001174096.1	NP_001167567.1	221	0.5132	4757.4	0.0099	-2,95;-0,09;-0,74	0	7.39	0.87	Normal	2368,474;2388,925
1	369	369	ZEB1_e9	chr10	31815580	31816212	ZEB1; +		9	NM_001174096.1	NP_001167567.1	633	0.5036	5130.4	0.0099	-2,65;-0,06;-0,88	0.01	8.75	0.61	Normal	2506,594;2623,803
1	370	370	PARD3_e25	chr10	34400077	34400510	PARD3; -		25	NM_019619.3	NP_062565.2	434	0.4854	4418.47	0.0104	-2,00;-0,04;-1,12	0.04	10.65	0.34	Normal	2080,633;2337,838
1	371	371	PARD3_e24	chr10	34408521	34408688	PARD3; -		24	NM_019619.3	NP_062565.2	168	0.4682	3402.84	0.0374	-0,68;-0,25;-0,63	1.03	3.53	1.16	Normal	1545,652;1857,191
1	372	372	PARD3_e23	chr10	34420371	34420531	PARD3; -		23	NM_019619.3	NP_062565.2	161	0.5109	5035.1	0.0099	-2,88;-0,08;-0,77	0.01	7.71	0.8	Normal	2495,564;2539,537
1	373	373	PARD3_e22	chr10	34558565	34558847	PARD3; -		22	NM_019619.3	NP_062565.2	283	0.4923	4811.62	0.0099	-2,30;-0,04;-1,06	0.02	10.34	0.4	Normal	2298,033;2513,592
1	374	374	PARD3_e21	chr10	34573043	34573193	PARD3; -		21	NM_019619.3	NP_062565.2	151	0.5337	4764.8	0.0099	-3,64;-0,18;-0,47	0	4.74	1.78	Normal	2467,177;2297,617
1	375	375	PARD3_e20	chr10	34606015	34606286	PARD3; -		20	NM_019619.3	NP_062565.2	272	0.526	5119.68	0.0099	-3,37;-0,14;-0,57	0	5.68	1.37	Normal	2612,434;2507,249
1	376	376	PARD3_e19	chr10	34620025	34620292	PARD3; -		19	NM_019619.3	NP_062565.2	268	0.5074	5169.15	0.0099	-2,77;-0,07;-0,83	0.01	8.2	0.7	Normal	2544,496;2624,654
1	377	377	PARD3_e18	chr10	34625107	34625191	PARD3; -		18	NM_019619.3	NP_062565.2	85	0.4929	4474.87	0.0099	-2,32;-0,04;-1,05	0.02	10.26	0.41	Normal	2139,831;2335,040
1	378	378	PARD3_e17	chr10	34626183	34626374	PARD3; -		17	NM_019619.3	NP_062565.2	192	0.4804	4863.02	0.0099	-1,95;-0,03;-1,25	0.05	11.74	0.25	Normal	2266,260;2596,759
1	379	379	PARD3_e16	chr10	34630535	34630764	PARD3; -		16	NM_019619.3	NP_062565.2	230	0.5186	4397.21	0.0107	-2,92;-0,12;-0,63	0.01	6.33	1.14	Normal	2212,225;2184,988
1	380	380	PARD3_e15	chr10	34636864	34637063	PARD3; -		15	NM_019619.3	NP_062565.2	200	0.4998	4577.4	0.0099	-2,53;-0,05;-0,94	0.01	9.3	0.53	Normal	2219,472;2357,923
1	381	381	PARD3_e14	chr10	34648055	34648265	PARD3; -		14	NM_019619.3	NP_062565.2	211	0.5062	4916.35	0.0099	-2,73;-0,07;-0,84	0.01	8.38	0.67	Normal	2414,202;2502,145
1	382	382	PARD3_e13	chr10	34648979	34649207	PARD3; -		13	NM_019619.3	NP_062565.2	229	0.4863	4725.69	0.0099	-2,12;-0,04;-1,16	0.03	11.11	0.31	Normal	2229,547;2496,147
1	383	383	PARD3_e12	chr10	34661406	34661484	PARD3; -		12	NM_019619.3	NP_062565.2	79	0.5058	5189.68	0.0099	-2,72;-0,07;-0,85	0.01	8.43	0.66	Normal	2546,650;2643,029
1	384	384	PARD3_e11	chr10	34663782	34663950	PARD3; -		11	NM_019619.3	NP_062565.2	169	0.4518	3671.47	0.0258	-0,63;-0,20;-0,86	1.16	4.28	0.65	Normal	1609,178;2062,296
1	385	385	PARD3_e10	chr10	34666875	34667054	PARD3; -		10	NM_019619.3	NP_062565.2	180	0.504	4625.48	0.0099	-2,66;-0,06;-0,88	0.01	8.7	0.62	Normal	2261,386;2364,098
1	386	386	PARD3_e9	chr10	34671448	34671870	PARD3; -		9	NM_019619.3	NP_062565.2	423	0.4646	4824.97	0.0099	-1,49;-0,03;-1,53	0.14	12.05	0.13	Normal	2174,835;2650,132
1	387	387	PARD3_e8	chr10	34673037	34673202	PARD3; -		8	NM_019619.3	NP_062565.2	166	0.4862	4960.24	0.0099	-2,12;-0,03;-1,16	0.03	11.13	0.31	Normal	2339,365;2620,871
1	388	388	PARD3_e7	chr10	34688238	34688361	PARD3; -		7	NM_019619.3	NP_062565.2	124	0.4583	4253.83	0.0126	-1,07;-0,06;-1,33	0.39	8.8	0.21	Normal	1891,301;2362,533
1	389	389	PARD3_e6	chr10	34690734	34690865	PARD3; -		6	NM_019619.3	NP_062565.2	132	0.5186	3945.64	0.0181	-1,83;-0,18;-0,49	0.06	4.69	1.71	Normal	1984,915;1960,726
1	390	390	PARD3_e5	chr10	34739225	34739396	PARD3; -		5	NM_019619.3	NP_062565.2	172	0.4692	4481.89	0.0099	-1,62;-0,03;-1,44	0.11	12.22	0.16	Normal	2040,144;2441,746
1	391	391	PARD3_e4	chr10	34758993	34759211	PARD3; -		4	NM_019619.3	NP_062565.2	219	0.492	4196.11	0.0134	-1,74;-0,08;-0,83	0.08	7.82	0.69	Normal	2002,881;2193,231
1	392	392	PARD3_e3	chr10	34805887	34806107	PARD3; -		3	NM_019619.3	NP_062565.2	221	0.5184	4430.34	0.0103	-3,02;-0,11;-0,65	0	6.5	1.1	Normal	2228,218;2202,122
1	393	393	PARD3_e2	chr10	34985226	34985367	PARD3; -		2	NM_019619.3	NP_062565.2	142	0.4551	4104.47	0.0149	-0,88;-0,09;-1,19	0.61	7.1	0.29	Normal	1812,184;2292,286
1	394	394	PARD3_e1	chr10	35103784	35103943	PARD3; -		1	NM_019619.3	NP_062565.2	160	0.3877	2672.41	0.1218	-0,40;-0,43;-0,65	2.23	2.02	1.11	Normal	1005,196;1667,218
1	395	395	PTEN_e1	chr10	89623175	89624325	PTEN; +		1	NM_000314.4	NP_000305.3	1151	0.3991	3608.18	0.0281	-0,25;-0,40;-1,33	3.54	2.19	0.21	Normal	1396,810;2211,370
1	396	396	PTEN_e2	chr10	89653762	89653886	PTEN; +		2	NM_000314.4	NP_000305.3	125	0.5011	3782.24	0.0223	-1,29;-0,17;-0,56	0.23	4.83	1.41	Normal	1838,741;1943,500
1	397	397	PTEN_e3	chr10	89685250	89685334	PTEN; +		3	NM_000314.4	NP_000305.3	85	0.5277	2889.67	0.0831	-0,75;-0,36;-0,41	0.85	2.48	2.12	Normal	1479,304;1410,364
1	398	398	PTEN_e4	chr10	89690783	89690866	PTEN; +		4	NM_000314.4	NP_000305.3	84	0.5113	4294.85	0.012	-2,43;-0,11;-0,67	0.02	6.66	1.04	Normal	2130,493;2164,360
1	399	399	PTEN_e5	chr10	89692750	89693028	PTEN; +		5	NM_000314.4	NP_000305.3	279	0.52	3399.27	0.0376	-1,08;-0,27;-0,42	0.38	3.31	2.1	Normal	1714,696;1684,576
1	400	400	PTEN_e6	chr10	89711855	89712036	PTEN; +		6	NM_000314.4	NP_000305.3	182	0.5143	3439.02	0.0355	-1,07;-0,26;-0,44	0.39	3.47	1.97	Normal	1715,963;1723,054
1	401	401	PTEN_e7	chr10	89717590	89717796	PTEN; +		7	NM_000314.4	NP_000305.3	207	0.4853	4051.04	0.0159	-1,38;-0,10;-0,80	0.19	7.01	0.74	Normal	1907,091;2143,950
1	402	402	PTEN_e8	chr10	89720631	89720895	PTEN; +		8	NM_000314.4	NP_000305.3	265	0.4967	3434.78	0.0357	-0,91;-0,25;-0,51	0.57	3.63	1.62	Normal	1655,211;1779,565
1	403	403	PTEN_e9	chr10	89725024	89725249	PTEN; +		9	NM_000314.4	NP_000305.3	226	0.4866	4730.93	0.0099	-2,13;-0,04;-1,15	0.03	11.08	0.32	Normal	2233,265;2497,666
1	404	404	HRAS_e6	chr11	532617	532775	HRAS; -		4	NM_005343.2	NP_005334.1	159	0.3657	2747.31	0.1064	-0,34;-0,44;-0,73	2.62	1.94	0.9	Normal	974,735;1772,574
1	405	405	HRAS_e5	chr11	533257	533378	HRAS; -			NM_005343.2	NP_005334.1	122	0.4072	3216.09	0.0492	-0,35;-0,38;-0,87	2.55	2.37	0.63	Normal	1270,352;1945,739
1	406	406	HRAS_e4	chr11	533433	533632	HRAS; -		3	NM_005343.2	NP_005334.1	200	0.4244	3636.79	0.027	-0,40;-0,28;-1,08	2.2	3.19	0.37	Normal	1497,193;2139,597
1	407	407	HRAS_e3	chr11	533746	533964	HRAS; -		2	NM_005343.2	NP_005334.1	219	0.4233	3075.74	0.0613	-0,43;-0,36;-0,71	2.04	2.45	0.93	Normal	1263,150;1812,588
1	408	408	HRAS_e2	chr11	534192	534395	HRAS; -		1	NM_005343.2	NP_005334.1	204	0.3884	3172.49	0.0526	-0,30;-0,42;-0,94	3.05	2.08	0.53	Normal	1195,484;1977,000
1	409	409	HRAS_e1	chr11	535396	535587	HRAS; -			NM_005343.2	NP_005334.1	192	0.2307	490.075	0.0099	-0,00;-6,23;-12,34	62.25	0	0	Deletion	109,658;380,417
1	410	410	ATM_e1	chr11	108093539	108093933	ATM; +			NM_000051.3	NP_000042.3	395	0.4072	3774.23	0.0225	-0,28;-0,36;-1,46	3.28	2.48	0.15	Normal	1490,975;2283,255
1	411	411	ATM_e2	chr11	108098302	108098443	ATM; +		1	NM_000051.3	NP_000042.3	142	0.4379	3635.49	0.0271	-0,50;-0,24;-0,95	1.64	3.71	0.51	Normal	1544,475;2091,012
1	412	412	ATM_e3	chr11	108098483	108098635	ATM; +		2	NM_000051.3	NP_000042.3	153	0.4789	4138.41	0.0144	-1,37;-0,07;-0,94	0.19	8	0.54	Normal	1922,713;2215,693
1	413	413	ATM_e4	chr11	108099885	108100070	ATM; +		3	NM_000051.3	NP_000042.3	186	0.4645	4381.98	0.0109	-1,37;-0,04;-1,41	0.19	10.84	0.17	Normal	1974,625;2407,351
1	414	414	ATM_e5	chr11	108106377	108106581	ATM; +		4	NM_000051.3	NP_000042.3	205	0.5023	4010.66	0.0167	-1,64;-0,13;-0,63	0.1	5.89	1.16	Normal	1954,225;2056,430
1	415	415	ATM_e6	chr11	108114660	108114865	ATM; +		5	NM_000051.3	NP_000042.3	206	0.4351	3934.66	0.0184	-0,52;-0,19;-1,27	1.56	4.5	0.24	Normal	1660,835;2273,830
1	416	416	ATM_e7	chr11	108115495	108115773	ATM; +		6	NM_000051.3	NP_000042.3	279	0.4733	4350.97	0.0112	-1,55;-0,04;-1,23	0.12	10.57	0.27	Normal	1997,683;2353,285
1	417	417	ATM_e8	chr11	108117671	108117874	ATM; +		7	NM_000051.3	NP_000042.3	204	0.4503	3786.85	0.0222	-0,65;-0,18;-0,95	1.1	4.76	0.51	Normal	1654,183;2132,670
1	418	418	ATM_e9	chr11	108119640	108119849	ATM; +		8	NM_000051.3	NP_000042.3	210	0.4694	3595.88	0.0285	-0,77;-0,20;-0,69	0.82	4.26	0.99	Normal	1637,555;1958,320
1	419	419	ATM_e10	chr11	108121408	108121819	ATM; +		9	NM_000051.3	NP_000042.3	412	0.4054	3515.77	0.0319	-0,30;-0,37;-1,15	3.02	2.42	0.32	Normal	1382,610;2133,161
1	420	420	ATM_e11	chr11	108122544	108122778	ATM; +		10	NM_000051.3	NP_000042.3	235	0.4373	4253.6	0.0126	-0,65;-0,12;-1,68	1.11	6.08	0.09	Normal	1804,297;2449,308
1	421	421	ATM_e12	chr11	108123524	108123659	ATM; +		11	NM_000051.3	NP_000042.3	136	0.4507	3973.12	0.0175	-0,73;-0,13;-1,11	0.88	5.82	0.35	Normal	1737,322;2235,801
1	422	422	ATM_e13	chr11	108124521	108124786	ATM; +		12	NM_000051.3	NP_000042.3	266	0.4828	3783.76	0.0222	-1,04;-0,15;-0,68	0.41	5.23	1.02	Normal	1772,113;2011,646
1	423	423	ATM_e14	chr11	108126922	108127087	ATM; +		13	NM_000051.3	NP_000042.3	166	0.4924	3680.66	0.0255	-1,07;-0,19;-0,58	0.39	4.58	1.32	Normal	1758,047;1922,610
1	424	424	ATM_e15	chr11	108128188	108128353	ATM; +		14	NM_000051.3	NP_000042.3	166	0.4719	3563.39	0.0298	-0,77;-0,21;-0,66	0.8	4.14	1.06	Normal	1631,214;1932,175
1	425	425	ATM_e16	chr11	108129693	108129822	ATM; +		15	NM_000051.3	NP_000042.3	130	0.4551	3882.03	0.0196	-0,75;-0,14;-0,98	0.85	5.48	0.48	Normal	1714,035;2167,995
1	426	426	ATM_e17	chr11	108137878	108138089	ATM; +		16	NM_000051.3	NP_000042.3	212	0.4583	3964.79	0.0177	-0,84;-0,12;-1,02	0.68	6.18	0.44	Normal	1762,800;2201,987
1	427	427	ATM_e18	chr11	108139117	108139356	ATM; +		17	NM_000051.3	NP_000042.3	240	0.4553	3679.62	0.0255	-0,67;-0,20;-0,84	1.06	4.41	0.69	Normal	1625,371;2054,251
1	428	428	ATM_e19	chr11	108141771	108141893	ATM; +		18	NM_000051.3	NP_000042.3	123	0.4597	4019.39	0.0166	-0,90;-0,11;-1,05	0.59	6.66	0.41	Normal	1792,562;2226,831
1	429	429	ATM_e20	chr11	108141958	108142153	ATM; +		19	NM_000051.3	NP_000042.3	196	0.445	3863.41	0.0201	-0,62;-0,17;-1,07	1.2	4.87	0.38	Normal	1667,991;2195,414
1	430	430	ATM_e21	chr11	108143239	108143354	ATM; +		20	NM_000051.3	NP_000042.3	116	0.4833	4097.32	0.0151	-1,40;-0,09;-0,86	0.18	7.47	0.65	Normal	1920,901;2176,418
1	431	431	ATM_e22	chr11	108143429	108143599	ATM; +		21	NM_000051.3	NP_000042.3	171	0.4636	4395.71	0.0107	-1,36;-0,04;-1,44	0.19	10.98	0.16	Normal	1976,832;2418,883
1	432	432	ATM_e23	chr11	108150198	108150355	ATM; +		22	NM_000051.3	NP_000042.3	158	0.4308	4083.12	0.0153	-0,50;-0,19;-1,53	1.67	4.58	0.13	Normal	1706,404;2376,716
1	433	433	ATM_e24	chr11	108151702	108151915	ATM; +		23	NM_000051.3	NP_000042.3	214	0.4619	4147.37	0.0142	-1,04;-0,08;-1,15	0.41	7.92	0.32	Normal	1858,374;2288,994
1	434	434	ATM_e25	chr11	108153417	108153626	ATM; +		24	NM_000051.3	NP_000042.3	210	0.5006	4042.69	0.0161	-1,66;-0,12;-0,66	0.1	6.16	1.08	Normal	1963,395;2079,297
1	435	435	ATM_e26	chr11	108154934	108155220	ATM; +		25	NM_000051.3	NP_000042.3	287	0.4859	3951.04	0.018	-1,26;-0,12;-0,74	0.24	6.24	0.88	Normal	1862,526;2088,518
1	436	436	ATM_e27	chr11	108158307	108158462	ATM; +		26	NM_000051.3	NP_000042.3	156	0.4531	3923.06	0.0186	-0,74;-0,14;-1,04	0.87	5.64	0.42	Normal	1724,532;2198,530
1	437	437	ATM_e28	chr11	108159684	108159850	ATM; +		27	NM_000051.3	NP_000042.3	167	0.4601	4550.79	0.0099	-1,36;-0,03;-1,61	0.19	11.64	0.11	Normal	2031,185;2519,606
1	438	438	ATM_e29	chr11	108160309	108160548	ATM; +		28	NM_000051.3	NP_000042.3	240	0.4808	4116.72	0.0147	-1,38;-0,08;-0,90	0.19	7.73	0.59	Normal	1920,228;2196,494
1	439	439	ATM_e30	chr11	108163326	108163540	ATM; +		29	NM_000051.3	NP_000042.3	215	0.472	4045.87	0.016	-1,13;-0,09;-0,94	0.34	7.21	0.53	Normal	1852,450;2193,417
1	440	440	ATM_e31	chr11	108164020	108164224	ATM; +		30	NM_000051.3	NP_000042.3	205	0.5	3699.86	0.0248	-1,18;-0,19;-0,54	0.3	4.52	1.47	Normal	1794,464;1905,393
1	441	441	ATM_e32	chr11	108165634	108165806	ATM; +		31	NM_000051.3	NP_000042.3	173	0.5021	4303.32	0.0119	-2,20;-0,08;-0,79	0.03	7.72	0.77	Normal	2095,962;2207,355
1	442	442	ATM_e33	chr11	108167994	108168129	ATM; +		32	NM_000051.3	NP_000042.3	136	0.4722	3802.3	0.0217	-0,92;-0,15;-0,77	0.56	5.37	0.81	Normal	1741,623;2060,673
1	443	443	ATM_e34	chr11	108170421	108170632	ATM; +		33	NM_000051.3	NP_000042.3	212	0.4251	3913.18	0.0189	-0,41;-0,24;-1,39	2.13	3.68	0.18	Normal	1613,830;2299,353
1	444	444	ATM_e35	chr11	108172355	108172536	ATM; +		34	NM_000051.3	NP_000042.3	182	0.4536	4425.04	0.0104	-1,13;-0,04;-1,66	0.33	10.21	0.1	Normal	1947,328;2477,708
1	445	445	ATM_e36	chr11	108173560	108173776	ATM; +		35	NM_000051.3	NP_000042.3	217	0.4676	4486.07	0.0099	-1,57;-0,03;-1,47	0.12	12.19	0.15	Normal	2034,816;2451,254
1	446	446	ATM_e37	chr11	108175382	108175599	ATM; +		36	NM_000051.3	NP_000042.3	218	0.4453	4545.82	0.0099	-0,95;-0,06;-1,89	0.51	9.06	0.06	Normal	1963,779;2582,040
1	447	447	ATM_e38	chr11	108178604	108178731	ATM; +		37	NM_000051.3	NP_000042.3	128	0.4379	4054.66	0.0159	-0,59;-0,16;-1,38	1.3	5.21	0.19	Normal	1722,540;2332,121
1	448	448	ATM_e39	chr11	108180867	108181062	ATM; +		38	NM_000051.3	NP_000042.3	196	0.4666	4351.1	0.0112	-1,38;-0,04;-1,33	0.19	10.52	0.21	Normal	1969,363;2381,740
1	449	449	ATM_e40	chr11	108183118	108183245	ATM; +		39	NM_000051.3	NP_000042.3	128	0.4698	4421.51	0.0104	-1,56;-0,03;-1,37	0.12	11.58	0.19	Normal	2014,961;2406,551
1	450	450	ATM_e41	chr11	108186530	108186658	ATM; +		40	NM_000051.3	NP_000042.3	129	0.4448	4654.79	0.0099	-0,94;-0,06;-1,91	0.53	8.94	0.05	Normal	2008,408;2646,378
1	451	451	ATM_e42	chr11	108186718	108186860	ATM; +		41	NM_000051.3	NP_000042.3	143	0.4685	4589.68	0.0099	-1,60;-0,03;-1,46	0.11	12.21	0.15	Normal	2085,797;2503,881
1	452	452	ATM_e43	chr11	108188080	108188268	ATM; +		42	NM_000051.3	NP_000042.3	189	0.4544	3755.8	0.0231	-0,68;-0,18;-0,89	1.01	4.75	0.59	Normal	1655,503;2100,301
1	453	453	ATM_e44	chr11	108190661	108190805	ATM; +		43	NM_000051.3	NP_000042.3	145	0.5056	4695.76	0.0099	-2,71;-0,07;-0,85	0.01	8.47	0.66	Normal	2303,064;2392,691
1	454	454	ATM_e45	chr11	108192008	108192167	ATM; +		44	NM_000051.3	NP_000042.3	160	0.4654	4088.71	0.0152	-1,05;-0,09;-1,05	0.4	7.49	0.41	Normal	1845,905;2242,806
1	455	455	ATM_e46	chr11	108196017	108196291	ATM; +		45	NM_000051.3	NP_000042.3	275	0.457	3962.29	0.0178	-0,82;-0,12;-1,03	0.72	6.1	0.43	Normal	1756,650;2205,636
1	456	456	ATM_e47	chr11	108196765	108196972	ATM; +		46	NM_000051.3	NP_000042.3	208	0.4469	4514.29	0.0099	-0,99;-0,05;-1,86	0.46	9.39	0.06	Normal	1956,969;2557,318
1	457	457	ATM_e48	chr11	108198352	108198505	ATM; +		47	NM_000051.3	NP_000042.3	154	0.4581	4537.5	0.0099	-1,30;-0,03;-1,64	0.22	11.39	0.1	Normal	2016,563;2520,933
1	458	458	ATM_e49	chr11	108199728	108199985	ATM; +		48	NM_000051.3	NP_000042.3	258	0.4697	4686.34	0.0099	-1,63;-0,03;-1,44	0.1	12.23	0.16	Normal	2135,350;2550,986
1	459	459	ATM_e50	chr11	108200921	108201168	ATM; +		49	NM_000051.3	NP_000042.3	248	0.4937	4564.62	0.0099	-2,35;-0,04;-1,04	0.02	10.16	0.42	Normal	2186,080;2378,539
1	460	460	ATM_e51	chr11	108202151	108202304	ATM; +		50	NM_000051.3	NP_000042.3	154	0.4334	4073.87	0.0155	-0,53;-0,17;-1,48	1.52	4.83	0.15	Normal	1712,749;2361,120
1	461	461	ATM_e52	chr11	108202586	108202784	ATM; +		51	NM_000051.3	NP_000042.3	199	0.4388	4439.01	0.0102	-0,77;-0,09;-1,98	0.81	7.46	0.05	Normal	1889,713;2549,300
1	462	462	ATM_e53	chr11	108203469	108203647	ATM; +		52	NM_000051.3	NP_000042.3	179	0.4726	3677.35	0.0256	-0,84;-0,18;-0,71	0.68	4.67	0.95	Normal	1685,911;1991,437
1	463	463	ATM_e54	chr11	108204593	108204715	ATM; +		53	NM_000051.3	NP_000042.3	123	0.4661	4689.57	0.0099	-1,53;-0,03;-1,50	0.13	12.13	0.14	Normal	2120,644;2568,924
1	464	464	ATM_e55	chr11	108205676	108205856	ATM; +		54	NM_000051.3	NP_000042.3	181	0.4329	4877.7	0.0099	-0,65;-0,11;-2,17	1.11	6.33	0.03	Normal	2048,560;2829,139
1	465	465	ATM_e56	chr11	108206552	108206708	ATM; +		55	NM_000051.3	NP_000042.3	157	0.4054	3684.16	0.0253	-0,28;-0,37;-1,35	3.27	2.41	0.2	Normal	1449,065;2235,094
1	466	466	ATM_e57	chr11	108213929	108214118	ATM; +		56	NM_000051.3	NP_000042.3	190	0.4537	4567.24	0.0099	-1,18;-0,04;-1,73	0.3	10.7	0.08	Normal	2010,007;2557,237
1	467	467	ATM_e58	chr11	108216450	108216655	ATM; +		57	NM_000051.3	NP_000042.3	206	0.4946	4171.29	0.0138	-1,76;-0,09;-0,79	0.08	7.43	0.77	Normal	2001,519;2169,773
1	468	468	ATM_e59	chr11	108217986	108218112	ATM; +		58	NM_000051.3	NP_000042.3	127	0.4861	2851.23	0.0887	-0,61;-0,37;-0,49	1.24	2.44	1.69	Normal	1344,674;1506,560
1	469	469	ATM_e60	chr11	108224473	108224627	ATM; +		59	NM_000051.3	NP_000042.3	155	0.4872	3807.63	0.0216	-1,13;-0,15;-0,66	0.34	5.3	1.08	Normal	1799,801;2007,833
1	470	470	ATM_e61	chr11	108225518	108225621	ATM; +		60	NM_000051.3	NP_000042.3	104	0.4621	3888.37	0.0195	-0,84;-0,13;-0,91	0.67	5.77	0.56	Normal	1743,276;2145,093
1	471	471	ATM_e62	chr11	108235789	108235965	ATM; +		61	NM_000051.3	NP_000042.3	177	0.4373	4463.43	0.0099	-0,75;-0,09;-2,07	0.86	7.27	0.04	Normal	1893,299;2570,127
1	472	472	ATM_e63	chr11	108236032	108236255	ATM; +		62	NM_000051.3	NP_000042.3	224	0.4438	4748.6	0.0099	-0,91;-0,06;-1,93	0.57	8.73	0.05	Normal	2044,333;2704,268
1	473	473	JAM3_e1	chr11	133938959	133939074	JAM3; +		1	NM_032801.4	NP_116190.3	116	0.3507	2800.79	0.0968	-0,30;-0,46;-0,80	2.99	1.84	0.74	Normal	952,888;1847,902
1	474	474	JAM3_e2	chr11	134009726	134009831	JAM3; +		2	NM_032801.4	NP_116190.3	106	0.5146	4277.29	0.0122	-2,47;-0,12;-0,63	0.01	6.23	1.16	Normal	2135,222;2142,069
1	475	475	JAM3_e3	chr11	134010532	134010685	JAM3; +		3	NM_032801.4	NP_116190.3	154	0.4708	4365.21	0.0111	-1,51;-0,04;-1,28	0.14	10.79	0.23	Normal	1993,777;2371,430
1	476	476	JAM3_e4	chr11	134014116	134014308	JAM3; +		4	NM_032801.4	NP_116190.3	193	0.4439	4833.75	0.0099	-0,92;-0,06;-1,92	0.56	8.76	0.05	Normal	2081,792;2751,959
1	477	477	JAM3_e5	chr11	134014667	134014909	JAM3; +		5	NM_032801.4	NP_116190.3	243	0.4776	4638.79	0.0099	-1,86;-0,03;-1,30	0.06	11.96	0.22	Normal	2149,231;2489,556
1	478	478	JAM3_e6	chr11	134015821	134015960	JAM3; +		6	NM_032801.4	NP_116190.3	140	0.4741	4577.9	0.0099	-1,76;-0,03;-1,36	0.08	12.15	0.19	Normal	2105,428;2472,474
1	479	479	JAM3_e7	chr11	134018422	134018591	JAM3; +		7	NM_032801.4	NP_116190.3	170	0.491	3986.54	0.0172	-1,40;-0,12;-0,71	0.18	6.3	0.94	Normal	1899,014;2087,526
1	480	480	JAM3_e8	chr11	134018639	134018733	JAM3; +		8	NM_032801.4	NP_116190.3	95	0.5043	3599.22	0.0284	-1,13;-0,22;-0,50	0.34	4.07	1.66	Normal	1760,680;1838,537
1	481	481	JAM3_e9	chr11	134019021	134019096	JAM3; +		9	NM_032801.4	NP_116190.3	76	0.5035	3103.8	0.0586	-0,76;-0,32;-0,46	0.83	2.83	1.85	Normal	1515,970;1587,827
1	482	482	CCND2_e1	chr12	4382882	4383421	CCND2; +		1	NM_001759.3	NP_001750.1	540	0.4749	4424.43	0.0104	-1,71;-0,03;-1,29	0.09	11.53	0.23	Normal	2038,280;2386,151
1	483	483	CCND2_e2	chr12	4385151	4385406	CCND2; +		2	NM_001759.3	NP_001750.1	256	0.5084	3775.35	0.0225	-1,39;-0,19;-0,51	0.18	4.58	1.6	Normal	1861,897;1913,456
1	484	484	CCND2_e3	chr12	4387906	4388105	CCND2; +		3	NM_001759.3	NP_001750.1	200	0.4894	4262.39	0.0124	-1,80;-0,06;-0,91	0.07	8.62	0.56	Normal	2023,550;2238,836
1	485	485	CCND2_e4	chr12	4397988	4398176	CCND2; +		4	NM_001759.3	NP_001750.1	189	0.4937	4264.42	0.0124	-1,91;-0,07;-0,86	0.05	8.26	0.64	Normal	2042,302;2222,118
1	486	486	CCND2_e5	chr12	4409006	4409194	CCND2; +		5	NM_001759.3	NP_001750.1	189	0.511	4007.09	0.0168	-1,80;-0,15;-0,56	0.07	5.34	1.41	Normal	1986,603;2020,489
1	487	487	KRAS_e5	chr12	25362710	25362865	KRAS; -		4	NM_004985.3	NP_004976.2	156	0.5231	3316.92	0.0423	-1,02;-0,29;-0,41	0.43	3.12	2.17	Normal	1683,293;1633,630
1	488	488	KRAS_e4	chr12	25378528	25378727	KRAS; -		3	NM_004985.3	NP_004976.2	200	0.516	3855.22	0.0203	-1,62;-0,19;-0,48	0.1	4.54	1.72	Normal	1929,976;1925,240
1	489	489	KRAS_e3	chr12	25380148	25380366	KRAS; -		2	NM_004985.3	NP_004976.2	219	0.4738	4334.06	0.0115	-1,54;-0,04;-1,20	0.13	10.34	0.28	Normal	1992,199;2341,864
1	490	490	KRAS_e2	chr12	25398188	25398349	KRAS; -		1	NM_004985.3	NP_004976.2	162	0.5052	4257.67	0.0125	-2,18;-0,09;-0,72	0.03	7.08	0.91	Normal	2086,656;2171,010
1	491	491	ARID2_e1	chr12	46123600	46123731	ARID2; +		1	NM_152641.2	NP_689854.2	132	0.4395	4759.8	0.0099	-0,80;-0,08;-2,02	0.74	7.77	0.04	Normal	2029,222;2730,582
1	492	492	ARID2_e2	chr12	46123807	46123940	ARID2; +		2	NM_152641.2	NP_689854.2	134	0.3966	4583.42	0.0099	-0,11;-0,66;-3,37	6.6	1.07	0	Normal	1763,252;2820,170
1	493	493	ARID2_e3	chr12	46124980	46125117	ARID2; +		3	NM_152641.2	NP_689854.2	138	0.4827	5031.46	0.0099	-2,02;-0,03;-1,21	0.04	11.51	0.27	Normal	2356,317;2675,143
1	494	494	ARID2_e4	chr12	46205181	46205354	ARID2; +		4	NM_152641.2	NP_689854.2	174	0.4596	4199.15	0.0134	-1,04;-0,07;-1,24	0.41	8.31	0.26	Normal	1872,164;2326,988
1	495	495	ARID2_e5	chr12	46211433	46211691	ARID2; +		5	NM_152641.2	NP_689854.2	259	0.494	4391.24	0.0107	-2,18;-0,05;-0,96	0.03	9.38	0.5	Normal	2104,525;2286,716
1	496	496	ARID2_e6	chr12	46215183	46215290	ARID2; +		6	NM_152641.2	NP_689854.2	108	0.5523	3547.37	0.0305	-1,60;-0,31;-0,31	0.11	2.89	2.92	Normal	1900,734;1646,636
1	497	497	ARID2_e7	chr12	46230352	46230458	ARID2; +		7	NM_152641.2	NP_689854.2	107	0.4794	4771.51	0.0099	-1,92;-0,03;-1,27	0.05	11.82	0.24	Normal	2219,117;2552,395
1	498	498	ARID2_e8	chr12	46230504	46230794	ARID2; +		8	NM_152641.2	NP_689854.2	291	0.5054	4897.99	0.0099	-2,71;-0,07;-0,85	0.01	8.49	0.65	Normal	2401,667;2496,326
1	499	499	ARID2_e9	chr12	46231084	46231220	ARID2; +		9	NM_152641.2	NP_689854.2	137	0.5215	5265.75	0.0099	-3,22;-0,12;-0,63	0	6.26	1.17	Normal	2663,802;2601,950
1	500	500	ARID2_e10	chr12	46231261	46231510	ARID2; +		10	NM_152641.2	NP_689854.2	250	0.497	4973.3	0.0099	-2,45;-0,05;-0,98	0.02	9.7	0.48	Normal	2397,849;2575,456
1	501	501	ARID2_e11	chr12	46233092	46233299	ARID2; +		11	NM_152641.2	NP_689854.2	208	0.4823	4182.22	0.0136	-1,50;-0,07;-0,93	0.14	8.3	0.54	Normal	1956,969;2225,248
1	502	502	ARID2_e12	chr12	46240619	46240740	ARID2; +		12	NM_152641.2	NP_689854.2	122	0.4815	4054.03	0.0159	-1,31;-0,09;-0,84	0.22	7.16	0.67	Normal	1893,543;2160,486
1	503	503	ARID2_e13	chr12	46242599	46242773	ARID2; +		13	NM_152641.2	NP_689854.2	175	0.5312	3968.81	0.0176	-2,12;-0,22;-0,41	0.03	4.04	2.13	Normal	2045,273;1923,539
1	504	504	ARID2_e14	chr12	46243343	46243579	ARID2; +		14	NM_152641.2	NP_689854.2	237	0.4884	4182.4	0.0136	-1,64;-0,08;-0,86	0.1	7.96	0.64	Normal	1981,550;2200,849
1	505	505	ARID2_e15	chr12	46243799	46246699	ARID2; +		15	NM_152641.2	NP_689854.2	2901	0.4685	4543.53	0.0099	-1,60;-0,03;-1,46	0.11	12.21	0.15	Normal	2065,189;2478,346
1	506	506	ARID2_e16	chr12	46254564	46254752	ARID2; +		16	NM_152641.2	NP_689854.2	189	0.5053	4342.66	0.0113	-2,39;-0,08;-0,77	0.02	7.62	0.8	Normal	2128,946;2213,717
1	507	507	ARID2_e17	chr12	46285543	46285721	ARID2; +		17	NM_152641.2	NP_689854.2	179	0.5033	4671.16	0.0099	-2,64;-0,06;-0,89	0.01	8.8	0.6	Normal	2280,554;2390,611
1	508	508	ARID2_e18	chr12	46285774	46285899	ARID2; +		18	NM_152641.2	NP_689854.2	126	0.511	4635.23	0.0099	-2,88;-0,08;-0,77	0.01	7.7	0.8	Normal	2297,590;2337,635
1	509	509	ARID2_e19	chr12	46287183	46287346	ARID2; +		19	NM_152641.2	NP_689854.2	164	0.4936	3947.43	0.0181	-1,39;-0,13;-0,67	0.18	5.95	1.04	Normal	1890,035;2057,398
1	510	510	ARID2_e20	chr12	46287393	46287524	ARID2; +		20	NM_152641.2	NP_689854.2	132	0.4946	4497.35	0.0099	-2,37;-0,05;-1,02	0.02	10.04	0.43	Normal	2157,709;2339,639
1	511	511	ARID2_e21	chr12	46298697	46298881	ARID2; +		21	NM_152641.2	NP_689854.2	185	0.466	4440.66	0.0102	-1,49;-0,03;-1,47	0.14	11.76	0.15	Normal	2007,428;2433,238
1	512	512	CDK4_e8	chr12	58142289	58142420	CDK4; -		7	NM_000075.3	NP_000066.1	132	0.4757	3830.79	0.0209	-0,99;-0,14;-0,76	0.47	5.56	0.84	Normal	1767,815;2062,972
1	513	513	CDK4_e7	chr12	58142945	58143120	CDK4; -		6	NM_000075.3	NP_000066.1	176	0.4992	4679.58	0.0099	-2,51;-0,05;-0,95	0.01	9.38	0.52	Normal	2266,260;2413,317
1	514	514	CDK4_e6	chr12	58143217	58143307	CDK4; -		5	NM_000075.3	NP_000066.1	91	0.5052	5612.26	0.0099	-2,70;-0,07;-0,86	0.01	8.52	0.65	Normal	2750,681;2861,578
1	515	515	CDK4_e5	chr12	58144419	58144568	CDK4; -		4	NM_000075.3	NP_000066.1	150	0.4903	3926.47	0.0186	-1,31;-0,13;-0,69	0.22	5.94	1	Normal	1867,593;2058,883
1	516	516	CDK4_e4	chr12	58144686	58144893	CDK4; -		3	NM_000075.3	NP_000066.1	208	0.4777	5029.47	0.0099	-1,87;-0,03;-1,30	0.06	11.95	0.22	Normal	2330,929;2698,543
1	517	517	CDK4_e3	chr12	58144970	58145145	CDK4; -		2	NM_000075.3	NP_000066.1	176	0.4565	4614.82	0.0099	-1,26;-0,03;-1,68	0.25	11.16	0.09	Normal	2043,621;2571,197
1	518	518	CDK4_e2	chr12	58145263	58145539	CDK4; -		1	NM_000075.3	NP_000066.1	277	0.5082	4612.66	0.0099	-2,79;-0,07;-0,81	0.01	8.1	0.72	Normal	2273,913;2338,749
1	519	519	CDK4_e1	chr12	58145938	58146250	CDK4; -			NM_000075.3	NP_000066.1	313	0.4443	3945.11	0.0181	-0,64;-0,16;-1,16	1.14	5.23	0.31	Normal	1700,337;2244,771
1	520	520	MDM2_e1	chr12	69201932	69202291	MDM2; +		1	NM_002392.4	NP_002383.2	360	0.3769	3448.33	0.035	-0,20;-0,50;-1,35	4.39	1.67	0.2	Normal	1260,658;2187,673
1	521	521	MDM2_e2	chr12	69202968	69203092	MDM2; +		2	NM_002392.4	NP_002383.2	125	0.4295	3571.07	0.0295	-0,44;-0,28;-0,98	1.98	3.27	0.48	Normal	1487,836;2083,229
1	522	522	MDM2_e3	chr12	69207314	69207428	MDM2; +		3	NM_002392.4	NP_002383.2	115	0.4976	3550.2	0.0304	-1,01;-0,22;-0,52	0.45	4	1.55	Normal	1713,839;1836,357
1	523	523	MDM2_e4	chr12	69210572	69210745	MDM2; +		4	NM_002392.4	NP_002383.2	174	0.4226	4090.9	0.0152	-0,39;-0,24;-1,69	2.24	3.74	0.09	Normal	1677,217;2413,680
1	524	524	MDM2_e5	chr12	69214085	69214174	MDM2; +		5	NM_002392.4	NP_002383.2	90	0.5201	2421.36	0.1972	-0,57;-0,42;-0,45	1.35	2.08	1.89	Normal	1221,668;1199,692
1	525	525	MDM2_e6	chr12	69218123	69218230	MDM2; +		6	NM_002392.4	NP_002383.2	108	0.4652	4032.17	0.0163	-1,00;-0,10;-1,00	0.46	6.97	0.46	Normal	1819,506;2212,666
1	526	526	MDM2_e7	chr12	69218315	69218451	MDM2; +		7	NM_002392.4	NP_002383.2	137	0.4494	4366.81	0.011	-0,97;-0,06;-1,64	0.49	8.89	0.1	Normal	1903,935;2462,870
1	527	527	MDM2_e8	chr12	69222531	69222731	MDM2; +		8	NM_002392.4	NP_002383.2	201	0.4536	4119.41	0.0147	-0,87;-0,09;-1,23	0.64	7.11	0.26	Normal	1812,717;2306,694
1	528	528	MDM2_e9	chr12	69229589	69229784	MDM2; +		9	NM_002392.4	NP_002383.2	196	0.4573	3712.9	0.0244	-0,70;-0,18;-0,84	0.97	4.62	0.68	Normal	1647,104;2065,795
1	529	529	MDM2_e10	chr12	69230432	69230549	MDM2; +		10	NM_002392.4	NP_002383.2	118	0.4946	3388.42	0.0382	-0,86;-0,26;-0,51	0.64	3.51	1.61	Normal	1625,660;1762,757
1	530	530	MDM2_e11	chr12	69233034	69233648	MDM2; +		11	NM_002392.4	NP_002383.2	615	0.4791	4271.82	0.0123	-1,57;-0,05;-1,06	0.12	9.4	0.4	Normal	1985,607;2286,213
1	531	531	POLE_e49	chr12	133201263	133201416	POLE; -		49	NM_006231.2	NP_006222.2	154	0.4837	3739.31	0.0236	-1,02;-0,17;-0,65	0.44	4.98	1.09	Normal	1754,524;1984,784
1	532	532	POLE_e48	chr12	133201471	133201600	POLE; -		48	NM_006231.2	NP_006222.2	130	0.4786	3226.38	0.0485	-0,68;-0,29;-0,55	1.01	3.08	1.45	Normal	1498,093;1728,289
1	533	533	POLE_e47	chr12	133202211	133202376	POLE; -		47	NM_006231.2	NP_006222.2	166	0.4782	3372.1	0.0391	-0,73;-0,26;-0,58	0.88	3.47	1.34	Normal	1564,274;1807,827
1	534	534	POLE_e46	chr12	133202683	133202923	POLE; -		46	NM_006231.2	NP_006222.2	241	0.5009	3550.42	0.0304	-1,04;-0,22;-0,51	0.41	3.96	1.62	Normal	1725,403;1825,013
1	535	535	POLE_e45	chr12	133208881	133209114	POLE; -		45	NM_006231.2	NP_006222.2	234	0.5043	4377.77	0.0109	-2,45;-0,08;-0,81	0.02	7.99	0.73	Normal	2141,918;2235,851
1	536	536	POLE_e44	chr12	133209230	133209401	POLE; -		44	NM_006231.2	NP_006222.2	172	0.4448	3215.14	0.0493	-0,51;-0,32;-0,68	1.61	2.85	1.02	Normal	1387,298;1827,847
1	537	537	POLE_e43	chr12	133210752	133210984	POLE; -		43	NM_006231.2	NP_006222.2	233	0.469	3888.96	0.0195	-0,94;-0,13;-0,85	0.53	5.92	0.66	Normal	1769,584;2119,374
1	538	538	POLE_e42	chr12	133212458	133212630	POLE; -		42	NM_006231.2	NP_006222.2	173	0.459	4517.09	0.0099	-1,33;-0,03;-1,63	0.21	11.51	0.1	Normal	2011,448;2505,646
1	539	539	POLE_e41	chr12	133214580	133214745	POLE; -		41	NM_006231.2	NP_006222.2	166	0.4513	3709.39	0.0245	-0,64;-0,19;-0,89	1.14	4.43	0.6	Normal	1624,167;2085,219
1	540	540	POLE_e40	chr12	133215691	133215904	POLE; -		40	NM_006231.2	NP_006222.2	214	0.469	3525.93	0.0314	-0,73;-0,22;-0,67	0.89	3.97	1.05	Normal	1604,214;1921,716
1	541	541	POLE_e39	chr12	133218213	133218457	POLE; -		39	NM_006231.2	NP_006222.2	245	0.4419	3619.03	0.0277	-0,53;-0,23;-0,91	1.51	3.79	0.57	Normal	1551,619;2067,416
1	542	542	POLE_e38	chr12	133218743	133219003	POLE; -		38	NM_006231.2	NP_006222.2	261	0.4616	3822.97	0.0212	-0,80;-0,15;-0,87	0.75	5.34	0.62	Normal	1711,949;2111,019
1	543	543	POLE_e37	chr12	133219072	133219335	POLE; -		37	NM_006231.2	NP_006222.2	264	0.4569	4288.49	0.0121	-1,07;-0,06;-1,40	0.38	9.05	0.18	Normal	1900,734;2387,755
1	544	544	POLE_e36	chr12	133219386	133219602	POLE; -		36	NM_006231.2	NP_006222.2	217	0.4465	3795.27	0.0219	-0,61;-0,18;-1,00	1.21	4.63	0.46	Normal	1644,023;2151,250
1	545	545	POLE_e35	chr12	133219790	133219936	POLE; -		35	NM_006231.2	NP_006222.2	147	0.4767	4189.66	0.0135	-1,39;-0,06;-1,01	0.18	8.58	0.45	Normal	1937,535;2252,122
1	546	546	POLE_e34	chr12	133219973	133220166	POLE; -		34	NM_006231.2	NP_006222.2	194	0.4323	4313.3	0.0117	-0,58;-0,14;-1,88	1.34	5.56	0.06	Normal	1808,787;2504,511
1	547	547	POLE_e33	chr12	133220403	133220583	POLE; -		33	NM_006231.2	NP_006222.2	181	0.4624	3810.31	0.0215	-0,80;-0,15;-0,86	0.75	5.28	0.65	Normal	1709,287;2101,020
1	548	548	POLE_e32	chr12	133225495	133225678	POLE; -		32	NM_006231.2	NP_006222.2	184	0.4838	3244.08	0.0472	-0,72;-0,29;-0,53	0.93	3.13	1.51	Normal	1522,494;1721,584
1	549	549	POLE_e31	chr12	133225872	133226121	POLE; -		31	NM_006231.2	NP_006222.2	250	0.4888	3956.22	0.0179	-1,32;-0,12;-0,71	0.21	6.18	0.93	Normal	1876,170;2080,053
1	550	550	POLE_e30	chr12	133226243	133226495	POLE; -		30	NM_006231.2	NP_006222.2	253	0.4917	4133.9	0.0144	-1,63;-0,09;-0,79	0.1	7.34	0.76	Normal	1971,816;2162,081
1	551	551	POLE_e29	chr12	133233702	133233864	POLE; -		29	NM_006231.2	NP_006222.2	163	0.4187	4010.68	0.0167	-0,35;-0,28;-1,64	2.57	3.28	0.1	Normal	1628,944;2381,741
1	552	552	POLE_e28	chr12	133233915	133234035	POLE; -		28	NM_006231.2	NP_006222.2	121	0.478	3658.34	0.0262	-0,89;-0,19;-0,66	0.6	4.59	1.07	Normal	1696,523;1961,819
1	553	553	POLE_e27	chr12	133234434	133234576	POLE; -		27	NM_006231.2	NP_006222.2	143	0.4867	4070.77	0.0156	-1,43;-0,09;-0,80	0.16	7.11	0.75	Normal	1922,205;2148,563
1	554	554	POLE_e26	chr12	133235861	133236115	POLE; -		26	NM_006231.2	NP_006222.2	255	0.4418	3857.89	0.0202	-0,58;-0,18;-1,11	1.33	4.66	0.35	Normal	1653,610;2204,278
1	555	555	POLE_e25	chr12	133237535	133237770	POLE; -		25	NM_006231.2	NP_006222.2	236	0.4456	3164.33	0.0533	-0,51;-0,33;-0,66	1.61	2.77	1.07	Normal	1367,933;1796,398
1	556	556	POLE_e24	chr12	133238093	133238290	POLE; -		24	NM_006231.2	NP_006222.2	198	0.5167	4148.42	0.0142	-2,21;-0,14;-0,56	0.03	5.49	1.4	Normal	2079,435;2068,987
1	557	557	POLE_e23	chr12	133240570	133240754	POLE; -		23	NM_006231.2	NP_006222.2	185	0.4443	3703.55	0.0247	-0,57;-0,21;-0,95	1.37	4.17	0.52	Normal	1596,458;2107,090
1	558	558	POLE_e22	chr12	133240936	133241068	POLE; -		22	NM_006231.2	NP_006222.2	133	0.4607	3453.62	0.0348	-0,64;-0,25;-0,69	1.13	3.63	0.99	Normal	1543,453;1910,168
1	559	559	POLE_e21	chr12	133241868	133242056	POLE; -		21	NM_006231.2	NP_006222.2	189	0.4781	4050.01	0.016	-1,24;-0,09;-0,88	0.26	7.2	0.62	Normal	1878,299;2171,711
1	560	560	POLE_e20	chr12	133244069	133244254	POLE; -		20	NM_006231.2	NP_006222.2	186	0.458	3955.87	0.0179	-0,83;-0,12;-1,01	0.7	6.1	0.44	Normal	1757,668;2198,201
1	561	561	POLE_e19	chr12	133244922	133245108	POLE; -		19	NM_006231.2	NP_006222.2	187	0.461	3978.73	0.0174	-0,89;-0,11;-1,00	0.6	6.4	0.46	Normal	1779,543;2199,183
1	562	562	POLE_e18	chr12	133245201	133245343	POLE; -		18	NM_006231.2	NP_006222.2	143	0.4388	4727.03	0.0099	-0,79;-0,08;-2,03	0.78	7.62	0.04	Normal	2012,181;2714,851
1	563	563	POLE_e17	chr12	133245377	133245545	POLE; -		17	NM_006231.2	NP_006222.2	169	0.4639	4083.09	0.0153	-1,02;-0,09;-1,06	0.44	7.39	0.39	Normal	1837,578;2245,507
1	564	564	POLE_e16	chr12	133248781	133248928	POLE; -		16	NM_006231.2	NP_006222.2	148	0.44	4295.76	0.012	-0,72;-0,10;-1,70	0.92	6.75	0.09	Normal	1833,556;2462,205
1	565	565	POLE_e15	chr12	133249193	133249445	POLE; -		15	NM_006231.2	NP_006222.2	253	0.4287	4308.18	0.0118	-0,51;-0,17;-1,95	1.6	4.96	0.05	Normal	1791,510;2516,675
1	566	566	POLE_e14	chr12	133249730	133249883	POLE; -		14	NM_006231.2	NP_006222.2	154	0.4395	4008.21	0.0168	-0,59;-0,16;-1,30	1.28	5.15	0.22	Normal	1708,952;2299,256
1	567	567	POLE_e13	chr12	133250141	133250313	POLE; -		13	NM_006231.2	NP_006222.2	173	0.4355	3512.46	0.032	-0,47;-0,27;-0,89	1.77	3.32	0.6	Normal	1484,077;2028,380
1	568	568	POLE_e12	chr12	133251964	133252123	POLE; -		12	NM_006231.2	NP_006222.2	160	0.4716	3603.53	0.0282	-0,79;-0,20;-0,68	0.77	4.31	1.01	Normal	1648,521;1955,012
1	569	569	POLE_e11	chr12	133252301	133252426	POLE; -		11	NM_006231.2	NP_006222.2	126	0.4722	3860.35	0.0202	-0,96;-0,13;-0,80	0.5	5.75	0.74	Normal	1768,448;2091,899
1	570	570	POLE_e10	chr12	133252660	133252810	POLE; -		10	NM_006231.2	NP_006222.2	151	0.4678	4668.58	0.0099	-1,58;-0,03;-1,47	0.12	12.19	0.15	Normal	2118,597;2549,987
1	571	571	POLE_e9	chr12	133253112	133253259	POLE; -		9	NM_006231.2	NP_006222.2	148	0.4671	3766.99	0.0227	-0,83;-0,16;-0,79	0.69	5.11	0.77	Normal	1707,104;2059,884
1	572	572	POLE_e8	chr12	133253929	133254049	POLE; -		8	NM_006231.2	NP_006222.2	121	0.4585	4585.47	0.0099	-1,31;-0,03;-1,64	0.22	11.45	0.1	Normal	2039,694;2545,772
1	573	573	POLE_e7	chr12	133254144	133254325	POLE; -		7	NM_006231.2	NP_006222.2	182	0.4925	4042.55	0.0161	-1,50;-0,11;-0,73	0.14	6.62	0.89	Normal	1931,261;2111,287
1	574	574	POLE_e6	chr12	133256063	133256257	POLE; -		6	NM_006231.2	NP_006222.2	195	0.4677	4098.74	0.0151	-1,10;-0,08;-1,03	0.36	7.65	0.42	Normal	1859,495;2239,243
1	575	575	POLE_e5	chr12	133256520	133256652	POLE; -		5	NM_006231.2	NP_006222.2	133	0.4641	4961.79	0.0099	-1,47;-0,03;-1,54	0.15	12.01	0.13	Normal	2233,829;2727,959
1	576	576	POLE_e4	chr12	133256744	133256828	POLE; -		4	NM_006231.2	NP_006222.2	85	0.4813	4362.32	0.0111	-1,78;-0,04;-1,12	0.07	10.34	0.34	Normal	2036,623;2325,700
1	577	577	POLE_e3	chr12	133257173	133257293	POLE; -		3	NM_006231.2	NP_006222.2	121	0.4756	4190.44	0.0135	-1,37;-0,06;-1,02	0.19	8.61	0.43	Normal	1933,359;2257,076
1	578	578	POLE_e2	chr12	133257704	133257885	POLE; -		2	NM_006231.2	NP_006222.2	182	0.4396	4061.42	0.0157	-0,61;-0,15;-1,36	1.22	5.41	0.19	Normal	1732,030;2329,395
1	579	579	POLE_e1	chr12	133263820	133263921	POLE; -		1	NM_006231.2	NP_006222.2	102	0.3493	1353.8	0.0099	-0,00;-2,02;-5,61	20.22	0.04	0	Deletion	458,699;895,099
1	580	580	BRCA2_e1	chr13	32889597	32889824	BRCA2; +			NM_000059.3	NP_000050.2	228	0.4861	3644.2	0.0267	-0,97;-0,19;-0,61	0.5	4.49	1.24	Normal	1718,612;1925,589
1	581	581	BRCA2_e2	chr13	32890539	32890684	BRCA2; +		1	NM_000059.3	NP_000050.2	146	0.5543	5140.28	0.0099	-4,39;-0,33;-0,27	0	2.71	3.34	Normal	2763,975;2376,303
1	582	582	BRCA2_e3	chr13	32893194	32893482	BRCA2; +		2	NM_000059.3	NP_000050.2	289	0.5868	5688.29	0.0099	-5,75;-0,73;-0,09	0	0.9	7.29	Duplication	3237,875;2450,418
1	583	583	BRCA2_e4	chr13	32899193	32899341	BRCA2; +		3	NM_000059.3	NP_000050.2	149	0.5636	5290.53	0.0099	-4,77;-0,43;-0,20	0	2.02	4.3	Duplication	2892,805;2397,725
1	584	584	BRCA2_e5	chr13	32900218	32900307	BRCA2; +		4	NM_000059.3	NP_000050.2	90	0.567	5410.86	0.0099	-4,90;-0,47;-0,18	0	1.81	4.68	Duplication	2976,192;2434,668
1	585	585	BRCA2_e6	chr13	32900359	32900439	BRCA2; +		5	NM_000059.3	NP_000050.2	81	0.5938	5803.13	0.0099	-6,07;-0,83;-0,07	0	0.69	8.34	Duplication	3342,981;2460,152
1	586	586	BRCA2_e7	chr13	32900616	32900770	BRCA2; +		6	NM_000059.3	NP_000050.2	155	0.5749	5141.79	0.0099	-5,23;-0,57;-0,14	0	1.38	5.65	Duplication	2867,608;2274,178
1	587	587	BRCA2_e8	chr13	32903560	32903649	BRCA2; +		7	NM_000059.3	NP_000050.2	90	0.5882	3883.12	0.0196	-3,04;-0,50;-0,17	0	1.67	4.95	Duplication	2215,898;1667,218
1	588	588	BRCA2_e9	chr13	32905036	32905187	BRCA2; +		8	NM_000059.3	NP_000050.2	152	0.555	4945.07	0.0099	-4,42;-0,34;-0,26	0	2.65	3.41	Duplication	2662,566;2282,501
1	589	589	BRCA2_e10	chr13	32906389	32907544	BRCA2; +		9	NM_000059.3	NP_000050.2	1156	0.568	5757.13	0.0099	-4,94;-0,48;-0,17	0	1.75	4.79	Duplication	3172,105;2585,026
1	590	590	BRCA2_e11	chr13	32910382	32915353	BRCA2; +		10	NM_000059.3	NP_000050.2	4972	0.5652	5702.58	0.0099	-4,83;-0,45;-0,19	0	1.91	4.48	Duplication	3126,995;2575,588
1	591	591	BRCA2_e12	chr13	32918675	32918810	BRCA2; +		11	NM_000059.3	NP_000050.2	136	0.6021	4365.57	0.0111	-5,79;-0,88;-0,06	0	0.61	8.8	Duplication	2550,080;1815,493
1	592	592	BRCA2_e13	chr13	32920944	32921053	BRCA2; +		12	NM_000059.3	NP_000050.2	110	0.586	4984.6	0.0099	-5,72;-0,72;-0,09	0	0.92	7.18	Duplication	2833,821;2150,784
1	593	593	BRCA2_e14	chr13	32928978	32929445	BRCA2; +		13	NM_000059.3	NP_000050.2	468	0.5689	5936.56	0.0099	-4,98;-0,49;-0,17	0	1.69	4.91	Duplication	3276,610;2659,949
1	594	594	BRCA2_e15	chr13	32930545	32930766	BRCA2; +		14	NM_000059.3	NP_000050.2	222	0.556	4844.89	0.0099	-4,46;-0,35;-0,26	0	2.57	3.5	Duplication	2613,344;2231,541
1	595	595	BRCA2_e16	chr13	32931859	32932086	BRCA2; +		15	NM_000059.3	NP_000050.2	228	0.5639	5420.11	0.0099	-4,78;-0,43;-0,20	0	2	4.33	Duplication	2965,247;2454,864
1	596	596	BRCA2_e17	chr13	32936640	32936850	BRCA2; +		16	NM_000059.3	NP_000050.2	211	0.5613	4932.12	0.0099	-4,67;-0,40;-0,22	0	2.17	4.05	Duplication	2685,834;2246,286
1	597	597	BRCA2_e18	chr13	32937296	32937690	BRCA2; +		17	NM_000059.3	NP_000050.2	395	0.545	4895.48	0.0099	-4,04;-0,25;-0,35	0	3.54	2.54	Duplication	2588,107;2307,374
1	598	598	BRCA2_e19	chr13	32944519	32944714	BRCA2; +		18	NM_000059.3	NP_000050.2	196	0.5763	5374.36	0.0099	-5,29;-0,58;-0,13	0	1.31	5.84	Duplication	3004,771;2369,589
1	599	599	BRCA2_e20	chr13	32945073	32945257	BRCA2; +		19	NM_000059.3	NP_000050.2	185	0.6172	4931	0.0099	-7,16;-1,22;-0,03	0	0.27	12.18	Duplication	2952,657;1978,347
1	600	600	BRCA2_e21	chr13	32950787	32950948	BRCA2; +		20	NM_000059.3	NP_000050.2	162	0.5839	4397.36	0.0107	-5,23;-0,65;-0,11	0	1.09	6.54	Duplication	2490,990;1906,373
1	601	601	BRCA2_e22	chr13	32953434	32953672	BRCA2; +		21	NM_000059.3	NP_000050.2	239	0.5837	5483.7	0.0099	-5,61;-0,69;-0,10	0	1	6.85	Duplication	3105,286;2378,419
1	602	602	BRCA2_e23	chr13	32953867	32954070	BRCA2; +		22	NM_000059.3	NP_000050.2	204	0.5363	5719.48	0.0099	-3,73;-0,19;-0,44	0	4.44	1.93	Duplication	2975,809;2743,672
1	603	603	BRCA2_e24	chr13	32954124	32954302	BRCA2; +		23	NM_000059.3	NP_000050.2	179	0.5372	5548.26	0.0099	-3,76;-0,20;-0,43	0	4.34	1.99	Duplication	2891,533;2656,728
1	604	604	BRCA2_e25	chr13	32968806	32969090	BRCA2; +		24	NM_000059.3	NP_000050.2	285	0.5782	5589.74	0.0099	-5,38;-0,61;-0,12	0	1.23	6.09	Duplication	3135,569;2454,168
1	605	605	BRCA2_e26	chr13	32971015	32971201	BRCA2; +		25	NM_000059.3	NP_000050.2	187	0.5867	5143.5	0.0099	-5,75;-0,73;-0,09	0	0.9	7.27	Duplication	2927,333;2216,165
1	606	606	BRCA2_e27	chr13	32972279	32972926	BRCA2; +		26	NM_000059.3	NP_000050.2	648	0.5601	6109.24	0.0099	-4,62;-0,39;-0,23	0	2.26	3.92	Duplication	3319,515;2789,724
1	607	607	RB1_e1	chr13	48878029	48878205	RB1; +		1	NM_000321.2	NP_000312.2	177	0.4979	2975.81	0.072	-0,68;-0,34;-0,47	1.02	2.62	1.79	Duplication	1437,322;1538,488
1	608	608	RB1_e2	chr13	48881396	48881562	RB1; +		2	NM_000321.2	NP_000312.2	167	0.6096	5643.12	0.0099	-6,80;-1,09;-0,04	0	0.37	10.89	Duplication	3337,447;2305,677
1	609	609	RB1_e3	chr13	48916715	48916870	RB1; +		3	NM_000321.2	NP_000312.2	156	0.5896	5361.89	0.0099	-5,87;-0,77;-0,08	0	0.81	7.7	Duplication	3066,667;2295,224
1	610	610	RB1_e4	chr13	48919196	48919355	RB1; +		4	NM_000321.2	NP_000312.2	160	0.6651	5426.98	0.0099	-9,55;-2,10;-0,00	0	0.03	20.99	Duplication	3501,736;1925,240
1	611	611	RB1_e5	chr13	48921941	48922019	RB1; +		5	NM_000321.2	NP_000312.2	79	0.6159	4993.34	0.0099	-7,10;-1,20;-0,03	0	0.29	11.95	Duplication	2983,430;2009,908
1	612	612	RB1_e6	chr13	48923072	48923179	RB1; +		6	NM_000321.2	NP_000312.2	108	0.6258	4808.01	0.0099	-7,57;-1,37;-0,02	0	0.19	13.68	Duplication	2918,791;1889,220
1	613	613	RB1_e7	chr13	48934133	48934283	RB1; +		7	NM_000321.2	NP_000312.2	151	0.6131	5098.93	0.0099	-6,96;-1,15;-0,03	0	0.32	11.47	Duplication	3032,653;2066,278
1	614	614	RB1_e8	chr13	48936931	48937113	RB1; +		8	NM_000321.2	NP_000312.2	183	0.584	5234.7	0.0099	-5,63;-0,69;-0,10	0	0.99	6.89	Duplication	2965,752;2268,944
1	615	615	RB1_e9	chr13	48939010	48939127	RB1; +		9	NM_000321.2	NP_000312.2	118	0.5729	4922.49	0.0099	-5,15;-0,54;-0,15	0	1.48	5.4	Duplication	2735,867;2186,626
1	616	616	RB1_e10	chr13	48941610	48941759	RB1; +		10	NM_000321.2	NP_000312.2	150	0.5877	4691.21	0.0099	-5,79;-0,74;-0,09	0	0.87	7.43	Duplication	2674,674;2016,540
1	617	617	RB1_e11	chr13	48942643	48942760	RB1; +		11	NM_000321.2	NP_000312.2	118	0.5549	5202.22	0.0099	-4,42;-0,34;-0,27	0	2.66	3.39	Duplication	2800,299;2401,925
1	618	618	RB1_e12	chr13	48947521	48947648	RB1; +		12	NM_000321.2	NP_000312.2	128	0.6572	5253.28	0.0099	-9,14;-1,95;-0,00	0	0.05	19.47	Duplication	3349,129;1904,152
1	619	619	RB1_e13	chr13	48951034	48951190	RB1; +		13	NM_000321.2	NP_000312.2	157	0.5876	4998.83	0.0099	-5,79;-0,74;-0,09	0	0.87	7.42	Duplication	2849,704;2149,129
1	620	620	RB1_e14	chr13	48953710	48953806	RB1; +		14	NM_000321.2	NP_000312.2	97	0.5634	3772.61	0.0226	-2,24;-0,35;-0,26	0.02	2.55	3.46	Duplication	2062,017;1710,597
1	621	621	RB1_e15	chr13	48954169	48954240	RB1; +		15	NM_000321.2	NP_000312.2	72	0.6001	3404.39	0.0373	-1,85;-0,43;-0,21	0.06	2.01	4.15	Duplication	1981,962;1422,428
1	622	622	RB1_e16	chr13	48954281	48954397	RB1; +		16	NM_000321.2	NP_000312.2	117	0.5451	4262.92	0.0124	-3,29;-0,26;-0,34	0	3.42	2.63	Duplication	2254,387;2008,533
1	623	623	RB1_e17	chr13	48955363	48955599	RB1; +		17	NM_000321.2	NP_000312.2	237	0.5841	5147.8	0.0099	-5,63;-0,69;-0,10	0	0.99	6.9	Duplication	2916,803;2230,998
1	624	624	RB1_e18	chr13	49027109	49027267	RB1; +		18	NM_000321.2	NP_000312.2	159	0.576	5726.62	0.0099	-5,28;-0,58;-0,13	0	1.33	5.8	Duplication	3200,074;2526,542
1	625	625	RB1_e19	chr13	49030320	49030505	RB1; +		19	NM_000321.2	NP_000312.2	186	0.5707	5594.13	0.0099	-5,06;-0,51;-0,16	0	1.59	5.12	Duplication	3097,143;2496,986
1	626	626	RB1_e20	chr13	49033804	49033989	RB1; +		20	NM_000321.2	NP_000312.2	186	0.5657	4256.98	0.0125	-3,90;-0,42;-0,21	0	2.1	4.17	Duplication	2336,220;1920,759
1	627	627	RB1_e21	chr13	49037847	49037991	RB1; +		21	NM_000321.2	NP_000312.2	145	0.6137	5209.65	0.0099	-6,99;-1,16;-0,03	0	0.31	11.58	Duplication	3101,675;2107,977
1	628	628	RB1_e22	chr13	49039114	49039267	RB1; +		22	NM_000321.2	NP_000312.2	154	0.5893	3129.08	0.0563	-1,26;-0,38;-0,28	0.25	2.33	3.28	Duplication	1788,703;1340,374
1	629	629	RB1_e23	chr13	49039321	49039524	RB1; +		23	NM_000321.2	NP_000312.2	204	0.5662	5422.69	0.0099	-4,87;-0,46;-0,19	0	1.85	4.59	Duplication	2978,676;2444,009
1	630	630	RB1_e24	chr13	49047476	49047546	RB1; +		24	NM_000321.2	NP_000312.2	71	0.5982	4982.27	0.0099	-6,27;-0,90;-0,06	0	0.58	9.02	Duplication	2891,257;2091,012
1	631	631	RB1_e25	chr13	49050817	49050999	RB1; +		25	NM_000321.2	NP_000312.2	183	0.5808	5683.77	0.0099	-5,49;-0,64;-0,11	0	1.12	6.44	Duplication	3202,245;2481,522
1	632	632	RB1_e26	chr13	49051471	49051560	RB1; +		26	NM_000321.2	NP_000312.2	90	0.5617	5485.6	0.0099	-4,69;-0,41;-0,21	0	2.15	4.09	Duplication	2989,188;2496,417
1	633	633	RB1_e27	chr13	49054114	49054227	RB1; +		27	NM_000321.2	NP_000312.2	114	0.5814	5702.83	0.0099	-5,51;-0,65;-0,11	0	1.09	6.53	Duplication	3216,626;2486,203
1	634	634	ESR2_e8	chr14	64694231	64694667	ESR2; -		8	NM_001040276.1	NP_001035366.1	437	0.507	5137.38	0.0099	-2,76;-0,07;-0,83	0.01	8.27	0.69	Normal	2526,728;2610,649
1	635	635	ESR2_e7	chr14	64701668	64701888	ESR2; -		7	NM_001040276.1	NP_001035366.1	221	0.5024	4001.59	0.0169	-1,63;-0,13;-0,62	0.1	5.83	1.18	Normal	1950,353;2051,243
1	636	636	ESR2_e6	chr14	64716244	64716417	ESR2; -		6	NM_001040276.1	NP_001035366.1	174	0.4884	4838.31	0.0099	-2,18;-0,04;-1,12	0.03	10.86	0.34	Normal	2292,308;2545,999
1	637	637	ESR2_e5	chr14	64723924	64724102	ESR2; -		5	NM_001040276.1	NP_001035366.1	179	0.4707	3656.58	0.0263	-0,81;-0,19;-0,71	0.73	4.55	0.94	Normal	1669,575;1987,002
1	638	638	ESR2_e4	chr14	64727147	64727486	ESR2; -		4	NM_001040276.1	NP_001035366.1	340	0.4559	3659.46	0.0262	-0,66;-0,20;-0,82	1.06	4.34	0.71	Normal	1618,634;2040,825
1	639	639	ESR2_e3	chr14	64735493	64735649	ESR2; -		3	NM_001040276.1	NP_001035366.1	157	0.4616	3910.04	0.019	-0,85;-0,13;-0,94	0.66	5.91	0.53	Normal	1750,798;2159,243
1	640	640	ESR2_e2	chr14	64746679	64746891	ESR2; -		2	NM_001040276.1	NP_001035366.1	213	0.4793	4375.33	0.0109	-1,75;-0,04;-1,16	0.08	10.63	0.31	Normal	2034,588;2340,740
1	641	641	ESR2_e1	chr14	64749322	64749813	ESR2; -		1	NM_001040276.1	NP_001035366.1	492	0.5037	4045.5	0.016	-1,73;-0,13;-0,63	0.08	5.98	1.15	Normal	1976,811;2068,693
1	642	642	MLH3_e13	chr14	75483766	75483924	MLH3; -		12	NM_001040108.1	NP_001035197.1	159	0.4866	3802.24	0.0217	-1,11;-0,15;-0,66	0.35	5.28	1.07	Normal	1794,984;2007,253
1	643	643	MLH3_e12	chr14	75485512	75485703	MLH3; -		11	NM_001040108.1	NP_001035197.1	192	0.4752	4380.6	0.0109	-1,65;-0,04;-1,23	0.1	10.91	0.26	Normal	2019,530;2361,066
1	644	644	MLH3_e11	chr14	75489497	75489615	MLH3; -		10	NM_001040108.1	NP_001035197.1	119	0.4704	4491.19	0.0099	-1,65;-0,03;-1,42	0.1	12.23	0.17	Normal	2049,401;2441,784
1	645	645	MLH3_e10	chr14	75489678	75489741	MLH3; -		9	NM_001040108.1	NP_001035197.1	64	0.4499	4732.27	0.0099	-1,07;-0,05;-1,80	0.38	10	0.07	Normal	2065,220;2667,053
1	646	646	MLH3_e9	chr14	75497226	75497425	MLH3; -		8	NM_001040108.1	NP_001035197.1	200	0.5029	4603.71	0.0099	-2,63;-0,06;-0,89	0.01	8.86	0.59	Normal	2245,790;2357,923
1	647	647	MLH3_e8	chr14	75498751	75498902	MLH3; -		7	NM_001040108.1	NP_001035197.1	152	0.4683	4852.82	0.0099	-1,59;-0,03;-1,46	0.11	12.21	0.15	Normal	2204,697;2648,119
1	648	648	MLH3_e7	chr14	75500102	75500213	MLH3; -		6	NM_001040108.1	NP_001035197.1	112	0.5053	4101.5	0.015	-1,86;-0,12;-0,64	0.06	6.17	1.12	Normal	2010,391;2091,112
1	649	649	MLH3_e6	chr14	75505023	75505135	MLH3; -		5	NM_001040108.1	NP_001035197.1	113	0.4935	4529.23	0.0099	-2,34;-0,04;-1,04	0.02	10.18	0.42	Normal	2168,570;2360,663
1	650	650	MLH3_e5	chr14	75506594	75506738	MLH3; -		4	NM_001040108.1	NP_001035197.1	145	0.4609	3040.16	0.0648	-0,56;-0,34;-0,57	1.41	2.65	1.35	Normal	1359,251;1680,907
1	651	651	MLH3_e4	chr14	75508298	75508423	MLH3; -		3	NM_001040108.1	NP_001035197.1	126	0.4573	4394.22	0.0107	-1,20;-0,04;-1,55	0.29	10.35	0.13	Normal	1949,470;2444,750
1	652	652	MLH3_e3	chr14	75509062	75509200	MLH3; -		2	NM_001040108.1	NP_001035197.1	139	0.4593	3729.56	0.0239	-0,73;-0,18;-0,83	0.9	4.75	0.69	Normal	1661,959;2067,602
1	653	653	MLH3_e2	chr14	75513059	75516441	MLH3; -		1	NM_001040108.1	NP_001035197.1	3383	0.4726	4906.08	0.0099	-1,72;-0,03;-1,39	0.08	12.2	0.18	Normal	2249,296;2656,782
1	654	654	MLH3_e1	chr14	75518063	75518255	MLH3; -			NM_001040108.1	NP_001035197.1	193	0.4363	3794.45	0.0219	-0,51;-0,21;-1,11	1.61	4.11	0.35	Normal	1606,041;2188,404
1	655	655	AKT1_e14	chr14	105236659	105236777	AKT1; -		13	NM_001014431.1	NP_001014431.1	119	0.4689	3230.76	0.0482	-0,63;-0,30;-0,59	1.16	3.06	1.31	Normal	1469,475;1761,287
1	656	656	AKT1_e13	chr14	105237062	105237204	AKT1; -		12	NM_001014431.1	NP_001014431.1	143	0.4804	4107	0.0149	-1,36;-0,08;-0,89	0.19	7.66	0.59	Normal	1914,026;2192,978
1	657	657	AKT1_e12	chr14	105238682	105238809	AKT1; -		11	NM_001014431.1	NP_001014431.1	128	0.4786	3345.99	0.0406	-0,73;-0,27;-0,57	0.9	3.4	1.36	Normal	1553,484;1792,508
1	658	658	AKT1_e11	chr14	105239195	105239449	AKT1; -		10	NM_001014431.1	NP_001014431.1	255	0.4872	3270.63	0.0454	-0,75;-0,28;-0,52	0.85	3.2	1.55	Normal	1545,815;1724,816
1	659	659	AKT1_e10	chr14	105239568	105239736	AKT1; -		9	NM_001014431.1	NP_001014431.1	169	0.4915	4238.31	0.0128	-1,81;-0,07;-0,87	0.07	8.22	0.63	Normal	2020,990;2217,321
1	660	660	AKT1_e9	chr14	105239772	105239937	AKT1; -		8	NM_001014431.1	NP_001014431.1	166	0.5058	4056.66	0.0158	-1,79;-0,13;-0,62	0.07	5.9	1.2	Normal	1990,574;2066,088
1	661	661	AKT1_e8	chr14	105240229	105240337	AKT1; -		7	NM_001014431.1	NP_001014431.1	109	0.5041	3763.24	0.0228	-1,31;-0,18;-0,53	0.22	4.67	1.5	Normal	1840,372;1922,873
1	662	662	AKT1_e7	chr14	105241255	105241360	AKT1; -		6	NM_001014431.1	NP_001014431.1	106	0.5281	4038.82	0.0162	-2,22;-0,20;-0,44	0.03	4.35	1.94	Normal	2069,014;1969,804
1	663	663	AKT1_e6	chr14	105241393	105241564	AKT1; -		5	NM_001014431.1	NP_001014431.1	172	0.5101	4623.94	0.0099	-2,86;-0,08;-0,79	0.01	7.82	0.78	Normal	2288,361;2335,583
1	664	664	AKT1_e5	chr14	105241969	105242156	AKT1; -		4	NM_001014431.1	NP_001014431.1	188	0.489	3993.32	0.0171	-1,37;-0,11;-0,73	0.19	6.43	0.89	Normal	1894,512;2098,803
1	665	665	AKT1_e4	chr14	105242976	105243127	AKT1; -		3	NM_001014431.1	NP_001014431.1	152	0.4735	3719.25	0.0242	-0,88;-0,17;-0,72	0.62	4.89	0.92	Normal	1708,352;2010,899
1	666	666	AKT1_e3	chr14	105246405	105246573	AKT1; -		2	NM_001014431.1	NP_001014431.1	169	0.495	4446.46	0.0101	-2,34;-0,05;-1,00	0.02	9.79	0.46	Normal	2135,189;2311,275
1	667	667	AKT1_e2	chr14	105258915	105259079	AKT1; -		1	NM_001014431.1	NP_001014431.1	165	0.4713	3395.33	0.0378	-0,70;-0,26;-0,61	0.98	3.52	1.21	Normal	1552,487;1842,842
1	668	668	AKT1_e1	chr14	105259444	105259958	AKT1; -			NM_001014431.1	NP_001014431.1	515	0.4832	5026.41	0.0099	-2,03;-0,03;-1,21	0.04	11.46	0.28	Normal	2356,399;2670,016
1	669	669	TJP1_e28	chr15	29993779	29993913	TJP1; -		28	NM_003257.3	NP_003248.3	135	0.3933	3917.5	0.0188	-0,17;-0,50;-1,95	4.86	1.65	0.05	Deletion	1494,594;2422,906
1	670	670	TJP1_e27	chr15	29996406	29996529	TJP1; -		27	NM_003257.3	NP_003248.3	124	0.3643	3683.48	0.0254	-0,11;-0,68;-1,96	6.62	1.01	0.05	Deletion	1301,743;2381,741
1	671	671	TJP1_e26	chr15	29997712	29997969	TJP1; -		26	NM_003257.3	NP_003248.3	258	0.4135	4249.48	0.0126	-0,29;-0,32;-2,20	3.13	2.84	0.03	Deletion	1704,653;2544,831
1	672	672	TJP1_e25	chr15	30000743	30001260	TJP1; -		25	NM_003257.3	NP_003248.3	518	0.3671	4622.55	0.0099	-0,01;-1,47;-4,72	14.72	0.15	0	Deletion	1646,136;2976,409
1	673	673	TJP1_e24	chr15	30003015	30003224	TJP1; -		24	NM_003257.3	NP_003248.3	210	0.4128	3783.34	0.0223	-0,31;-0,33;-1,39	2.9	2.77	0.18	Deletion	1515,017;2268,324
1	674	674	TJP1_e23	chr15	30008795	30009062	TJP1; -		23	NM_003257.3	NP_003248.3	268	0.4264	4167.92	0.0139	-0,45;-0,20;-1,75	1.9	4.29	0.08	Deletion	1723,972;2443,950
1	675	675	TJP1_e22	chr15	30010205	30010342	TJP1; -		22	NM_003257.3	NP_003248.3	138	0.4117	2366.06	0.2208	-0,46;-0,44;-0,53	1.83	1.97	1.5	Deletion	945,069;1420,990
1	676	676	TJP1_e21	chr15	30010450	30011362	TJP1; -		21	NM_003257.3	NP_003248.3	913	0.3723	3933.83	0.0184	-0,08;-0,76;-2,45	7.54	0.82	0.02	Deletion	1420,786;2513,045
1	677	677	TJP1_e20	chr15	30011961	30012240	TJP1; -		20	NM_003257.3	NP_003248.3	280	0.3788	3859.52	0.0202	-0,12;-0,64;-2,11	6.22	1.14	0.03	Deletion	1418,240;2441,284
1	678	678	TJP1_e19	chr15	30012542	30012932	TJP1; -		19	NM_003257.3	NP_003248.3	391	0.4035	3843.83	0.0206	-0,24;-0,39;-1,62	3.68	2.25	0.1	Deletion	1504,732;2339,101
1	679	679	TJP1_e18	chr15	30018563	30018703	TJP1; -		18	NM_003257.3	NP_003248.3	141	0.3704	4420.8	0.0104	-0,02;-1,31;-4,34	13.09	0.22	0	Deletion	1588,611;2832,188
1	680	680	TJP1_e17	chr15	30018965	30019215	TJP1; -		17	NM_003257.3	NP_003248.3	251	0.3791	4212.73	0.0132	-0,06;-0,87;-3,14	8.68	0.63	0	Deletion	1549,480;2663,248
1	681	681	TJP1_e16	chr15	30020121	30020243	TJP1; -		16	NM_003257.3	NP_003248.3	123	0.3925	3971.22	0.0176	-0,16;-0,53;-2,09	5.14	1.54	0.04	Deletion	1512,028;2459,196
1	682	682	TJP1_e15	chr15	30024617	30024752	TJP1; -		15	NM_003257.3	NP_003248.3	136	0.4111	4680.05	0.0099	-0,25;-0,36;-2,81	3.63	2.46	0.01	Deletion	1866,331;2813,723
1	683	683	TJP1_e14	chr15	30024815	30025039	TJP1; -		14	NM_003257.3	NP_003248.3	225	0.3917	4234.17	0.0128	-0,11;-0,65;-2,80	6.42	1.11	0.01	Deletion	1608,963;2625,208
1	684	684	TJP1_e13	chr15	30025278	30025537	TJP1; -		13	NM_003257.3	NP_003248.3	260	0.4453	3972.83	0.0175	-0,66;-0,15;-1,18	1.07	5.45	0.3	Normal	1716,284;2256,547
1	685	685	TJP1_e12	chr15	30026458	30026606	TJP1; -		12	NM_003257.3	NP_003248.3	149	0.3963	4492.42	0.0099	-0,11;-0,67;-3,38	6.66	1.05	0	Normal	1727,048;2765,377
1	686	686	TJP1_e11	chr15	30029448	30029638	TJP1; -		11	NM_003257.3	NP_003248.3	191	0.4166	4401.84	0.0106	-0,33;-0,28;-2,47	2.77	3.23	0.01	Normal	1779,019;2622,824
1	687	687	TJP1_e10	chr15	30033515	30033660	TJP1; -		10	NM_003257.3	NP_003248.3	146	0.4344	3374.2	0.0389	-0,46;-0,30;-0,81	1.83	3.01	0.73	Normal	1422,045;1952,157
1	688	688	TJP1_e9	chr15	30034826	30035005	TJP1; -		9	NM_003257.3	NP_003248.3	180	0.4088	4071.53	0.0155	-0,26;-0,36;-1,94	3.52	2.47	0.05	Normal	1614,811;2456,721
1	689	689	TJP1_e8	chr15	30053322	30053509	TJP1; -		8	NM_003257.3	NP_003248.3	188	0.4004	3611.6	0.0279	-0,26;-0,39;-1,32	3.46	2.24	0.21	Normal	1402,996;2208,600
1	690	690	TJP1_e7	chr15	30053784	30053992	TJP1; -		7	NM_003257.3	NP_003248.3	209	0.4228	3561.35	0.0299	-0,39;-0,30;-1,03	2.26	3.03	0.42	Normal	1460,704;2100,642
1	691	691	TJP1_e6	chr15	30054518	30054661	TJP1; -		6	NM_003257.3	NP_003248.3	144	0.3786	3947.44	0.0181	-0,10;-0,69;-2,34	6.78	1	0.02	Normal	1449,919;2497,520
1	692	692	TJP1_e5	chr15	30058449	30058765	TJP1; -		5	NM_003257.3	NP_003248.3	317	0.3996	3807.59	0.0216	-0,22;-0,42;-1,63	3.94	2.08	0.1	Normal	1475,940;2331,651
1	693	693	TJP1_e4	chr15	30064247	30064389	TJP1; -		4	NM_003257.3	NP_003248.3	143	0.4156	4372.07	0.011	-0,31;-0,29;-2,42	2.9	3.09	0.02	Normal	1762,703;2609,366
1	694	694	TJP1_e3	chr15	30065416	30065580	TJP1; -		3	NM_003257.3	NP_003248.3	165	0.398	4020.84	0.0165	-0,18;-0,48;-2,07	4.64	1.77	0.04	Normal	1552,487;2468,349
1	695	695	TJP1_e2	chr15	30092829	30092925	TJP1; -		2	NM_003257.3	NP_003248.3	97	0.4283	3584.51	0.029	-0,43;-0,28;-1,00	2.03	3.25	0.46	Normal	1489,235;2095,277
1	696	696	TJP1_e1	chr15	30114185	30114251	TJP1; -		1	NM_003257.3	NP_003248.3	67	0.1578	741.498	0.0099	0,00;-9,63;-17,79	80	0	0	Deletion	113,477;628,021
1	697	697	CYP19A1_11	chr15	51502986	51503273	CYP19A1; -		9	NM_000103.3	NP_000094.2	288	0.4367	4452.95	0.01	-0,73;-0,09;-2,06	0.9	7.09	0.04	Normal	1886,519;2566,436
1	698	698	CYP19A1_10	chr15	51504497	51504778	CYP19A1; -		8	NM_000103.3	NP_000094.2	282	0.4235	4826.1	0.0099	-0,45;-0,19;-2,42	1.92	4.42	0.02	Normal	1982,653;2843,449
1	699	699	CYP19A1_9	chr15	51507247	51507449	CYP19A1; -		7	NM_000103.3	NP_000094.2	203	0.4303	4424	0.0104	-0,57;-0,14;-2,15	1.35	5.62	0.03	Normal	1846,715;2577,286
1	700	700	CYP19A1_8	chr15	51507880	51508034	CYP19A1; -		6	NM_000103.3	NP_000094.2	155	0.4342	4362.69	0.0111	-0,63;-0,12;-1,94	1.16	6.1	0.05	Normal	1837,533;2525,157
1	701	701	CYP19A1_7	chr15	51510718	51510872	CYP19A1; -		5	NM_000103.3	NP_000094.2	155	0.4335	4216.59	0.0131	-0,57;-0,15;-1,69	1.37	5.37	0.09	Normal	1773,389;2443,205
1	702	702	CYP19A1_6	chr15	51514526	51514742	CYP19A1; -		4	NM_000103.3	NP_000094.2	217	0.4551	3845.52	0.0206	-0,73;-0,15;-0,95	0.89	5.26	0.52	Normal	1697,926;2147,591
1	703	703	CYP19A1_5	chr15	51519956	51520150	CYP19A1; -		3	NM_000103.3	NP_000094.2	195	0.394	3624.87	0.0274	-0,23;-0,43;-1,41	3.9	2	0.17	Normal	1385,624;2239,243
1	704	704	CYP19A1_4	chr15	51529036	51529226	CYP19A1; -		2	NM_000103.3	NP_000094.2	191	0.4466	4297.47	0.0119	-0,85;-0,08;-1,58	0.65	7.8	0.12	Normal	1861,693;2435,777
1	705	705	CYP19A1_3	chr15	51534945	51535167	CYP19A1; -		1	NM_000103.3	NP_000094.2	223	0.4323	4408.69	0.0105	-0,61;-0,13;-2,07	1.22	5.96	0.04	Normal	1848,937;2559,748
1	706	706	CYP19A1_2	chr15	51615993	51616141	CYP19A1; -			NM_000103.3	NP_000094.2	149	0.4325	4378.54	0.0109	-0,60;-0,13;-2,00	1.25	5.86	0.04	Normal	1836,951;2541,589
1	707	707	CYP19A1_1	chr15	51630672	51630815	CYP19A1; -			NM_000103.3	NP_000094.2	144	0.4607	4107.23	0.0149	-0,98;-0,09;-1,12	0.48	7.48	0.34	Normal	1835,751;2271,475
1	708	708	MAP2K1_e1	chr15	66679191	66679785	MAP2K1; +		1	NM_002755.3	NP_002746.1	595	0.301	2214.58	0.3051	-0,41;-0,46;-0,58	2.13	1.84	1.34	Normal	646,766;1567,813
1	709	709	MAP2K1_e2	chr15	66727345	66727595	MAP2K1; +		2	NM_002755.3	NP_002746.1	251	0.402	2742.72	0.1072	-0,41;-0,42;-0,64	2.14	2.1	1.12	Normal	1069,490;1673,228
1	710	710	MAP2K1_e3	chr15	66729064	66729250	MAP2K1; +		3	NM_002755.3	NP_002746.1	187	0.3258	3147.03	0.0548	-0,15;-0,61;-1,31	5.31	1.23	0.22	Normal	994,543;2152,482
1	711	711	MAP2K1_e4	chr15	66735598	66735715	MAP2K1; +		4	NM_002755.3	NP_002746.1	118	0.3554	3162.63	0.0535	-0,21;-0,51;-1,13	4.17	1.6	0.33	Normal	1090,382;2072,249
1	712	712	MAP2K1_e5	chr15	66736974	66737065	MAP2K1; +		5	NM_002755.3	NP_002746.1	92	0.3749	2237.56	0.2901	-0,45;-0,45;-0,54	1.9	1.91	1.49	Normal	813,692;1423,867
1	713	713	MAP2K1_e6	chr15	66774073	66774237	MAP2K1; +		6	NM_002755.3	NP_002746.1	165	0.3901	3437.18	0.0356	-0,25;-0,43;-1,20	3.63	2.01	0.28	Normal	1300,828;2136,349
1	714	714	MAP2K1_e7	chr15	66777308	66777549	MAP2K1; +		7	NM_002755.3	NP_002746.1	242	0.3691	2672.78	0.1217	-0,37;-0,44;-0,68	2.44	1.95	1.01	Normal	957,013;1715,772
1	715	715	MAP2K1_e8	chr15	66779546	66779650	MAP2K1; +		8	NM_002755.3	NP_002746.1	105	0.3654	3221.13	0.0489	-0,22;-0,49;-1,14	4.03	1.69	0.33	Normal	1141,833;2079,297
1	716	716	MAP2K1_e9	chr15	66781533	66781634	MAP2K1; +		9	NM_002755.3	NP_002746.1	102	0.3676	3617.35	0.0277	-0,13;-0,62;-1,76	5.88	1.2	0.08	Normal	1290,091;2327,256
1	717	717	MAP2K1_e10	chr15	66782036	66782121	MAP2K1; +		10	NM_002755.3	NP_002746.1	86	0.4303	3486.24	0.0332	-0,44;-0,29;-0,91	1.96	3.13	0.57	Normal	1455,302;2030,942
1	718	718	MAP2K1_e11	chr15	66782820	66782973	MAP2K1; +		11	NM_002755.3	NP_002746.1	154	0.3742	3180.52	0.052	-0,25;-0,46;-1,03	3.55	1.87	0.42	Normal	1154,492;2026,026
1	719	719	PALB2_e13	chr16	23614761	23615010	PALB2; -		13	NM_024675.3	NP_078951.2	250	0.3773	3195.75	0.0508	-0,26;-0,45;-1,03	3.48	1.9	0.43	Normal	1169,682;2026,067
1	720	720	PALB2_e12	chr16	23619165	23619353	PALB2; -		12	NM_024675.3	NP_078951.2	189	0.3372	3083.87	0.0605	-0,19;-0,54;-1,14	4.46	1.46	0.32	Normal	1008,774;2075,097
1	721	721	PALB2_e11	chr16	23625305	23625432	PALB2; -		11	NM_024675.3	NP_078951.2	128	0.3491	3291.91	0.0439	-0,16;-0,58;-1,37	5.13	1.33	0.19	Normal	1114,853;2177,060
1	722	722	PALB2_e10	chr16	23632663	23632819	PALB2; -		10	NM_024675.3	NP_078951.2	157	0.3618	2960.88	0.0738	-0,28;-0,46;-0,89	3.23	1.85	0.6	Normal	1039,304;1921,574
1	723	723	PALB2_e9	chr16	23634270	23634471	PALB2; -		9	NM_024675.3	NP_078951.2	202	0.3867	2755.06	0.1049	-0,38;-0,43;-0,68	2.35	2.04	1.01	Normal	1033,605;1721,456
1	724	724	PALB2_e8	chr16	23635310	23635435	PALB2; -		8	NM_024675.3	NP_078951.2	126	0.3687	4100.52	0.015	-0,05;-0,96;-3,08	9.61	0.5	0	Deletion	1466,744;2633,777
1	725	725	PALB2_e7	chr16	23637537	23637738	PALB2; -		7	NM_024675.3	NP_078951.2	202	0.3459	3572.51	0.0295	-0,09;-0,77;-1,98	7.44	0.81	0.05	Deletion	1198,635;2373,880
1	726	726	PALB2_e6	chr16	23640505	23640616	PALB2; -		6	NM_024675.3	NP_078951.2	112	0.3606	3477.91	0.0336	-0,14;-0,60;-1,58	5.56	1.26	0.12	Deletion	1216,678;2261,236
1	727	727	PALB2_e5	chr16	23640941	23641810	PALB2; -		5	NM_024675.3	NP_078951.2	870	0.3721	3335.67	0.0412	-0,21;-0,49;-1,23	4.19	1.69	0.26	Deletion	1203,966;2131,703
1	728	728	PALB2_e4	chr16	23646163	23647675	PALB2; -		4	NM_024675.3	NP_078951.2	1513	0.3845	3454.82	0.0347	-0,22;-0,46;-1,28	3.98	1.86	0.23	Deletion	1288,738;2166,077
1	729	729	PALB2_e3	chr16	23649151	23649293	PALB2; -		3	NM_024675.3	NP_078951.2	143	0.3263	3915.2	0.0188	-0,02;-1,44;-3,55	14.4	0.16	0	Deletion	1239,209;2675,988
1	730	730	PALB2_e2	chr16	23649371	23649470	PALB2; -		2	NM_024675.3	NP_078951.2	100	0.3451	3389.31	0.0381	-0,13;-0,65;-1,58	6.01	1.1	0.12	Deletion	1134,592;2254,715
1	731	731	PALB2_e1	chr16	23652411	23652698	PALB2; -		1	NM_024675.3	NP_078951.2	288	0.3393	2597.12	0.14	-0,34;-0,46;-0,70	2.63	1.85	0.96	Deletion	854,924;1742,199
1	732	732	MAPK3_e8	chr16	30127969	30128131	MAPK3; -		8	NM_002746.2	NP_002737.2	163	0.3313	2411.54	0.2012	-0,38;-0,46;-0,62	2.32	1.86	1.18	Deletion	775,004;1636,533
1	733	733	MAPK3_e7	chr16	30128195	30128344	MAPK3; -		7	NM_002746.2	NP_002737.2	150	0.3578	3437.2	0.0356	-0,14;-0,60;-1,53	5.5	1.26	0.13	Deletion	1193,076;2244,129
1	734	734	MAPK3_e6	chr16	30128455	30128626	MAPK3; -		6	NM_002746.2	NP_002737.2	172	0.3652	3416.83	0.0366	-0,17;-0,55;-1,42	4.93	1.45	0.17	Deletion	1210,485;2206,341
1	735	735	MAPK3_e5	chr16	30128971	30129125	MAPK3; -		5	NM_002746.2	NP_002737.2	155	0.3683	3052.18	0.0636	-0,27;-0,46;-0,94	3.34	1.87	0.53	Deletion	1090,446;1961,735
1	736	736	MAPK3_e4	chr16	30129348	30129504	MAPK3; -		4	NM_002746.2	NP_002737.2	157	0.3492	2837.14	0.0909	-0,29;-0,47;-0,83	3.12	1.81	0.69	Deletion	961,077;1876,063
1	737	737	MAPK3_e3	chr16	30129650	30129879	MAPK3; -		3	NM_002746.2	NP_002737.2	230	0.366	2563.73	0.1492	-0,39;-0,44;-0,64	2.3	1.94	1.13	Deletion	910,318;1653,411
1	738	738	MAPK3_e2	chr16	30133125	30133347	MAPK3; -		2	NM_002746.2	NP_002737.2	223	0.3649	2882.15	0.0842	-0,31;-0,45;-0,82	2.94	1.91	0.72	Deletion	1020,194;1861,959
1	739	739	MAPK3_e1	chr16	30134341	30134550	MAPK3; -		1	NM_002746.2	NP_002737.2	210	0.2645	1530.62	0.0099	-0,00;-4,92;-10,24	49.15	0	0	Deletion	392,679;1137,943
1	740	740	CDH1_e1	chr16	68771299	68771386	CDH1; +		1	NM_004360.3	NP_004351.1	88	0.2821	1092.98	0.0099	-0,00;-4,28;-9,21	42.75	0	0	Deletion	299,066;793,914
1	741	741	CDH1_e2	chr16	68772180	68772334	CDH1; +		2	NM_004360.3	NP_004351.1	155	0.3417	2743.02	0.1072	-0,30;-0,47;-0,79	2.97	1.81	0.77	Deletion	909,334;1833,684
1	742	742	CDH1_e3	chr16	68835553	68835816	CDH1; +		3	NM_004360.3	NP_004351.1	264	0.354	3586.39	0.0289	-0,10;-0,71;-1,89	6.83	0.94	0.06	Deletion	1231,711;2354,676
1	743	743	CDH1_e4	chr16	68842307	68842490	CDH1; +		4	NM_004360.3	NP_004351.1	184	0.3753	4050.72	0.0159	-0,07;-0,81;-2,72	8.02	0.74	0.01	Deletion	1474,817;2575,904
1	744	744	CDH1_e5	chr16	68842576	68842771	CDH1; +		5	NM_004360.3	NP_004351.1	196	0.3856	3597.85	0.0285	-0,20;-0,48;-1,48	4.4	1.74	0.15	Deletion	1345,731;2252,122
1	745	745	CDH1_e6	chr16	68844080	68844264	CDH1; +		6	NM_004360.3	NP_004351.1	185	0.3774	3168.59	0.053	-0,27;-0,45;-1,00	3.4	1.92	0.46	Deletion	1160,198;2008,387
1	746	746	CDH1_e7	chr16	68845567	68845782	CDH1; +		7	NM_004360.3	NP_004351.1	216	0.357	3283.7	0.0445	-0,18;-0,54;-1,29	4.69	1.48	0.23	Deletion	1137,191;2146,507
1	747	747	CDH1_e8	chr16	68846018	68846186	CDH1; +		8	NM_004360.3	NP_004351.1	169	0.3613	3298	0.0436	-0,19;-0,53;-1,27	4.55	1.53	0.24	Deletion	1155,840;2142,157
1	748	748	CDH1_e9	chr16	68847196	68847418	CDH1; +		9	NM_004360.3	NP_004351.1	223	0.3676	3353.36	0.0401	-0,19;-0,52;-1,30	4.49	1.58	0.23	Deletion	1195,908;2157,451
1	749	749	CDH1_e10	chr16	68849398	68849682	CDH1; +		10	NM_004360.3	NP_004351.1	285	0.3904	3483.94	0.0333	-0,24;-0,43;-1,26	3.74	1.99	0.25	Normal	1319,484;2164,459
1	750	750	CDH1_e11	chr16	68853163	68853348	CDH1; +		11	NM_004360.3	NP_004351.1	186	0.3806	3065.51	0.0623	-0,30;-0,43;-0,89	3.03	2	0.6	Normal	1131,951;1933,564
1	751	751	CDH1_e12	chr16	68855884	68856148	CDH1; +		12	NM_004360.3	NP_004351.1	265	0.3487	3164.5	0.0533	-0,19;-0,53;-1,18	4.45	1.51	0.3	Normal	1070,370;2094,134
1	752	752	CDH1_e13	chr16	68857282	68857549	CDH1; +		13	NM_004360.3	NP_004351.1	268	0.3523	3231.19	0.0481	-0,18;-0,54;-1,25	4.64	1.47	0.25	Normal	1104,215;2126,977
1	753	753	CDH1_e14	chr16	68862057	68862227	CDH1; +		14	NM_004360.3	NP_004351.1	171	0.4005	3318.28	0.0423	-0,31;-0,39;-0,99	2.92	2.28	0.47	Normal	1289,387;2028,890
1	754	754	CDH1_e15	chr16	68863537	68863720	CDH1; +		15	NM_004360.3	NP_004351.1	184	0.3724	2938.53	0.0766	-0,31;-0,44;-0,83	2.93	1.95	0.7	Normal	1061,614;1876,915
1	755	755	CDH1_e16	chr16	68867173	68867422	CDH1; +		16	NM_004360.3	NP_004351.1	250	0.3466	3019.12	0.0671	-0,23;-0,50;-1,01	3.84	1.65	0.44	Normal	1015,284;2003,838
1	756	756	SNAI3_e3	chr16	88744836	88745057	SNAI3; -		3	NM_178310.3	NP_840101.1	222	0.3875	3083.13	0.0605	-0,31;-0,42;-0,87	2.89	2.08	0.62	Normal	1159,145;1923,989
1	757	757	SNAI3_e2	chr16	88747482	88748142	SNAI3; -		2	NM_178310.3	NP_840101.1	661	0.3739	3398.05	0.0376	-0,20;-0,50;-1,30	4.35	1.66	0.22	Normal	1232,502;2165,546
1	758	758	SNAI3_e1	chr16	88752719	88752834	SNAI3; -		1	NM_178310.3	NP_840101.1	116	0.3331	3073.82	0.0614	-0,19;-0,55;-1,16	4.56	1.43	0.31	Normal	993,222;2080,601
1	759	759	TP53_e11	chr17	7572908	7573028	TP53; -		10	NM_001126112.2	NP_001119584.1	121	0.5324	3677.63	0.0256	-1,58;-0,25;-0,38	0.12	3.54	2.33	Normal	1899,525;1778,104
1	760	760	TP53_e10	chr17	7573907	7574053	TP53; -		9	NM_001126112.2	NP_001119584.1	147	0.4985	3430.49	0.0359	-0,92;-0,25;-0,50	0.55	3.61	1.65	Normal	1659,039;1771,453
1	761	761	TP53_e9	chr17	7576833	7576946	TP53; -		8	NM_001126112.2	NP_001119584.1	114	0.5214	4340.68	0.0114	-2,84;-0,13;-0,58	0.01	5.77	1.33	Normal	2195,719;2144,959
1	762	762	TP53_e8	chr17	7576999	7577175	TP53; -		7	NM_001126112.2	NP_001119584.1	177	0.5249	4185.51	0.0136	-2,50;-0,17;-0,50	0.01	4.94	1.66	Normal	2131,201;2054,307
1	763	763	TP53_e7	chr17	7577479	7577628	TP53; -		6	NM_001126112.2	NP_001119584.1	150	0.4883	3218.17	0.0491	-0,73;-0,29;-0,51	0.89	3.08	1.59	Normal	1524,486;1693,682
1	764	764	TP53_e6	chr17	7578157	7578309	TP53; -		5	NM_001126112.2	NP_001119584.1	153	0.4782	4210.5	0.0132	-1,45;-0,06;-1,01	0.16	8.76	0.45	Normal	1953,293;2257,205
1	765	765	TP53_e5	chr17	7578351	7578574	TP53; -		4	NM_001126112.2	NP_001119584.1	224	0.4552	3630.41	0.0272	-0,65;-0,21;-0,81	1.11	4.2	0.73	Normal	1603,091;2027,315
1	766	766	TP53_e4	chr17	7579292	7579610	TP53; -		3	NM_001126112.2	NP_001119584.1	319	0.5047	3920.49	0.0187	-1,54;-0,15;-0,58	0.13	5.31	1.34	Normal	1919,526;2000,961
1	767	767	TP53_e3	chr17	7579680	7579741	TP53; -		2	NM_001126112.2	NP_001119584.1	62	0.5129	3033.07	0.0656	-0,77;-0,33;-0,44	0.82	2.7	1.98	Normal	1509,267;1523,802
1	768	768	TP53_e2	chr17	7579819	7579960	TP53; -		1	NM_001126112.2	NP_001119584.1	142	0.5104	3942.59	0.0182	-1,68;-0,16;-0,54	0.09	5.12	1.47	Normal	1952,216;1990,375
1	769	769	TP53_e1	chr17	7590675	7590888	TP53; -			NM_001126112.2	NP_001119584.1	214	0.4944	4199.27	0.0134	-1,80;-0,08;-0,81	0.07	7.66	0.74	Normal	2014,149;2185,117
1	770	770	RAD51D_e10	chr17	33427953	33428075	RAD51D; -		10	NM_001142571.1	NP_001136043.1	123	0.535	4012.53	0.0167	-2,30;-0,23;-0,39	0.02	3.88	2.25	Normal	2082,605;1929,920
1	771	771	RAD51D_e9	chr17	33428200	33428404	RAD51D; -		9	NM_001142571.1	NP_001136043.1	205	0.5264	4329.38	0.0115	-2,95;-0,16;-0,52	0	5.2	1.56	Normal	2210,985;2118,394
1	772	772	RAD51D_e8	chr17	33430253	33430363	RAD51D; -		8	NM_001142571.1	NP_001136043.1	111	0.5126	4396.65	0.0107	-2,74;-0,10;-0,71	0.01	7.06	0.94	Normal	2186,568;2210,083
1	773	773	RAD51D_e7	chr17	33430453	33430583	RAD51D; -		7	NM_001142571.1	NP_001136043.1	131	0.5297	4326.25	0.0116	-3,04;-0,17;-0,49	0	4.85	1.71	Normal	2223,289;2102,962
1	774	774	RAD51D_e6	chr17	33433385	33433520	RAD51D; -		6	NM_001142571.1	NP_001136043.1	136	0.5571	3429.58	0.036	-1,46;-0,33;-0,30	0.15	2.75	2.97	Normal	1853,430;1576,152
1	775	775	RAD51D_e5	chr17	33433987	33434161	RAD51D; -		5	NM_001142571.1	NP_001136043.1	175	0.5584	4028.71	0.0164	-2,87;-0,34;-0,26	0.01	2.63	3.41	Normal	2182,293;1846,416
1	776	776	RAD51D_e4	chr17	33434365	33434486	RAD51D; -		4	NM_001142571.1	NP_001136043.1	122	0.5135	4253.31	0.0126	-2,39;-0,12;-0,63	0.02	6.23	1.16	Normal	2118,851;2134,456
1	777	777	RAD51D_e3	chr17	33445500	33445658	RAD51L3-RFFL; -			NR_037714.1		159	0.4923	3765.97	0.0228	-1,15;-0,17;-0,61	0.32	4.98	1.23	Normal	1798,662;1967,308
1	778	778	RAD51D_e2	chr17	33446110	33446211	RAD51D; -		2	NM_001142571.1	NP_001136043.1	102	0.5172	4171	0.0138	-2,28;-0,14;-0,56	0.02	5.54	1.39	Normal	2092,814;2078,186
1	779	779	RAD51D_e1	chr17	33446531	33446908	RAD51D; -		1	NM_001142571.1	NP_001136043.1	378	0.4826	3238.5	0.0476	-0,71;-0,29;-0,53	0.95	3.12	1.5	Normal	1516,255;1722,246
1	780	780	HNF1B_e9	chr17	36047356	36047415	HNF1B; -		9	NM_000458.2	NP_000449.1	60	0.5316	3005.34	0.0686	-0,83;-0,34;-0,40	0.7	2.61	2.22	Normal	1549,829;1455,508
1	781	781	HNF1B_e8	chr17	36059062	36059220	HNF1B; -		8	NM_000458.2	NP_000449.1	159	0.5565	4612.27	0.0099	-4,48;-0,36;-0,25	0	2.53	3.56	Normal	2490,173;2122,096
1	782	782	HNF1B_e7	chr17	36060968	36061202	HNF1B; -		7	NM_000458.2	NP_000449.1	235	0.5791	4039.94	0.0162	-3,41;-0,48;-0,18	0	1.75	4.78	Normal	2269,681;1770,258
1	783	783	HNF1B_e6	chr17	36064904	36065076	HNF1B; -		6	NM_000458.2	NP_000449.1	173	0.5602	5368.02	0.0099	-4,63;-0,39;-0,23	0	2.25	3.93	Normal	2917,445;2450,577
1	784	784	HNF1B_e5	chr17	36070491	36070691	HNF1B; -		5	NM_000458.2	NP_000449.1	201	0.5385	5152.17	0.0099	-3,81;-0,21;-0,42	0	4.21	2.07	Normal	2691,433;2460,737
1	785	785	HNF1B_e4	chr17	36091566	36091841	HNF1B; -		4	NM_000458.2	NP_000449.1	276	0.5348	4447.69	0.0101	-3,61;-0,19;-0,46	0	4.58	1.86	Normal	2307,580;2140,115
1	786	786	HNF1B_e3	chr17	36093530	36093834	HNF1B; -		3	NM_000458.2	NP_000449.1	305	0.5473	4828.32	0.0099	-4,13;-0,27;-0,33	0	3.31	2.73	Normal	2563,714;2264,606
1	787	787	HNF1B_e2	chr17	36099411	36099650	HNF1B; -		2	NM_000458.2	NP_000449.1	240	0.5578	4332.33	0.0115	-3,95;-0,36;-0,25	0	2.51	3.57	Normal	2344,238;1988,092
1	788	788	HNF1B_e1	chr17	36104512	36105089	HNF1B; -		1	NM_000458.2	NP_000449.1	578	0.5267	4873.24	0.0099	-3,40;-0,14;-0,56	0	5.58	1.4	Normal	2490,128;2383,114
1	789	789	ERBB2_e1	chr17	37856211	37856584	ERBB2; +		1	NM_004448.2	NP_004439.2	374	0.4927	3297.82	0.0436	-0,80;-0,28;-0,51	0.76	3.26	1.62	Normal	1576,256;1721,561
1	790	790	ERBB2_e2	chr17	37863223	37863414	ERBB2; +		2	NM_004448.2	NP_004439.2	192	0.5354	3278.16	0.0449	-1,08;-0,31;-0,37	0.38	2.94	2.4	Normal	1702,741;1575,422
1	791	791	ERBB2_e3	chr17	37864554	37864807	ERBB2; +		3	NM_004448.2	NP_004439.2	254	0.5772	3778.86	0.0224	-2,50;-0,41;-0,21	0.01	2.12	4.1	Normal	2116,020;1662,843
1	792	792	ERBB2_e4	chr17	37865551	37865725	ERBB2; +		4	NM_004448.2	NP_004439.2	175	0.5259	3760.16	0.0229	-1,62;-0,23;-0,42	0.11	3.9	2.1	Normal	1918,279;1841,880
1	793	793	ERBB2_e5	chr17	37866046	37866154	ERBB2; +		5	NM_004448.2	NP_004439.2	109	0.5664	4364.96	0.0111	-4,39;-0,44;-0,20	0	1.95	4.41	Normal	2398,385;1966,575
1	794	794	ERBB2_e6	chr17	37866319	37866474	ERBB2; +		6	NM_004448.2	NP_004439.2	156	0.5562	3349.03	0.0404	-1,33;-0,33;-0,31	0.21	2.74	2.88	Normal	1807,009;1542,024
1	795	795	ERBB2_e7	chr17	37866573	37866754	ERBB2; +		7	NM_004448.2	NP_004439.2	182	0.4947	4546.2	0.0099	-2,38;-0,05;-1,02	0.02	10.01	0.44	Normal	2181,907;2364,292
1	796	796	ERBB2_e8	chr17	37868161	37868320	ERBB2; +		8	NM_004448.2	NP_004439.2	160	0.5409	3518.09	0.0318	-1,43;-0,29;-0,35	0.17	3.13	2.59	Normal	1845,905;1672,180
1	797	797	ERBB2_e9	chr17	37868555	37868721	ERBB2; +		9	NM_004448.2	NP_004439.2	167	0.5049	4146.7	0.0142	-1,94;-0,11;-0,67	0.05	6.45	1.05	Normal	2031,185;2115,518
1	798	798	ERBB2_e10	chr17	37871519	37871632	ERBB2; +		10	NM_004448.2	NP_004439.2	114	0.5385	4389.4	0.0108	-3,53;-0,21;-0,41	0	4.1	2.14	Normal	2293,193;2096,210
1	799	799	ERBB2_e11	chr17	37871679	37871809	ERBB2; +		11	NM_004448.2	NP_004439.2	131	0.5311	4488.27	0.0099	-3,55;-0,16;-0,50	0	5.04	1.63	Normal	2312,578;2175,687
1	800	800	ERBB2_e12	chr17	37871973	37872212	ERBB2; +		12	NM_004448.2	NP_004439.2	240	0.5177	4173.09	0.0138	-2,30;-0,14;-0,56	0.02	5.51	1.4	Normal	2095,681;2077,407
1	801	801	ERBB2_e13	chr17	37872534	37872706	ERBB2; +		13	NM_004448.2	NP_004439.2	173	0.5088	3869.57	0.0199	-1,53;-0,17;-0,53	0.13	4.91	1.51	Normal	1910,030;1959,544
1	802	802	ERBB2_e14	chr17	37872748	37872878	ERBB2; +		14	NM_004448.2	NP_004439.2	131	0.5086	4270.78	0.0123	-2,30;-0,10;-0,69	0.02	6.81	0.99	Normal	2107,214;2163,566
1	803	803	ERBB2_e15	chr17	37873553	37873753	ERBB2; +		15	NM_004448.2	NP_004439.2	201	0.5184	4084.43	0.0153	-2,11;-0,16;-0,52	0.03	5.13	1.54	Normal	2054,218;2030,207
1	804	804	ERBB2_e16	chr17	37876020	37876107	ERBB2; +		16	NM_004448.2	NP_004439.2	88	0.5416	3516.59	0.0318	-1,43;-0,29;-0,35	0.16	3.11	2.61	Normal	1847,566;1669,023
1	805	805	ERBB2_e17	chr17	37879552	37879730	ERBB2; +		17	NM_004448.2	NP_004439.2	179	0.5299	4499.81	0.0099	-3,51;-0,16;-0,52	0	5.19	1.56	Normal	2313,226;2186,589
1	806	806	ERBB2_e18	chr17	37879771	37879933	ERBB2; +		18	NM_004448.2	NP_004439.2	163	0.5384	4252.02	0.0126	-3,06;-0,22;-0,39	0	3.94	2.24	Normal	2220,961;2031,055
1	807	807	ERBB2_e19	chr17	37880145	37880283	ERBB2; +		19	NM_004448.2	NP_004439.2	139	0.5203	3967.56	0.0176	-1,91;-0,18;-0,48	0.05	4.65	1.74	Normal	2002,765;1964,793
1	808	808	ERBB2_e20	chr17	37880959	37881184	ERBB2; +		20	NM_004448.2	NP_004439.2	226	0.5123	4029.89	0.0164	-1,87;-0,15;-0,56	0.06	5.35	1.42	Normal	2002,952;2026,939
1	809	809	ERBB2_e21	chr17	37881282	37881477	ERBB2; +		21	NM_004448.2	NP_004439.2	196	0.5513	4502.14	0.0099	-4,28;-0,31;-0,30	0	2.95	3.07	Normal	2407,994;2094,150
1	810	810	ERBB2_e22	chr17	37881560	37881675	ERBB2; +		22	NM_004448.2	NP_004439.2	116	0.5622	4215.37	0.0131	-3,62;-0,38;-0,23	0	2.32	3.82	Normal	2299,031;1916,343
1	811	811	ERBB2_e23	chr17	37881940	37882126	ERBB2; +		23	NM_004448.2	NP_004439.2	187	0.536	4227.99	0.0129	-2,91;-0,21;-0,41	0.01	4.1	2.13	Normal	2198,627;2029,362
1	812	812	ERBB2_e24	chr17	37882795	37882932	ERBB2; +		24	NM_004448.2	NP_004439.2	138	0.5214	4097.43	0.0151	-2,20;-0,17;-0,50	0.03	4.96	1.63	Normal	2072,372;2025,055
1	813	813	ERBB2_e25	chr17	37883048	37883276	ERBB2; +		25	NM_004448.2	NP_004439.2	229	0.5536	3999.13	0.017	-2,67;-0,32;-0,29	0.01	2.87	3.13	Normal	2147,823;1851,309
1	814	814	ERBB2_e26	chr17	37883528	37883820	ERBB2; +		26	NM_004448.2	NP_004439.2	293	0.5457	4347.19	0.0113	-3,61;-0,26;-0,34	0	3.41	2.64	Normal	2301,440;2045,750
1	815	815	ERBB2_e27	chr17	37883922	37884317	ERBB2; +		27	NM_004448.2	NP_004439.2	396	0.5415	4489.7	0.0099	-3,92;-0,23;-0,39	0	3.89	2.28	Normal	2358,564;2131,137
1	816	816	BRCA1_e23	chr17	41197676	41197839	BRCA1; -		22	NM_007294.3	NP_009225.1	164	0.4962	2370.75	0.2187	-0,54;-0,43;-0,47	1.47	2.04	1.79	Normal	1141,153;1229,598
1	817	817	BRCA1_e22	chr17	41199640	41199740	BRCA1; -		21	NM_007294.3	NP_009225.1	101	0.5423	3731.6	0.0238	-1,81;-0,28;-0,34	0.07	3.28	2.64	Normal	1962,982;1768,619
1	818	818	BRCA1_e21	chr17	41201118	41201231	BRCA1; -		20	NM_007294.3	NP_009225.1	114	0.5527	3903.8	0.0191	-2,39;-0,31;-0,30	0.02	2.92	3.06	Normal	2093,116;1810,680
1	819	819	BRCA1_e20	chr17	41203060	41203154	BRCA1; -		19	NM_007294.3	NP_009225.1	95	0.5376	3859.98	0.0202	-2,00;-0,25;-0,37	0.04	3.57	2.44	Normal	2013,085;1846,894
1	820	820	BRCA1_e19	chr17	41209049	41209172	BRCA1; -		18	NM_007294.3	NP_009225.1	124	0.5069	4258.16	0.0125	-2,23;-0,10;-0,70	0.03	6.91	0.96	Normal	2094,109;2164,055
1	821	821	BRCA1_e18	chr17	41215330	41215410	BRCA1; -		17	NM_007294.3	NP_009225.1	81	0.5286	3801.93	0.0217	-1,73;-0,23;-0,41	0.08	3.88	2.15	Normal	1949,470;1852,465
1	822	822	BRCA1_e17	chr17	41215871	41215988	BRCA1; -		16	NM_007294.3	NP_009225.1	118	0.5456	4316.73	0.0117	-3,49;-0,26;-0,34	0	3.41	2.64	Normal	2284,846;2031,880
1	823	823	BRCA1_e16	chr17	41219605	41219732	BRCA1; -		15	NM_007294.3	NP_009225.1	128	0.5155	3535.93	0.031	-1,18;-0,24;-0,44	0.3	3.68	1.95	Normal	1768,231;1767,698
1	824	824	BRCA1_e15	chr17	41222925	41223275	BRCA1; -		14	NM_007294.3	NP_009225.1	351	0.5258	4635.27	0.0099	-3,37;-0,14;-0,57	0	5.7	1.36	Normal	2364,358;2270,909
1	825	825	BRCA1_e14	chr17	41226328	41226558	BRCA1; -		13	NM_007294.3	NP_009225.1	231	0.5138	4337.67	0.0114	-2,61;-0,11;-0,67	0.01	6.61	1.06	Normal	2162,140;2175,529
1	826	826	BRCA1_e13	chr17	41228485	41228651	BRCA1; -		12	NM_007294.3	NP_009225.1	167	0.515	4493.44	0.0099	-3,01;-0,09;-0,72	0	7.14	0.93	Normal	2244,810;2248,629
1	827	827	BRCA1_e12	chr17	41234401	41234612	BRCA1; -		11	NM_007294.3	NP_009225.1	212	0.5002	4263.51	0.0124	-2,07;-0,08;-0,78	0.04	7.62	0.78	Normal	2069,014;2194,497
1	828	828	BRCA1_e11	chr17	41242941	41243069	BRCA1; -		10	NM_007294.3	NP_009225.1	129	0.5274	3491.02	0.033	-1,25;-0,27;-0,39	0.25	3.37	2.25	Normal	1786,259;1704,760
1	829	829	BRCA1_e10	chr17	41243432	41246897	BRCA1; -		9	NM_007294.3	NP_009225.1	3466	0.522	4938.48	0.0099	-3,24;-0,12;-0,62	0	6.19	1.19	Normal	2500,846;2437,631
1	830	830	BRCA1_e9	chr17	41247843	41247959	BRCA1; -		8	NM_007294.3	NP_009225.1	117	0.5388	4676.79	0.0099	-3,82;-0,21;-0,42	0	4.18	2.09	Normal	2444,336;2232,458
1	831	831	BRCA1_e8	chr17	41249241	41249326	BRCA1; -		7	NM_007294.3	NP_009225.1	86	0.5278	4369.85	0.011	-3,12;-0,16;-0,52	0	5.17	1.57	Normal	2237,357;2132,489
1	832	832	BRCA1_e7	chr17	41251772	41251917	BRCA1; -		6	NM_007294.3	NP_009225.1	146	0.554	4643.51	0.0099	-4,38;-0,33;-0,27	0	2.73	3.31	Normal	2495,589;2147,917
1	833	833	BRCA1_e6	chr17	41256119	41256298	BRCA1; -		5	NM_007294.3	NP_009225.1	180	0.4799	3845.62	0.0206	-1,06;-0,14;-0,73	0.4	5.64	0.89	Normal	1790,264;2055,354
1	834	834	BRCA1_e5	chr17	41256865	41256993	BRCA1; -		4	NM_007294.3	NP_009225.1	129	0.5279	4036.74	0.0162	-2,21;-0,20;-0,44	0.03	4.36	1.94	Normal	2067,345;1969,398
1	835	835	BRCA1_e4	chr17	41258453	41258570	BRCA1; -		3	NM_007294.3	NP_009225.1	118	0.535	4182.55	0.0136	-2,75;-0,21;-0,41	0.01	4.12	2.12	Normal	2170,851;2011,696
1	836	836	BRCA1_e3	chr17	41267723	41267816	BRCA1; -		2	NM_007294.3	NP_009225.1	94	0.5089	4070.41	0.0156	-1,88;-0,13;-0,60	0.06	5.76	1.26	Normal	2009,614;2060,797
1	837	837	BRCA1_e2	chr17	41276014	41276152	BRCA1; -		1	NM_007294.3	NP_009225.1	139	0.5304	2682.3	0.1196	-0,66;-0,39;-0,43	1.06	2.27	2.05	Normal	1380,057;1302,247
1	838	838	BRCA1_e1	chr17	41277268	41277520	BRCA1; -			NM_007294.3	NP_009225.1	253	0.5114	3811.36	0.0215	-1,48;-0,19;-0,50	0.15	4.59	1.64	Normal	1890,909;1920,455
1	839	839	RAD51C_e1	chr17	56769914	56770169	RAD51C; +		1	NM_058216.1	NP_478123.1	256	0.4634	3476.08	0.0337	-0,67;-0,24;-0,68	1.05	3.73	1.01	Normal	1562,622;1913,456
1	840	840	RAD51C_e2	chr17	56772272	56772570	RAD51C; +		2	NM_058216.1	NP_478123.1	299	0.5109	4396.09	0.0107	-2,69;-0,09;-0,73	0.01	7.28	0.89	Normal	2178,973;2217,116
1	841	841	RAD51C_e3	chr17	56774034	56774240	RAD51C; +		3	NM_058216.1	NP_478123.1	207	0.4984	3979.78	0.0174	-1,52;-0,13;-0,65	0.13	5.93	1.11	Normal	1924,043;2055,738
1	842	842	RAD51C_e4	chr17	56780537	56780710	RAD51C; +		4	NM_058216.1	NP_478123.1	174	0.5147	4328.52	0.0115	-2,61;-0,11;-0,65	0.01	6.46	1.1	Normal	2161,223;2167,293
1	843	843	RAD51C_e5	chr17	56787200	56787371	RAD51C; +		5	NM_058216.1	NP_478123.1	172	0.5181	4519.24	0.0099	-3,11;-0,10;-0,67	0	6.71	1.04	Normal	2271,360;2247,883
1	844	844	RAD51C_e6	chr17	56798087	56798193	RAD51C; +		6	NM_058216.1	NP_478123.1	107	0.493	4251.79	0.0126	-1,87;-0,07;-0,86	0.06	8.21	0.64	Normal	2033,280;2218,506
1	845	845	RAD51C_e7	chr17	56801381	56801481	RAD51C; +		7	NM_058216.1	NP_478123.1	101	0.4956	3709.31	0.0245	-1,14;-0,18;-0,57	0.33	4.65	1.36	Normal	1783,476;1925,830
1	846	846	RAD51C_e8	chr17	56809825	56809925	RAD51C; +		8	NM_058216.1	NP_478123.1	101	0.5171	3785.81	0.0222	-1,53;-0,20;-0,47	0.13	4.29	1.82	Normal	1899,286;1886,527
1	847	847	RAD51C_e9	chr17	56811459	56811603	RAD51C; +		9	NM_058216.1	NP_478123.1	145	0.5157	3845.74	0.0205	-1,60;-0,19;-0,48	0.11	4.53	1.72	Normal	1923,926;1921,818
1	848	848	PPM1D_e1	chr17	58677524	58678267	PPM1D; +		1	NM_003620.3	NP_003611.1	744	0.4315	3800.96	0.0218	-0,46;-0,23;-1,17	1.83	3.86	0.3	Normal	1591,020;2209,939
1	849	849	PPM1D_e2	chr17	58700862	58701130	PPM1D; +		2	NM_003620.3	NP_003611.1	269	0.5501	4277.95	0.0122	-3,49;-0,30;-0,31	0	3.06	2.96	Normal	2282,837;1995,114
1	850	850	PPM1D_e3	chr17	58711194	58711358	PPM1D; +		3	NM_003620.3	NP_003611.1	165	0.5532	4662.82	0.0099	-4,35;-0,32;-0,28	0	2.79	3.24	Normal	2502,411;2160,407
1	851	851	PPM1D_e4	chr17	58725233	58725463	PPM1D; +		4	NM_003620.3	NP_003611.1	231	0.4813	4771.24	0.0099	-1,97;-0,03;-1,24	0.05	11.65	0.26	Normal	2227,966;2543,273
1	852	852	PPM1D_e5	chr17	58733940	58734222	PPM1D; +		5	NM_003620.3	NP_003611.1	283	0.5175	4450.19	0.0101	-3,05;-0,10;-0,67	0	6.72	1.03	Normal	2233,969;2216,225
1	853	853	PPM1D_e6	chr17	58740336	58740933	PPM1D; +		6	NM_003620.3	NP_003611.1	598	0.5171	4776.5	0.0099	-3,08;-0,10;-0,69	0	6.85	1	Normal	2396,088;2380,413
1	854	854	BRIP1_e20	chr17	59760638	59761521	BRIP1; -		19	NM_032043.2	NP_114432.2	884	0.543	5508.87	0.0099	-3,97;-0,24;-0,37	0	3.74	2.39	Normal	2901,712;2607,162
1	855	855	BRIP1_e19	chr17	59763177	59763546	BRIP1; -		18	NM_032043.2	NP_114432.2	370	0.5601	4962.46	0.0099	-4,63;-0,39;-0,23	0	2.26	3.92	Normal	2696,592;2265,872
1	856	856	BRIP1_e18	chr17	59770771	59770893	BRIP1; -		17	NM_032043.2	NP_114432.2	123	0.5481	4507.07	0.0099	-4,16;-0,28;-0,32	0	3.24	2.79	Normal	2396,422;2110,648
1	857	857	BRIP1_e17	chr17	59793292	59793444	BRIP1; -		16	NM_032043.2	NP_114432.2	153	0.5527	4441.44	0.0102	-4,23;-0,32;-0,28	0	2.84	3.19	Normal	2381,412;2060,024
1	858	858	BRIP1_e16	chr17	59820354	59820515	BRIP1; -		15	NM_032043.2	NP_114432.2	162	0.5615	5381.78	0.0099	-4,68;-0,41;-0,22	0	2.16	4.06	Normal	2931,426;2450,351
1	859	859	BRIP1_e15	chr17	59821773	59821972	BRIP1; -		14	NM_032043.2	NP_114432.2	200	0.5404	5673.22	0.0099	-3,87;-0,22;-0,40	0	4.01	2.2	Normal	2973,917;2699,306
1	860	860	BRIP1_e14	chr17	59853742	59853943	BRIP1; -		13	NM_032043.2	NP_114432.2	202	0.5537	5298.52	0.0099	-4,37;-0,33;-0,28	0	2.75	3.28	Normal	2846,034;2452,485
1	861	861	BRIP1_e13	chr17	59857602	59857782	BRIP1; -		12	NM_032043.2	NP_114432.2	181	0.5307	4701	0.0099	-3,53;-0,16;-0,51	0	5.1	1.6	Normal	2420,144;2280,856
1	862	862	BRIP1_e12	chr17	59858181	59858386	BRIP1; -		11	NM_032043.2	NP_114432.2	206	0.5075	5109.09	0.0099	-2,77;-0,07;-0,82	0.01	8.19	0.71	Normal	2515,385;2593,708
1	863	863	BRIP1_e11	chr17	59861611	59861805	BRIP1; -		10	NM_032043.2	NP_114432.2	195	0.5822	4986.27	0.0099	-5,55;-0,66;-0,11	0	1.06	6.64	Normal	2816,235;2170,030
1	864	864	BRIP1_e10	chr17	59870938	59871110	BRIP1; -		9	NM_032043.2	NP_114432.2	173	0.5565	4896.86	0.0099	-4,48;-0,36;-0,25	0	2.53	3.55	Normal	2643,617;2253,246
1	865	865	BRIP1_e9	chr17	59876441	59876680	BRIP1; -		8	NM_032043.2	NP_114432.2	240	0.5201	4593.32	0.0099	-3,18;-0,11;-0,65	0	6.45	1.11	Normal	2317,433;2275,885
1	866	866	BRIP1_e8	chr17	59878594	59878855	BRIP1; -		7	NM_032043.2	NP_114432.2	262	0.5302	5403.27	0.0099	-3,52;-0,16;-0,52	0	5.16	1.58	Normal	2779,112;2624,157
1	867	867	BRIP1_e7	chr17	59885808	59886138	BRIP1; -		6	NM_032043.2	NP_114432.2	331	0.5573	5242.22	0.0099	-4,51;-0,36;-0,25	0	2.47	3.63	Normal	2834,094;2408,125
1	868	868	BRIP1_e6	chr17	59924442	59924601	BRIP1; -		5	NM_032043.2	NP_114432.2	160	0.5199	5095.28	0.0099	-3,17;-0,11;-0,65	0	6.47	1.1	Normal	2569,646;2525,637
1	869	869	BRIP1_e5	chr17	59926470	59926637	BRIP1; -		4	NM_032043.2	NP_114432.2	168	0.5664	4846.38	0.0099	-4,88;-0,46;-0,18	0	1.84	4.62	Normal	2663,116;2183,262
1	870	870	BRIP1_e4	chr17	59934399	59934612	BRIP1; -		3	NM_032043.2	NP_114432.2	214	0.5505	4728.87	0.0099	-4,25;-0,30;-0,30	0	3.03	2.99	Normal	2525,202;2203,667
1	871	871	BRIP1_e3	chr17	59937137	59937288	BRIP1; -		2	NM_032043.2	NP_114432.2	152	0.5215	4989.36	0.0099	-3,22;-0,12;-0,63	0	6.26	1.17	Normal	2524,051;2465,311
1	872	872	BRIP1_e2	chr17	59938788	59938950	BRIP1; -		1	NM_032043.2	NP_114432.2	163	0.5437	5401.07	0.0099	-4,00;-0,24;-0,37	0	3.66	2.44	Normal	2848,858;2552,213
1	873	873	BRIP1_e1	chr17	59940625	59940940	BRIP1; -			NM_032043.2	NP_114432.2	316	0.5048	3968.28	0.0176	-1,62;-0,14;-0,59	0.11	5.53	1.28	Normal	1943,301;2024,982
1	874	874	BIRC5_promotor	chr17	76210077	76210418	BIRC5; +		1	NM_001012271.1	NP_001012271.1	342	0.4087	2450.04	0.1862	-0,45;-0,43;-0,55	1.88	1.99	1.43	Normal	971,315;1478,722
1	875	875	GNA11_e1	chr19	3094388	3094805	GNA11; +		1	NM_002067.2	NP_002058.2	418	0.3961	222.098	0.0099	-0,10;-0,67;-3,38	6.7	1.04	0	Normal	85,348;136,751
1	876	876	GNA11_e2	chr19	3110127	3110351	GNA11; +		2	NM_002067.2	NP_002058.2	225	0.497	1832.93	0.7691	-0,51;-0,45;-0,47	1.62	1.88	1.78	Normal	883,760;949,168
1	877	877	GNA11_e3	chr19	3113308	3113502	GNA11; +		3	NM_002067.2	NP_002058.2	195	0.5062	4000.14	0.017	-1,70;-0,14;-0,59	0.09	5.6	1.28	Normal	1964,467;2035,676
1	878	878	GNA11_e4	chr19	3114922	3115090	GNA11; +		4	NM_002067.2	NP_002058.2	169	0.4789	3202.72	0.0503	-0,68;-0,30;-0,54	1.03	3.03	1.47	Normal	1488,057;1714,665
1	879	879	GNA11_e5	chr19	3118902	3119071	GNA11; +		5	NM_002067.2	NP_002058.2	170	0.5339	4078.41	0.0154	-2,44;-0,22;-0,41	0.02	4.04	2.15	Normal	2112,309;1966,104
1	880	880	GNA11_e6	chr19	3119184	3119377	GNA11; +		6	NM_002067.2	NP_002058.2	194	0.5218	3936.54	0.0183	-1,87;-0,19;-0,47	0.06	4.49	1.82	Normal	1992,680;1943,860
1	881	881	GNA11_e7	chr19	3120967	3121196	GNA11; +		7	NM_002067.2	NP_002058.2	230	0.4647	3249.22	0.0468	-0,61;-0,29;-0,61	1.22	3.08	1.24	Normal	1464,646;1784,580
1	882	882	MAP2K2_e11	chr19	4090577	4090726	MAP2K2; -		11	NM_030662.3	NP_109587.1	150	0.5011	3264.67	0.0458	-0,83;-0,29;-0,47	0.69	3.16	1.78	Normal	1586,869;1677,804
1	883	883	MAP2K2_e10	chr19	4094431	4094516	MAP2K2; -		10	NM_030662.3	NP_109587.1	86	0.4468	3812.7	0.0214	-0,62;-0,18;-1,01	1.19	4.72	0.45	Normal	1652,516;2160,183
1	884	884	MAP2K2_e9	chr19	4095366	4095467	MAP2K2; -		9	NM_030662.3	NP_109587.1	102	0.5442	3627.43	0.0273	-1,65;-0,29;-0,33	0.1	3.14	2.7	Normal	1915,068;1712,363
1	885	885	MAP2K2_e8	chr19	4097257	4097361	MAP2K2; -		8	NM_030662.3	NP_109587.1	105	0.496	3322.49	0.042	-0,83;-0,27;-0,50	0.69	3.32	1.67	Normal	1598,566;1723,927
1	886	886	MAP2K2_e7	chr19	4099179	4099432	MAP2K2; -		7	NM_030662.3	NP_109587.1	254	0.4776	1456.05	0.0099	-1,86;-0,03;-1,30	0.06	11.96	0.22	Normal	674,640;781,411
1	887	887	MAP2K2_e6	chr19	4100997	4101161	MAP2K2; -		6	NM_030662.3	NP_109587.1	165	0.4922	2486.54	0.1732	-0,55;-0,42;-0,47	1.43	2.1	1.78	Normal	1187,405;1299,131
1	888	888	MAP2K2_e5	chr19	4101207	4101298	MAP2K2; -		5	NM_030662.3	NP_109587.1	92	0.4939	3064.92	0.0623	-0,70;-0,33;-0,48	0.97	2.77	1.73	Normal	1468,460;1596,457
1	889	889	MAP2K2_e4	chr19	4102354	4102471	MAP2K2; -		4	NM_030662.3	NP_109587.1	118	0.4859	2481.66	0.1749	-0,54;-0,42;-0,48	1.46	2.09	1.75	Normal	1169,682;1311,976
1	890	890	MAP2K2_e3	chr19	4110487	4110673	MAP2K2; -		3	NM_030662.3	NP_109587.1	187	0.5485	3021.29	0.0668	-0,92;-0,35;-0,36	0.56	2.57	2.46	Normal	1607,531;1413,760
1	891	891	MAP2K2_e2	chr19	4117397	4117647	MAP2K2; -		2	NM_030662.3	NP_109587.1	251	0.5302	1784.7	0.8762	-0,51;-0,45;-0,47	1.62	1.88	1.79	Normal	918,037;866,663
1	892	892	MAP2K2_e1	chr19	4123761	4124146	MAP2K2; -		1	NM_030662.3	NP_109587.1	386	0.4437	1263.8	0.0099	-0,91;-0,06;-1,93	0.57	8.7	0.05	Normal	543,933;719,870
1	893	893	SMARCA4_e1	chr19	11071578	11071870	SMARCA4; +			NM_001128845.1	NP_001122317.1	293	0.3584	1262.85	0.0099	-0,01;-1,74;-5,15	17.35	0.08	0	Normal	439,130;823,719
1	894	894	SMARCA4_e2	chr19	11091433	11091548	SMARCA4; +			NM_001128845.1	NP_001122317.1	116	0.471	2041.46	0.4542	-0,51;-0,45;-0,48	1.63	1.91	1.75	Normal	932,721;1108,741
1	895	895	SMARCA4_e3	chr19	11094777	11095069	SMARCA4; +		1	NM_001128845.1	NP_001122317.1	293	0.4601	3054.09	0.0634	-0,56;-0,34;-0,58	1.41	2.67	1.33	Normal	1363,299;1690,792
1	896	896	SMARCA4_e4	chr19	11095929	11096101	SMARCA4; +		2	NM_001128845.1	NP_001122317.1	173	0.4909	3329.35	0.0416	-0,80;-0,27;-0,52	0.75	3.35	1.58	Normal	1585,494;1743,856
1	897	897	SMARCA4_e5	chr19	11096845	11097289	SMARCA4; +		3	NM_001128845.1	NP_001122317.1	445	0.4831	3586.32	0.0289	-0,89;-0,20;-0,61	0.59	4.25	1.24	Normal	1680,925;1905,393
1	898	898	SMARCA4_e6	chr19	11097561	11097699	SMARCA4; +		4	NM_001128845.1	NP_001122317.1	139	0.52	3077.56	0.0611	-0,82;-0,33;-0,42	0.71	2.75	2.08	Normal	1552,564;1524,999
1	899	899	SMARCA4_e7	chr19	11098322	11098620	SMARCA4; +		5	NM_001128845.1	NP_001122317.1	299	0.483	2713.18	0.1131	-0,57;-0,39;-0,49	1.36	2.28	1.7	Normal	1271,394;1441,790
1	900	900	SMARCA4_e8	chr19	11099973	11100139	SMARCA4; +		6	NM_001128845.1	NP_001122317.1	167	0.5054	4057.14	0.0158	-1,78;-0,13;-0,62	0.07	5.93	1.18	Normal	1989,160;2067,978
1	901	901	SMARCA4_e9	chr19	11101806	11102019	SMARCA4; +		7	NM_001128845.1	NP_001122317.1	214	0.5372	3052.24	0.0636	-0,89;-0,34;-0,38	0.6	2.65	2.32	Normal	1590,549;1461,691
1	902	902	SMARCA4_e10	chr19	11105484	11105697	SMARCA4; +		8	NM_001128845.1	NP_001122317.1	214	0.4779	4025.72	0.0164	-1,21;-0,10;-0,86	0.27	6.99	0.65	Normal	1866,572;2159,148
1	903	903	SMARCA4_e11	chr19	11106869	11107076	SMARCA4; +		9	NM_001128845.1	NP_001122317.1	208	0.4644	3445.26	0.0352	-0,66;-0,25;-0,67	1.06	3.64	1.06	Normal	1552,078;1893,178
1	904	904	SMARCA4_e12	chr19	11107150	11107240	SMARCA4; +		10	NM_001128845.1	NP_001122317.1	91	0.5176	3942.44	0.0182	-1,81;-0,18;-0,49	0.07	4.73	1.68	Normal	1979,462;1962,973
1	905	905	SMARCA4_e13	chr19	11113685	11113855	SMARCA4; +		11	NM_001128845.1	NP_001122317.1	171	0.5056	3890.89	0.0194	-1,51;-0,16;-0,56	0.14	5.14	1.4	Normal	1908,429;1982,463
1	906	906	SMARCA4_e14	chr19	11113996	11114093	SMARCA4; +		12	NM_001128845.1	NP_001122317.1	98	0.4931	4503.7	0.0099	-2,33;-0,04;-1,05	0.02	10.24	0.41	Normal	2154,364;2349,336
1	907	907	SMARCA4_e15	chr19	11118558	11118719	SMARCA4; +		13	NM_001128845.1	NP_001122317.1	162	0.5025	3184.29	0.0517	-0,79;-0,30;-0,47	0.76	2.98	1.82	Normal	1552,356;1631,933
1	908	908	SMARCA4_e16	chr19	11121037	11121227	SMARCA4; +		14	NM_001128845.1	NP_001122317.1	191	0.514	3481.93	0.0334	-1,11;-0,25;-0,44	0.35	3.58	1.94	Normal	1736,151;1745,778
1	909	909	SMARCA4_e17	chr19	11123605	11123808	SMARCA4; +		15	NM_001128845.1	NP_001122317.1	204	0.5035	4290.62	0.012	-2,21;-0,09;-0,76	0.03	7.48	0.82	Normal	2095,681;2194,938
1	910	910	SMARCA4_e18	chr19	11129613	11129719	SMARCA4; +		16	NM_001128845.1	NP_001122317.1	107	0.5522	4938.15	0.0099	-4,32;-0,31;-0,29	0	2.88	3.15	Normal	2645,450;2292,704
1	911	911	SMARCA4_e19	chr19	11130247	11130397	SMARCA4; +		17	NM_001128845.1	NP_001122317.1	151	0.5291	3856.17	0.0203	-1,84;-0,22;-0,41	0.06	3.95	2.13	Normal	1979,165;1877,001
1	912	912	SMARCA4_e20	chr19	11132381	11132663	SMARCA4; +		18	NM_001128845.1	NP_001122317.1	283	0.5257	3881.81	0.0196	-1,84;-0,21;-0,43	0.06	4.16	2	Normal	1979,780;1902,026
1	913	913	SMARCA4_e21	chr19	11134174	11134327	SMARCA4; +		19	NM_001128845.1	NP_001122317.1	154	0.548	4721.88	0.0099	-4,16;-0,28;-0,33	0	3.25	2.78	Normal	2510,260;2211,616
1	914	914	SMARCA4_e22	chr19	11134987	11135134	SMARCA4; +		20	NM_001128845.1	NP_001122317.1	148	0.532	3713.57	0.0244	-1,63;-0,25;-0,38	0.1	3.61	2.31	Normal	1916,540;1797,034
1	915	915	SMARCA4_e23	chr19	11136078	11136204	SMARCA4; +		21	NM_001128845.1	NP_001122317.1	127	0.4992	3309.16	0.0428	-0,85;-0,28;-0,48	0.67	3.27	1.73	Normal	1602,557;1706,601
1	916	916	SMARCA4_e24	chr19	11136956	11137042	SMARCA4; +		22	NM_001128845.1	NP_001122317.1	87	0.4761	3493.2	0.0329	-0,77;-0,23;-0,62	0.8	3.88	1.2	Normal	1613,355;1879,841
1	917	917	SMARCA4_e25	chr19	11138440	11138646	SMARCA4; +		23	NM_001128845.1	NP_001122317.1	207	0.5288	5039.78	0.0099	-3,47;-0,15;-0,53	0	5.33	1.5	Normal	2585,167;2454,612
1	918	918	SMARCA4_e26	chr19	11141386	11141589	SMARCA4; +		24	NM_001128845.1	NP_001122317.1	204	0.5084	4615.23	0.0099	-2,80;-0,07;-0,81	0.01	8.06	0.73	Normal	2276,293;2338,932
1	919	919	SMARCA4_e27	chr19	11143946	11144213	SMARCA4; +		25	NM_001128845.1	NP_001122317.1	268	0.515	3729.93	0.0239	-1,42;-0,21;-0,47	0.17	4.21	1.81	Normal	1863,636;1866,289
1	920	920	SMARCA4_e28	chr19	11144423	11144561	SMARCA4; +			NM_001128845.1	NP_001122317.1	139	0.5169	3322.53	0.042	-0,98;-0,28;-0,43	0.48	3.19	2.05	Normal	1666,166;1656,366
1	921	921	SMARCA4_e29	chr19	11144779	11144896	SMARCA4; +		26	NM_001128845.1	NP_001122317.1	118	0.5133	4100.78	0.015	-2,03;-0,14;-0,57	0.04	5.57	1.35	Normal	2041,988;2058,793
1	922	922	SMARCA4_e30	chr19	11145570	11145828	SMARCA4; +		27	NM_001128845.1	NP_001122317.1	259	0.5156	3440.29	0.0354	-1,08;-0,26;-0,43	0.38	3.46	1.99	Normal	1720,652;1719,635
1	923	923	SMARCA4_e31	chr19	11151963	11152256	SMARCA4; +		28	NM_001128845.1	NP_001122317.1	294	0.5343	4305.84	0.0118	-3,11;-0,20;-0,44	0	4.37	1.97	Normal	2231,945;2073,897
1	924	924	SMARCA4_e32	chr19	11168911	11169059	SMARCA4; +		29	NM_001128845.1	NP_001122317.1	149	0.4647	3308.48	0.0429	-0,63;-0,28;-0,62	1.17	3.23	1.19	Normal	1491,541;1816,943
1	925	925	SMARCA4_e33	chr19	11169444	11169585	SMARCA4; +		30	NM_001128845.1	NP_001122317.1	142	0.5012	3362.68	0.0396	-0,90;-0,27;-0,48	0.59	3.4	1.74	Normal	1635,084;1727,601
1	926	926	SMARCA4_e34	chr19	11170409	11170581	SMARCA4; +		31	NM_001128845.1	NP_001122317.1	173	0.4884	3488.74	0.0331	-0,88;-0,23;-0,55	0.62	3.85	1.42	Normal	1653,106;1835,638
1	927	927	SMARCA4_e35	chr19	11170701	11170883	SMARCA4; +		32	NM_001128845.1	NP_001122317.1	183	0.5	3715.66	0.0243	-1,20;-0,19;-0,55	0.28	4.58	1.46	Normal	1802,461;1913,202
1	928	928	SMARCA4_e36	chr19	11172440	11172511	SMARCA4; +		33	NM_001128845.1	NP_001122317.1	72	0.4137	3076.1	0.0612	-0,39;-0,38;-0,75	2.24	2.36	0.84	Normal	1234,665;1841,438
1	929	929	SNAI1_e1	chr20	48599493	48599698	SNAI1; +		1	NM_005985.3	NP_005976.2	206	0.5382	3306.25	0.043	-1,13;-0,31;-0,36	0.34	2.95	2.46	Normal	1726,133;1580,119
1	930	930	SNAI1_e2	chr20	48600341	48600908	SNAI1; +		2	NM_005985.3	NP_005976.2	568	0.5338	4606.7	0.0099	-3,64;-0,18;-0,47	0	4.73	1.78	Normal	2385,699;2221,001
1	931	931	SNAI1_e3	chr20	48604389	48604612	SNAI1; +		3	NM_005985.3	NP_005976.2	224	0.5503	2494.07	0.1707	-0,63;-0,41;-0,42	1.16	2.13	2.07	Normal	1331,558;1162,516
1	932	932	JAM2_e1	chr21	27012114	27012220	JAM2; +		1	NM_021219.3	NP_067042.1	107	0.4326	2787.19	0.0991	-0,47;-0,39;-0,59	1.81	2.24	1.29	Normal	1169,682;1617,506
1	933	933	JAM2_e2	chr21	27056175	27056280	JAM2; +		2	NM_021219.3	NP_067042.1	106	0.4486	4323.08	0.0116	-0,92;-0,07;-1,59	0.56	8.34	0.11	Normal	1881,423;2441,659
1	934	934	JAM2_e3	chr21	27062158	27062305	JAM2; +		3	NM_021219.3	NP_067042.1	148	0.4721	4443.65	0.0101	-1,67;-0,03;-1,37	0.09	11.89	0.19	Normal	2035,089;2408,562
1	935	935	JAM2_e4	chr21	27066048	27066240	JAM2; +		4	NM_021219.3	NP_067042.1	193	0.4855	4400.97	0.0106	-1,96;-0,04;-1,10	0.05	10.43	0.36	Normal	2072,701;2328,265
1	936	936	JAM2_e5	chr21	27070969	27071211	JAM2; +		5	NM_021219.3	NP_067042.1	243	0.5156	4667.28	0.0099	-3,03;-0,10;-0,71	0	7.05	0.95	Normal	2334,551;2332,734
1	937	937	JAM2_e6	chr21	27074462	27074601	JAM2; +		6	NM_021219.3	NP_067042.1	140	0.5048	4623.23	0.0099	-2,69;-0,06;-0,86	0.01	8.58	0.64	Normal	2264,171;2359,057
1	938	938	JAM2_e7	chr21	27078271	27078418	JAM2; +		7	NM_021219.3	NP_067042.1	148	0.5033	4192.66	0.0135	-2,00;-0,10;-0,71	0.04	6.86	0.95	Normal	2046,944;2145,712
1	939	939	JAM2_e8	chr21	27081726	27081781	JAM2; +		8	NM_021219.3	NP_067042.1	56	0.5279	4242.11	0.0127	-2,73;-0,17;-0,49	0.01	4.83	1.72	Normal	2172,267;2069,846
1	940	940	JAM2_e9	chr21	27084632	27084714	JAM2; +		9	NM_021219.3	NP_067042.1	83	0.5304	4176.94	0.0137	-2,62;-0,19;-0,45	0.01	4.47	1.9	Normal	2149,115;2027,827
1	941	941	JAM2_e10	chr21	27086932	27087004	JAM2; +		10	NM_021219.3	NP_067042.1	73	0.5084	4012.57	0.0167	-1,76;-0,14;-0,58	0.08	5.53	1.32	Normal	1978,846;2033,724
1	942	942	MAPK1_e8	chr22	22123473	22123629	MAPK1; -		8	NM_002745.4	NP_002736.3	157	0.5575	5076.57	0.0099	-4,52;-0,36;-0,25	0	2.46	3.65	Normal	2745,401;2331,173
1	943	943	MAPK1_e7	chr22	22127142	22127291	MAPK1; -		7	NM_002745.4	NP_002736.3	150	0.5125	4210.83	0.0132	-2,26;-0,12;-0,62	0.02	6.12	1.19	Normal	2093,731;2117,103
1	944	944	MAPK1_e6	chr22	22142526	22142697	MAPK1; -		6	NM_002745.4	NP_002736.3	172	0.5429	5061.38	0.0099	-3,97;-0,24;-0,37	0	3.74	2.38	Normal	2665,788;2395,588
1	945	945	MAPK1_e5	chr22	22142963	22143117	MAPK1; -		5	NM_002745.4	NP_002736.3	155	0.5269	4746.42	0.0099	-3,40;-0,14;-0,56	0	5.56	1.41	Normal	2426,147;2320,276
1	946	946	MAPK1_e4	chr22	22153281	22153437	MAPK1; -		4	NM_002745.4	NP_002736.3	157	0.5676	4377.23	0.0109	-4,49;-0,46;-0,19	0	1.87	4.56	Normal	2410,142;1967,085
1	947	947	MAPK1_e3	chr22	22160119	22160348	MAPK1; -		3	NM_002745.4	NP_002736.3	230	0.5171	4197.22	0.0134	-2,34;-0,14;-0,57	0.02	5.65	1.35	Normal	2105,428;2091,790
1	948	948	MAPK1_e2	chr22	22161933	22162155	MAPK1; -		2	NM_002745.4	NP_002736.3	223	0.5441	4765.09	0.0099	-4,01;-0,25;-0,36	0	3.63	2.47	Normal	2515,079;2250,015
1	949	949	MAPK1_e1	chr22	22221592	22221750	MAPK1; -		1	NM_002745.4	NP_002736.3	159	0.4314	1854.63	0.7261	-0,50;-0,45;-0,48	1.65	1.88	1.76	Normal	776,110;1078,524
1	950	950	SMARCB1_e1	chr22	24129098	24129469	SMARCB1; +		1	NM_003073.3	NP_003064.2	372	0.4515	3862.09	0.0201	-0,69;-0,16;-1,00	0.98	5.2	0.46	Normal	1691,637;2170,457
1	951	951	SMARCB1_e2	chr22	24133923	24134101	SMARCB1; +		2	NM_003073.3	NP_003064.2	179	0.5417	4028.79	0.0164	-2,49;-0,26;-0,35	0.01	3.51	2.54	Normal	2117,190;1911,602
1	952	952	SMARCB1_e3	chr22	24135726	24135895	SMARCB1; +		3	NM_003073.3	NP_003064.2	170	0.5395	4272.31	0.0123	-3,15;-0,23;-0,39	0	3.87	2.29	Normal	2236,157;2036,155
1	953	953	SMARCB1_e4	chr22	24143111	24143288	SMARCB1; +		4	NM_003073.3	NP_003064.2	178	0.5443	4044.62	0.0161	-2,59;-0,27;-0,34	0.01	3.37	2.66	Normal	2135,656;1908,961
1	954	954	SMARCB1_e5	chr22	24145462	24145629	SMARCB1; +		5	NM_003073.3	NP_003064.2	168	0.5124	4153.1	0.0141	-2,12;-0,13;-0,60	0.03	5.87	1.26	Normal	2064,350;2088,749
1	955	955	SMARCB1_e6	chr22	24158937	24159143	SMARCB1; +		6	NM_003073.3	NP_003064.2	207	0.5366	4320.03	0.0116	-3,23;-0,21;-0,42	0	4.18	2.08	Normal	2248,954;2071,079
1	956	956	SMARCB1_e7	chr22	24167392	24167622	SMARCB1; +		7	NM_003073.3	NP_003064.2	231	0.5003	4601.02	0.0099	-2,55;-0,06;-0,93	0.01	9.23	0.54	Normal	2233,030;2367,993
1	957	957	SMARCB1_e8	chr22	24175739	24175910	SMARCB1; +		8	NM_003073.3	NP_003064.2	172	0.5216	4428.64	0.0103	-3,11;-0,12;-0,61	0	6.1	1.22	Normal	2240,758;2187,878
1	958	958	SMARCB1_e9	chr22	24176308	24176387	SMARCB1; +		9	NM_003073.3	NP_003064.2	80	0.5451	3622.27	0.0275	-1,65;-0,29;-0,33	0.1	3.11	2.72	Normal	1915,355;1706,914
2	1	1	ARID1A_e1	chr1	27022502	27024051	ARID1A; +		1	NM_006015.4	NP_006006.3	1550	0.4463	1870.2	0.0119	-0,85;-0,08;-1,59	0.66	7.78	0.11	Normal	835,535;1034,667
2	2	2	ARID1A_e2	chr1	27056122	27056374	ARID1A; +		2	NM_006015.4	NP_006006.3	253	0.4404	3585.64	0.0086	-0,92;-0,06;-2,28	0.55	9.06	0.02	Normal	1580,971;2004,664
2	3	3	ARID1A_e3	chr1	27057623	27058115	ARID1A; +		3	NM_006015.4	NP_006006.3	493	0.4342	3106.89	0.0092	-0,71;-0,10;-2,28	0.94	6.98	0.02	Normal	1350,609;1756,285
2	4	4	ARID1A_e4	chr1	27059147	27059303	ARID1A; +		4	NM_006015.4	NP_006006.3	157	0.4433	4027.21	0.0081	-1,06;-0,04;-2,32	0.4	10.33	0.02	Normal	1787,314;2239,894
2	5	5	ARID1A_e5	chr1	27087327	27087607	ARID1A; +		5	NM_006015.4	NP_006006.3	281	0.4432	3509.97	0.0087	-1,00;-0,05;-2,20	0.46	9.72	0.03	Normal	1557,148;1952,827
2	6	6	ARID1A_e6	chr1	27087855	27087984	ARID1A; +		6	NM_006015.4	NP_006006.3	130	0.4297	3971.76	0.0081	-0,64;-0,11;-2,68	1.13	6.36	0.01	Normal	1708,528;2263,234
2	7	7	ARID1A_e7	chr1	27088623	27088830	ARID1A; +		7	NM_006015.4	NP_006006.3	208	0.4613	3470.95	0.0087	-1,57;-0,02;-1,79	0.12	13.64	0.07	Normal	1602,888;1868,066
2	8	8	ARID1A_e8	chr1	27089444	27089796	ARID1A; +		8	NM_006015.4	NP_006006.3	353	0.4363	4136.56	0.0081	-0,83;-0,07;-2,50	0.69	8.24	0.01	Normal	1806,769;2329,791
2	9	9	ARID1A_e9	chr1	27092692	27092877	ARID1A; +		9	NM_006015.4	NP_006006.3	186	0.4362	4256.81	0.0081	-0,83;-0,07;-2,50	0.69	8.22	0.01	Normal	1858,960;2397,854
2	10	10	ARID1A_e10	chr1	27092928	27093077	ARID1A; +		10	NM_006015.4	NP_006006.3	150	0.4547	4646.1	0.0081	-1,44;-0,02;-2,05	0.16	13.44	0.04	Normal	2114,867;2531,229
2	11	11	ARID1A_e11	chr1	27094261	27094510	ARID1A; +		11	NM_006015.4	NP_006006.3	250	0.4353	3876.86	0.0082	-0,80;-0,08;-2,50	0.76	7.88	0.01	Normal	1689,357;2187,505
2	12	12	ARID1A_e12	chr1	27097590	27097837	ARID1A; +		12	NM_006015.4	NP_006006.3	248	0.4454	3806.33	0.0083	-1,11;-0,04;-2,23	0.35	10.74	0.03	Normal	1697,228;2109,107
2	13	13	ARID1A_e13	chr1	27098971	27099143	ARID1A; +		13	NM_006015.4	NP_006006.3	173	0.4366	4195.78	0.0081	-0,84;-0,07;-2,49	0.68	8.31	0.01	Normal	1833,700;2362,078
2	14	14	ARID1A_e14	chr1	27099283	27099498	ARID1A; +		14	NM_006015.4	NP_006006.3	216	0.4319	4319.03	0.0081	-0,70;-0,10;-2,62	0.97	6.95	0.01	Normal	1867,199;2451,836
2	15	15	ARID1A_e15	chr1	27099817	27100007	ARID1A; +		15	NM_006015.4	NP_006006.3	191	0.4367	3645.11	0.0085	-0,82;-0,07;-2,39	0.71	8.09	0.02	Normal	1593,658;2051,449
2	16	16	ARID1A_e16	chr1	27100051	27100228	ARID1A; +		16	NM_006015.4	NP_006006.3	178	0.4283	3302.57	0.0089	-0,57;-0,14;-2,51	1.35	5.69	0.01	Normal	1416,134;1886,432
2	17	17	ARID1A_e17	chr1	27100273	27100409	ARID1A; +		17	NM_006015.4	NP_006006.3	137	0.3968	3845.54	0.0083	-0,09;-0,75;-3,99	7.47	0.86	0	Normal	1527,498;2318,038
2	18	18	ARID1A_e18	chr1	27100800	27101731	ARID1A; +		18	NM_006015.4	NP_006006.3	932	0.4422	3563.18	0.0086	-0,98;-0,05;-2,23	0.49	9.52	0.03	Normal	1577,363;1985,822
2	19	19	ARID1A_e19	chr1	27102048	27102218	ARID1A; +		19	NM_006015.4	NP_006006.3	171	0.4637	4032.13	0.0081	-1,75;-0,01;-1,86	0.08	15	0.06	Normal	1871,835;2160,292
2	20	20	ARID1A_e20	chr1	27105494	27107267	ARID1A; +		20	NM_006015.4	NP_006006.3	1774	0.4297	4093.85	0.0081	-0,64;-0,11;-2,68	1.13	6.37	0.01	Normal	1761,141;2332,713
2	21	21	NRAS_e5	chr1	115251132	115251295	NRAS; -		4	NM_002524.4	NP_002515.1	164	0.5075	4121.37	0.0081	-3,33;-0,05;-0,96	0	9.63	0.5	Normal	2093,832;2027,535
2	22	22	NRAS_e4	chr1	115252170	115252369	NRAS; -		3	NM_002524.4	NP_002515.1	200	0.5097	4748.96	0.0081	-3,42;-0,06;-0,92	0	9.22	0.55	Normal	2423,219;2325,742
2	23	23	NRAS_e3	chr1	115256401	115256619	NRAS; -		2	NM_002524.4	NP_002515.1	219	0.4955	4662.9	0.0081	-2,89;-0,03;-1,20	0.01	11.89	0.28	Normal	2312,885;2350,010
2	24	24	NRAS_e2	chr1	115258651	115258818	NRAS; -		1	NM_002524.4	NP_002515.1	168	0.4829	4719.72	0.0081	-2,43;-0,02;-1,45	0.02	14.08	0.16	Normal	2281,782;2437,937
2	25	25	F11R_e10	chr1	160968641	160968716	F11R; -		10	NM_016946.4	NP_058642.1	76	0.486	3601.87	0.0085	-2,43;-0,02;-1,33	0.02	12.96	0.21	Normal	1752,237;1849,631
2	26	26	F11R_e9	chr1	160968813	160968901	F11R; -		9	NM_016946.4	NP_058642.1	89	0.4959	3605.8	0.0085	-2,78;-0,03;-1,14	0.01	11.3	0.33	Normal	1790,207;1815,592
2	27	27	F11R_e8	chr1	160969166	160969218	F11R; -		8	NM_016946.4	NP_058642.1	53	0.5434	3497.33	0.0087	-4,51;-0,23;-0,38	0	3.79	2.35	Normal	1902,429;1594,905
2	28	28	F11R_e7	chr1	160969410	160969557	F11R; -		7	NM_016946.4	NP_058642.1	148	0.5387	3390.5	0.0088	-4,26;-0,20;-0,43	0	4.34	1.99	Normal	1828,517;1561,981
2	29	29	F11R_e6	chr1	160969646	160969788	F11R; -		6	NM_016946.4	NP_058642.1	143	0.512	4120.46	0.0081	-3,50;-0,06;-0,88	0	8.8	0.61	Normal	2111,962;2008,498
2	30	30	F11R_e5	chr1	160969916	160970158	F11R; -		5	NM_016946.4	NP_058642.1	243	0.51	4224.81	0.0081	-3,43;-0,06;-0,92	0	9.17	0.56	Normal	2156,869;2067,941
2	31	31	F11R_e4	chr1	160970401	160970587	F11R; -		4	NM_016946.4	NP_058642.1	187	0.5195	4132.08	0.0081	-3,79;-0,09;-0,75	0	7.45	0.86	Normal	2149,135;1982,947
2	32	32	F11R_e3	chr1	160970790	160970937	F11R; -		3	NM_016946.4	NP_058642.1	148	0.5094	4165.78	0.0081	-3,40;-0,05;-0,93	0	9.28	0.54	Normal	2124,165;2041,619
2	33	33	F11R_e2	chr1	160971055	160971163	F11R; -		2	NM_016946.4	NP_058642.1	109	0.5065	4259.3	0.0081	-3,30;-0,05;-0,98	0	9.81	0.48	Normal	2159,868;2099,432
2	34	34	F11R_e1	chr1	160990780	160990883	F11R; -		1	NM_016946.4	NP_058642.1	104	0.5451	3687.16	0.0084	-4,70;-0,25;-0,36	0	3.61	2.48	Normal	2012,185;1674,973
2	35	35	AKT3_e13	chr1	243663025	243663108	SDCCAG8; +		18	NM_006642.3	NP_006633.1	84	0.504	4140.81	0.0081	-3,20;-0,04;-1,03	0	10.28	0.42	Normal	2089,275;2051,537
2	36	36	AKT3_e12	chr1	243675606	243675748	AKT3; -		12	NM_181690.2	NP_859029.1	143	0.5161	4493.29	0.0081	-3,66;-0,07;-0,81	0	8.06	0.74	Normal	2321,496;2171,790
2	37	37	AKT3_e11	chr1	243708792	243708919	AKT3; -		11	NM_181690.2	NP_859029.1	128	0.5037	5350.09	0.0081	-3,19;-0,04;-1,04	0	10.35	0.42	Normal	2697,585;2652,508
2	38	38	AKT3_e10	chr1	243716011	243716265	AKT3; -		10	NM_181690.2	NP_859029.1	255	0.4848	5707.34	0.0081	-2,50;-0,02;-1,41	0.01	13.8	0.17	Normal	2769,713;2937,625
2	39	39	AKT3_e9	chr1	243727002	243727170	AKT3; -		9	NM_181690.2	NP_859029.1	169	0.476	5078.65	0.0081	-2,19;-0,01;-1,59	0.03	14.96	0.11	Normal	2420,250;2658,402
2	40	40	AKT3_e8	chr1	243736208	243736370	AKT3; -		8	NM_181690.2	NP_859029.1	163	0.482	3875.93	0.0082	-2,38;-0,02;-1,46	0.02	14.07	0.15	Normal	1870,333;2005,592
2	41	41	AKT3_e7	chr1	243776953	243777061	AKT3; -		7	NM_181690.2	NP_859029.1	109	0.4968	4167.75	0.0081	-2,94;-0,03;-1,17	0.01	11.65	0.3	Normal	2072,601;2095,147
2	42	42	AKT3_e6	chr1	243778378	243778483	AKT3; -		6	NM_181690.2	NP_859029.1	106	0.495	4445.61	0.0081	-2,87;-0,03;-1,21	0.01	11.98	0.28	Normal	2203,049;2242,560
2	43	43	AKT3_e5	chr1	243800893	243801064	AKT3; -		5	NM_181690.2	NP_859029.1	172	0.4657	4216.94	0.0081	-1,82;-0,01;-1,81	0.07	15.17	0.07	Normal	1966,028;2250,911
2	44	44	AKT3_e4	chr1	243809175	243809359	AKT3; -		4	NM_181690.2	NP_859029.1	185	0.5133	4502.43	0.0081	-3,55;-0,07;-0,86	0	8.55	0.65	Normal	2313,765;2188,667
2	45	45	AKT3_e3	chr1	243828054	243828205	AKT3; -		3	NM_181690.2	NP_859029.1	152	0.5292	4305.8	0.0081	-4,18;-0,13;-0,59	0	5.86	1.3	Normal	2281,038;2024,762
2	46	46	AKT3_e2	chr1	243858873	243859038	AKT3; -		2	NM_181690.2	NP_859029.1	166	0.5278	4999.22	0.0081	-4,12;-0,12;-0,61	0	6.07	1.23	Normal	2641,626;2357,589
2	47	47	AKT3_e1	chr1	244006407	244006492	AKT3; -		1	NM_181690.2	NP_859029.1	86	0.5024	5200.72	0.0081	-3,14;-0,04;-1,06	0	10.58	0.39	Normal	2615,840;2584,882
2	48	48	MSH2_e1	chr2	47630186	47630561	MSH2; +		1	NM_000251.2	NP_000242.1	376	0.5113	2745.51	0.0098	-2,92;-0,08;-0,77	0.01	7.71	0.8	Normal	1405,318;1340,188
2	49	49	MSH2_e2	chr2	47635520	47635714	MSH2; +		2	NM_000251.2	NP_000242.1	195	0.555	3340.96	0.0089	-4,90;-0,35;-0,26	0	2.61	3.46	Normal	1856,088;1484,873
2	50	50	MSH2_e3	chr2	47637213	47637531	MSH2; +		3	NM_000251.2	NP_000242.1	319	0.5426	4204.88	0.0081	-4,75;-0,22;-0,39	0	3.94	2.24	Normal	2284,108;1920,770
2	51	51	MSH2_e4	chr2	47639533	47639719	MSH2; +		4	NM_000251.2	NP_000242.1	187	0.5357	3419.62	0.0088	-4,15;-0,18;-0,47	0	4.74	1.78	Normal	1833,759;1585,858
2	52	52	MSH2_e5	chr2	47641388	47641577	MSH2; +		5	NM_000251.2	NP_000242.1	190	0.5217	2588.09	0.0101	-3,17;-0,12;-0,62	0	6.15	1.2	Normal	1351,726;1236,365
2	53	53	MSH2_e6	chr2	47643415	47643588	MSH2; +		6	NM_000251.2	NP_000242.1	174	0.5396	3648.26	0.0085	-4,44;-0,20;-0,43	0	4.28	2.03	Normal	1970,763;1677,502
2	54	54	MSH2_e7	chr2	47656861	47657100	MSH2; +		7	NM_000251.2	NP_000242.1	240	0.5312	3719.32	0.0084	-4,14;-0,15;-0,55	0	5.46	1.45	Normal	1977,734;1741,582
2	55	55	MSH2_e8	chr2	47672667	47672816	MSH2; +		8	NM_000251.2	NP_000242.1	150	0.5419	3729.08	0.0084	-4,59;-0,22;-0,40	0	4	2.2	Normal	2022,916;1706,167
2	56	56	MSH2_e9	chr2	47690150	47690313	MSH2; +		9	NM_000251.2	NP_000242.1	164	0.5217	4703.14	0.0081	-3,88;-0,09;-0,71	0	7.08	0.95	Normal	2456,338;2246,805
2	57	57	MSH2_e10	chr2	47693777	47693967	MSH2; +		10	NM_000251.2	NP_000242.1	191	0.5224	4228.42	0.0081	-3,91;-0,10;-0,70	0	6.97	0.97	Normal	2211,200;2017,218
2	58	58	MSH2_e11	chr2	47698084	47698221	MSH2; +		11	NM_000251.2	NP_000242.1	138	0.5376	4572.48	0.0081	-4,53;-0,18;-0,46	0	4.61	1.84	Normal	2460,751;2111,727
2	59	59	MSH2_e12	chr2	47702144	47702429	MSH2; +		12	NM_000251.2	NP_000242.1	286	0.4914	3532.38	0.0086	-2,60;-0,03;-1,21	0.01	11.96	0.27	Normal	1737,796;1794,584
2	60	60	MSH2_e13	chr2	47703486	47703730	MSH2; +		13	NM_000251.2	NP_000242.1	245	0.5111	4196.18	0.0081	-3,47;-0,06;-0,90	0	8.96	0.59	Normal	2147,027;2049,154
2	61	61	MSH2_e14	chr2	47705391	47705678	MSH2; +		14	NM_000251.2	NP_000242.1	288	0.5001	4542.6	0.0081	-3,06;-0,04;-1,11	0	11.03	0.35	Normal	2273,997;2268,597
2	62	62	MSH2_e15	chr2	47707815	47708030	MSH2; +		15	NM_000251.2	NP_000242.1	216	0.522	4858.72	0.0081	-3,89;-0,10;-0,70	0	7.04	0.96	Normal	2538,774;2319,948
2	63	63	MSH2_e16	chr2	47709898	47710108	MSH2; +		16	NM_000251.2	NP_000242.1	211	0.5114	4680.24	0.0081	-3,48;-0,06;-0,89	0	8.91	0.6	Normal	2396,069;2284,176
2	64	64	MSH6_e1	chr2	48010201	48010652	MSH6; +		1	NM_000179.2	NP_000170.1	452	0.5148	2362.24	0.0106	-2,83;-0,10;-0,69	0.01	6.84	1	Normal	1217,428;1144,810
2	65	65	MSH6_e2	chr2	48018046	48018282	MSH6; +		2	NM_000179.2	NP_000170.1	237	0.5327	3917.72	0.0082	-4,30;-0,15;-0,53	0	5.31	1.51	Normal	2089,060;1828,655
2	66	66	MSH6_e3	chr2	48023013	48023222	MSH6; +		3	NM_000179.2	NP_000170.1	210	0.5297	4180.93	0.0081	-4,20;-0,13;-0,58	0	5.77	1.34	Normal	2217,236;1963,693
2	67	67	MSH6_e4	chr2	48025730	48028314	MSH6; +		4	NM_000179.2	NP_000170.1	2585	0.5312	4578.1	0.0081	-4,26;-0,14;-0,55	0	5.55	1.42	Normal	2434,521;2143,579
2	68	68	MSH6_e5	chr2	48030539	48030844	MSH6; +		5	NM_000179.2	NP_000170.1	306	0.5282	4485.6	0.0081	-4,14;-0,13;-0,60	0	6.01	1.25	Normal	2371,819;2113,784
2	69	69	MSH6_e6	chr2	48032029	48032186	MSH6; +		6	NM_000179.2	NP_000170.1	158	0.5211	4269.99	0.0081	-3,86;-0,09;-0,72	0	7.18	0.92	Normal	2227,528;2042,458
2	70	70	MSH6_e7	chr2	48032737	48032866	MSH6; +		7	NM_000179.2	NP_000170.1	130	0.5161	2995.3	0.0094	-3,21;-0,09;-0,73	0	7.26	0.9	Normal	1547,553;1447,751
2	71	71	MSH6_e8	chr2	48033323	48033517	MSH6; +		8	NM_000179.2	NP_000170.1	195	0.5374	4597.48	0.0081	-4,52;-0,18;-0,46	0	4.64	1.83	Normal	2473,158;2124,326
2	72	72	MSH6_e9	chr2	48033571	48033810	MSH6; +		9	NM_000179.2	NP_000170.1	240	0.5241	4581.26	0.0081	-3,98;-0,11;-0,67	0	6.67	1.05	Normal	2403,798;2177,464
2	73	73	MSH6_e10	chr2	48033898	48034019	MSH6; +		10	NM_000179.2	NP_000170.1	122	0.5497	3762.04	0.0084	-4,95;-0,29;-0,31	0	3.11	2.91	Normal	2070,061;1691,978
2	74	74	ERCC3_e15	chr2	128015153	128015323	ERCC3; -		15	NM_000122.1	NP_000113.1	171	0.5113	3950.18	0.0082	-3,48;-0,06;-0,89	0	8.92	0.59	Normal	2022,026;1928,150
2	75	75	ERCC3_e14	chr2	128016852	128017044	ERCC3; -		14	NM_000122.1	NP_000113.1	193	0.523	3722.95	0.0084	-3,82;-0,10;-0,67	0	6.72	1.04	Normal	1949,251;1773,695
2	76	76	ERCC3_e13	chr2	128018784	128018942	ERCC3; -		13	NM_000122.1	NP_000113.1	159	0.4909	4394.89	0.0081	-2,72;-0,02;-1,29	0.01	12.74	0.23	Normal	2159,676;2235,217
2	77	77	ERCC3_e12	chr2	128028892	128029049	ERCC3; -		12	NM_000122.1	NP_000113.1	158	0.5164	4442.67	0.0081	-3,67;-0,07;-0,80	0	8	0.75	Normal	2296,762;2145,911
2	78	78	ERCC3_e11	chr2	128030421	128030557	ERCC3; -		11	NM_000122.1	NP_000113.1	137	0.5165	4136.1	0.0081	-3,67;-0,08;-0,80	0	7.99	0.75	Normal	2138,497;1997,603
2	79	79	ERCC3_e10	chr2	128036729	128036971	ERCC3; -		10	NM_000122.1	NP_000113.1	243	0.503	4707.21	0.0081	-3,17;-0,04;-1,05	0	10.48	0.4	Normal	2370,208;2337,004
2	80	80	ERCC3_e9	chr2	128038003	128038227	ERCC3; -		9	NM_000122.1	NP_000113.1	225	0.4865	4183.91	0.0081	-2,56;-0,02;-1,38	0.01	13.51	0.19	Normal	2037,713;2146,200
2	81	81	ERCC3_e8	chr2	128044259	128044613	ERCC3; -		8	NM_000122.1	NP_000113.1	355	0.5188	3946.81	0.0082	-3,76;-0,08;-0,76	0	7.58	0.83	Normal	2049,800;1897,008
2	82	82	ERCC3_e7	chr2	128046216	128046460	ERCC3; -		7	NM_000122.1	NP_000113.1	245	0.487	4392.41	0.0081	-2,58;-0,02;-1,37	0.01	13.43	0.19	Normal	2141,203;2251,210
2	83	83	ERCC3_e6	chr2	128046893	128047097	ERCC3; -		6	NM_000122.1	NP_000113.1	205	0.5021	4246.26	0.0081	-3,13;-0,04;-1,07	0	10.64	0.39	Normal	2134,433;2111,826
2	84	84	ERCC3_e5	chr2	128047245	128047420	ERCC3; -		5	NM_000122.1	NP_000113.1	176	0.4945	4372.27	0.0081	-2,85;-0,03;-1,22	0.01	12.07	0.27	Normal	2164,554;2207,714
2	85	85	ERCC3_e4	chr2	128047780	128047869	ERCC3; -		4	NM_000122.1	NP_000113.1	90	0.4838	3491.66	0.0087	-2,32;-0,02;-1,35	0.02	13.07	0.2	Normal	1691,048;1800,608
2	86	86	ERCC3_e3	chr2	128050166	128050442	ERCC3; -		3	NM_000122.1	NP_000113.1	277	0.505	4235.08	0.0081	-3,24;-0,04;-1,01	0	10.09	0.44	Normal	2141,091;2093,987
2	87	87	ERCC3_e2	chr2	128051069	128051314	ERCC3; -		2	NM_000122.1	NP_000113.1	246	0.5034	4370.12	0.0081	-3,18;-0,04;-1,04	0	10.41	0.41	Normal	2202,100;2168,020
2	88	88	ERCC3_e1	chr2	128051610	128051772	ERCC3; -		1	NM_000122.1	NP_000113.1	163	0.504	3209.55	0.0091	-2,90;-0,05;-0,94	0.01	9.38	0.53	Normal	1619,399;1590,148
2	89	89	ZEB2_e10	chr2	145146998	145147615	ZEB2; -		9	NM_014795.3	NP_055610.1	618	0.481	4792.71	0.0081	-2,37;-0,02;-1,49	0.02	14.36	0.14	Normal	2308,004;2484,709
2	90	90	ZEB2_e9	chr2	145153959	145154179	ZEB2; -		8	NM_014795.3	NP_055610.1	221	0.484	3992.96	0.0081	-2,47;-0,02;-1,43	0.01	13.92	0.16	Normal	1934,710;2058,254
2	91	91	ZEB2_e8	chr2	145155848	145157857	ZEB2; -		7	NM_014795.3	NP_055610.1	2010	0.487	6202.74	0.0081	-2,58;-0,02;-1,37	0.01	13.43	0.19	Normal	3023,774;3178,965
2	92	92	ZEB2_e7	chr2	145158746	145158894	ZEB2; -		6	NM_014795.3	NP_055610.1	149	0.4938	5578.79	0.0081	-2,83;-0,03;-1,23	0.01	12.2	0.26	Normal	2757,884;2820,905
2	93	93	ZEB2_e6	chr2	145161463	145161717	ZEB2; -		5	NM_014795.3	NP_055610.1	255	0.4779	4659.14	0.0081	-2,25;-0,01;-1,56	0.02	14.77	0.12	Normal	2228,826;2430,317
2	94	94	ZEB2_e5	chr2	145162383	145162611	ZEB2; -		4	NM_014795.3	NP_055610.1	229	0.5051	5725.83	0.0081	-3,24;-0,04;-1,01	0	10.08	0.45	Normal	2895,181;2830,650
2	95	95	ZEB2_e4	chr2	145182343	145182454	ZEB2; -		3	NM_014795.3	NP_055610.1	112	0.4983	5873.95	0.0081	-2,99;-0,03;-1,14	0	11.36	0.32	Normal	2930,081;2943,872
2	96	96	ZEB2_e3	chr2	145187316	145187613	ZEB2; -		2	NM_014795.3	NP_055610.1	298	0.4801	5871.44	0.0081	-2,33;-0,02;-1,51	0.02	14.5	0.14	Normal	2821,724;3049,712
2	97	97	ZEB2_e2	chr2	145274825	145274937	ZEB2; -		1	NM_014795.3	NP_055610.1	113	0.4832	5315.89	0.0081	-2,45;-0,02;-1,45	0.02	14.04	0.16	Normal	2571,646;2744,238
2	98	98	SF3B1_e25	chr2	198257007	198257205	SF3B1; -		25	NM_012433.2	NP_036565.2	199	0.5063	4054.88	0.0081	-3,29;-0,05;-0,99	0	9.84	0.47	Normal	2055,388;1999,488
2	99	99	SF3B1_e24	chr2	198257676	198257932	SF3B1; -		24	NM_012433.2	NP_036565.2	257	0.5124	3925.14	0.0082	-3,51;-0,06;-0,87	0	8.7	0.63	Normal	2013,466;1911,678
2	100	100	SF3B1_e23	chr2	198260760	198261072	SF3B1; -		23	NM_012433.2	NP_036565.2	313	0.5168	4513.91	0.0081	-3,69;-0,08;-0,79	0	7.93	0.76	Normal	2335,490;2178,416
2	101	101	SF3B1_e22	chr2	198262689	198262860	SF3B1; -		22	NM_012433.2	NP_036565.2	172	0.4989	4014	0.0081	-3,01;-0,03;-1,13	0	11.25	0.33	Normal	2004,740;2009,257
2	102	102	SF3B1_e21	chr2	198263165	198263325	SF3B1; -		21	NM_012433.2	NP_036565.2	161	0.5423	4200.83	0.0081	-4,73;-0,22;-0,40	0	3.98	2.22	Normal	2280,552;1920,279
2	103	103	SF3B1_e20	chr2	198264759	198264910	SF3B1; -		20	NM_012433.2	NP_036565.2	152	0.503	4716.14	0.0081	-3,17;-0,04;-1,05	0	10.47	0.41	Normal	2374,907;2341,227
2	104	104	SF3B1_e19	chr2	198264956	198265178	SF3B1; -		19	NM_012433.2	NP_036565.2	223	0.5024	4444.57	0.0081	-3,14;-0,04;-1,06	0	10.59	0.39	Normal	2235,141;2209,428
2	105	105	SF3B1_e18	chr2	198265419	198265680	SF3B1; -		18	NM_012433.2	NP_036565.2	262	0.5193	4165.62	0.0081	-3,79;-0,09;-0,75	0	7.49	0.85	Normal	2165,647;1999,971
2	106	106	SF3B1_e17	chr2	198266104	198266269	SF3B1; -		17	NM_012433.2	NP_036565.2	166	0.5355	4553.9	0.0081	-4,44;-0,17;-0,49	0	4.91	1.69	Normal	2441,069;2112,828
2	107	107	SF3B1_e16	chr2	198266446	198266632	SF3B1; -		16	NM_012433.2	NP_036565.2	187	0.5246	4702.29	0.0081	-3,99;-0,11;-0,66	0	6.59	1.07	Normal	2469,597;2232,688
2	108	108	SF3B1_e15	chr2	198266689	198266874	SF3B1; -		15	NM_012433.2	NP_036565.2	186	0.5253	4098.97	0.0081	-4,02;-0,11;-0,65	0	6.48	1.11	Normal	2155,575;1943,391
2	109	109	SF3B1_e14	chr2	198267260	198267570	SF3B1; -		14	NM_012433.2	NP_036565.2	311	0.5134	4288	0.0081	-3,56;-0,07;-0,86	0	8.55	0.65	Normal	2203,698;2084,305
2	110	110	SF3B1_e13	chr2	198267653	198267779	SF3B1; -		13	NM_012433.2	NP_036565.2	127	0.5184	4632.69	0.0081	-3,75;-0,08;-0,77	0	7.65	0.82	Normal	2404,251;2228,441
2	111	111	SF3B1_e12	chr2	198268289	198268508	SF3B1; -		12	NM_012433.2	NP_036565.2	220	0.4979	4342.01	0.0081	-2,98;-0,03;-1,15	0	11.44	0.32	Normal	2164,013;2177,995
2	112	112	SF3B1_e11	chr2	198269780	198269921	SF3B1; -		11	NM_012433.2	NP_036565.2	142	0.5104	4378.4	0.0081	-3,44;-0,06;-0,91	0	9.08	0.57	Normal	2237,364;2141,041
2	113	113	SF3B1_e10	chr2	198269979	198270216	SF3B1; -		10	NM_012433.2	NP_036565.2	238	0.5144	4579.32	0.0081	-3,59;-0,07;-0,84	0	8.37	0.68	Normal	2358,053;2221,272
2	114	114	SF3B1_e9	chr2	198272702	198272863	SF3B1; -		9	NM_012433.2	NP_036565.2	162	0.5455	4274.14	0.0081	-4,88;-0,25;-0,36	0	3.59	2.5	Normal	2333,999;1940,136
2	115	115	SF3B1_e8	chr2	198273073	198273325	SF3B1; -		8	NM_012433.2	NP_036565.2	253	0.5433	4613.97	0.0081	-4,78;-0,23;-0,39	0	3.85	2.31	Normal	2509,627;2104,343
2	116	116	SF3B1_e7	chr2	198274474	198274751	SF3B1; -		7	NM_012433.2	NP_036565.2	278	0.5013	4022.9	0.0081	-3,10;-0,04;-1,08	0	10.8	0.37	Normal	2018,765;2004,139
2	117	117	SF3B1_e6	chr2	198281445	198281655	SF3B1; -		6	NM_012433.2	NP_036565.2	211	0.511	4282.56	0.0081	-3,47;-0,06;-0,90	0	8.97	0.59	Normal	2190,949;2091,614
2	118	118	SF3B1_e5	chr2	198283213	198283332	SF3B1; -		5	NM_012433.2	NP_036565.2	120	0.5429	3930.39	0.0082	-4,75;-0,23;-0,39	0	3.9	2.27	Normal	2136,269;1794,122
2	119	119	SF3B1_e4	chr2	198285132	198285286	SF3B1; -		4	NM_012433.2	NP_036565.2	155	0.5262	4252.65	0.0081	-4,06;-0,11;-0,63	0	6.34	1.15	Normal	2239,957;2012,691
2	120	120	SF3B1_e3	chr2	198285733	198285877	SF3B1; -		3	NM_012433.2	NP_036565.2	145	0.5227	4168.47	0.0081	-3,92;-0,10;-0,69	0	6.91	0.99	Normal	2181,233;1987,236
2	121	121	SF3B1_e2	chr2	198288512	198288718	SF3B1; -		2	NM_012433.2	NP_036565.2	207	0.5101	4130.7	0.0081	-3,43;-0,06;-0,92	0	9.15	0.56	Normal	2109,215;2021,482
2	122	122	SF3B1_e1	chr2	198299676	198299743	SF3B1; -		1	NM_012433.2	NP_036565.2	68	0.509	3472.78	0.0087	-3,18;-0,06;-0,89	0	8.85	0.6	Normal	1769,539;1703,237
2	123	123	IDH1_e10	chr2	209101783	209101913	IDH1; -		8	NM_005896.2	NP_005887.2	131	0.541	2091.73	0.0112	-3,46;-0,23;-0,38	0	3.83	2.32	Normal	1132,744;958,988
2	124	124	IDH1_e9	chr2	209103775	209103977	IDH1; -		7	NM_005896.2	NP_005887.2	203	0.5129	4818.38	0.0081	-3,54;-0,06;-0,86	0	8.63	0.64	Normal	2474,095;2344,285
2	125	125	IDH1_e8	chr2	209104567	209104747	IDH1; -		6	NM_005896.2	NP_005887.2	181	0.5218	3732.65	0.0084	-3,78;-0,10;-0,69	0	6.93	0.98	Normal	1949,727;1782,919
2	126	126	IDH1_e7	chr2	209106698	209106889	IDH1; -		5	NM_005896.2	NP_005887.2	192	0.5119	4659.79	0.0081	-3,50;-0,06;-0,88	0	8.82	0.61	Normal	2387,945;2271,841
2	127	127	IDH1_e6	chr2	209108131	209108348	IDH1; -		4	NM_005896.2	NP_005887.2	218	0.5046	3627.84	0.0085	-3,09;-0,05;-0,98	0	9.79	0.48	Normal	1832,615;1795,229
2	128	128	IDH1_e5	chr2	209110023	209110168	IDH1; -		3	NM_005896.2	NP_005887.2	146	0.4991	3311.8	0.0089	-2,77;-0,04;-1,04	0.01	10.32	0.42	Normal	1654,853;1656,949
2	129	129	IDH1_e4	chr2	209113073	209113404	IDH1; -		2	NM_005896.2	NP_005887.2	332	0.5113	4875.6	0.0081	-3,48;-0,06;-0,89	0	8.93	0.59	Normal	2495,506;2380,096
2	130	130	IDH1_e3	chr2	209116134	209116295	IDH1; -		1	NM_005896.2	NP_005887.2	162	0.5168	3983.8	0.0081	-3,69;-0,08;-0,79	0	7.94	0.76	Normal	2060,965;1922,839
2	131	131	BARD1_e11	chr2	215593380	215593752	BARD1; -		11	NM_000465.2	NP_000456.2	373	0.4903	5146.5	0.0081	-2,70;-0,02;-1,30	0.01	12.85	0.22	Normal	2525,947;2620,551
2	132	132	BARD1_e10	chr2	215595115	215595252	BARD1; -		10	NM_000465.2	NP_000456.2	138	0.4838	5073.27	0.0081	-2,47;-0,02;-1,43	0.01	13.94	0.16	Normal	2457,304;2615,969
2	133	133	BARD1_e9	chr2	215609771	215609903	BARD1; -		9	NM_000465.2	NP_000456.2	133	0.475	4760.21	0.0081	-2,15;-0,01;-1,62	0.03	15.05	0.11	Normal	2263,604;2496,607
2	134	134	BARD1_e8	chr2	215610426	215610598	BARD1; -		8	NM_000465.2	NP_000456.2	173	0.4742	5576.43	0.0081	-2,12;-0,01;-1,63	0.03	15.11	0.1	Normal	2647,456;2928,976
2	135	135	BARD1_e7	chr2	215617151	215617299	BARD1; -		7	NM_000465.2	NP_000456.2	149	0.4795	5093.59	0.0081	-2,31;-0,02;-1,52	0.02	14.57	0.13	Normal	2445,068;2648,516
2	136	136	BARD1_e6	chr2	215632186	215632398	BARD1; -		6	NM_000465.2	NP_000456.2	213	0.4769	5537.94	0.0081	-2,22;-0,01;-1,58	0.03	14.87	0.12	Normal	2643,751;2894,187
2	137	137	BARD1_e5	chr2	215633936	215634056	BARD1; -		5	NM_000465.2	NP_000456.2	121	0.4902	5759.46	0.0081	-2,70;-0,02;-1,30	0.01	12.87	0.22	Normal	2826,129;2933,327
2	138	138	BARD1_e4	chr2	215645264	215646253	BARD1; -		4	NM_000465.2	NP_000456.2	990	0.4867	5703.93	0.0081	-2,57;-0,02;-1,37	0.01	13.47	0.19	Normal	2779,180;2924,750
2	139	139	BARD1_e3	chr2	215657001	215657189	BARD1; -		3	NM_000465.2	NP_000456.2	189	0.5043	4087.22	0.0081	-3,21;-0,04;-1,03	0	10.22	0.43	Normal	2063,481;2023,738
2	140	140	BARD1_e2	chr2	215661765	215661861	BARD1; -		2	NM_000465.2	NP_000456.2	97	0.514	4354.36	0.0081	-3,58;-0,07;-0,84	0	8.43	0.67	Normal	2240,748;2113,611
2	141	141	BARD1_e1	chr2	215674116	215674455	BARD1; -		1	NM_000465.2	NP_000456.2	340	0.4636	3685.99	0.0084	-1,69;-0,02;-1,79	0.09	14.39	0.07	Normal	1710,787;1975,205
2	142	142	TWIST2_e1	chr2	239756837	239757359	TWIST2; +		1	NM_057179.2	NP_476527.1	523	0.4808	3610.36	0.0085	-2,26;-0,02;-1,43	0.02	13.71	0.16	Normal	1737,831;1872,531
2	143	143	MLH1_e1	chr3	37034821	37035174	MLH1; +		1	NM_000249.3	NP_000240.1	354	0.4205	3966.82	0.0081	-0,41;-0,21;-2,98	2.14	4.09	0	Normal	1670,000;2296,824
2	144	144	MLH1_e2	chr3	37038090	37038220	MLH1; +		2	NM_000249.3	NP_000240.1	131	0.4536	4565.01	0.0081	-1,40;-0,02;-2,08	0.18	13.19	0.04	Normal	2073,067;2491,943
2	145	145	MLH1_e3	chr3	37042426	37042564	MLH1; +		3	NM_000249.3	NP_000240.1	139	0.4595	3384.59	0.0088	-1,49;-0,02;-1,81	0.14	13.19	0.07	Normal	1556,844;1827,748
2	146	146	MLH1_e4	chr3	37045872	37045985	MLH1; +		4	NM_000249.3	NP_000240.1	114	0.4722	3954.24	0.0081	-2,05;-0,01;-1,68	0.04	15.23	0.09	Normal	1869,053;2085,188
2	147	147	MLH1_e5	chr3	37048462	37048574	MLH1; +		5	NM_000249.3	NP_000240.1	113	0.4307	4431.91	0.0081	-0,67;-0,11;-2,65	1.05	6.63	0.01	Normal	1910,847;2521,063
2	148	148	MLH1_e6	chr3	37050285	37050416	MLH1; +		6	NM_000249.3	NP_000240.1	132	0.4661	4463.66	0.0081	-1,83;-0,01;-1,81	0.06	15.19	0.07	Normal	2082,583;2381,076
2	149	149	MLH1_e7	chr3	37053291	37053373	MLH1; +		7	NM_000249.3	NP_000240.1	83	0.4544	3716.03	0.0084	-1,39;-0,02;-2,00	0.18	12.93	0.04	Normal	1690,411;2025,614
2	150	150	MLH1_e8	chr3	37053482	37053610	MLH1; +		8	NM_000249.3	NP_000240.1	129	0.4459	4237.31	0.0081	-1,14;-0,04;-2,26	0.33	11.08	0.02	Normal	1891,369;2345,943
2	151	151	MLH1_e9	chr3	37055903	37056055	MLH1; +		9	NM_000249.3	NP_000240.1	153	0.4519	3985.42	0.0081	-1,34;-0,02;-2,12	0.2	12.75	0.03	Normal	1802,956;2182,463
2	152	152	MLH1_e10	chr3	37058977	37059110	MLH1; +		10	NM_000249.3	NP_000240.1	134	0.4381	3811.64	0.0083	-0,88;-0,06;-2,41	0.62	8.64	0.02	Normal	1671,724;2139,911
2	153	153	MLH1_e11	chr3	37061781	37061974	MLH1; +		11	NM_000249.3	NP_000240.1	194	0.4463	4120.85	0.0081	-1,15;-0,03;-2,25	0.32	11.2	0.02	Normal	1841,140;2279,715
2	154	154	MLH1_e12	chr3	37067108	37067518	MLH1; +		12	NM_000249.3	NP_000240.1	411	0.4326	3142.57	0.0092	-0,67;-0,11;-2,34	1.05	6.6	0.02	Normal	1360,862;1781,708
2	155	155	MLH1_e13	chr3	37070255	37070443	MLH1; +		13	NM_000249.3	NP_000240.1	189	0.4443	4526.15	0.0081	-1,09;-0,04;-2,30	0.37	10.62	0.02	Normal	2013,153;2512,994
2	156	156	MLH1_e14	chr3	37081657	37081805	MLH1; +		14	NM_000249.3	NP_000240.1	149	0.4342	3554.04	0.0086	-0,74;-0,09;-2,43	0.87	7.33	0.02	Normal	1544,926;2009,111
2	157	157	MLH1_e15	chr3	37083739	37083842	MLH1; +		15	NM_000249.3	NP_000240.1	104	0.4633	4062.05	0.0081	-1,74;-0,01;-1,86	0.08	14.96	0.06	Normal	1884,137;2177,914
2	158	158	MLH1_e16	chr3	37088990	37089194	MLH1; +		16	NM_000249.3	NP_000240.1	205	0.4293	4194.7	0.0081	-0,63;-0,12;-2,70	1.17	6.25	0.01	Normal	1802,668;2392,036
2	159	159	MLH1_e17	chr3	37089988	37090120	MLH1; +		17	NM_000249.3	NP_000240.1	133	0.4426	3922.03	0.0082	-1,03;-0,04;-2,33	0.43	10.09	0.02	Normal	1737,933;2184,092
2	160	160	MLH1_e18	chr3	37090375	37090528	MLH1; +		18	NM_000249.3	NP_000240.1	154	0.4388	3817.98	0.0083	-0,90;-0,06;-2,39	0.59	8.83	0.02	Normal	1676,979;2140,998
2	161	161	MLH1_e19	chr3	37091957	37092164	MLH1; +		19	NM_000249.3	NP_000240.1	208	0.4607	4154.68	0.0081	-1,65;-0,02;-1,92	0.1	14.62	0.05	Normal	1916,149;2238,536
2	162	162	BAP1_e17	chr3	52436285	52436457	BAP1; -		17	NM_004656.2	NP_004647.1	173	0.4195	3430.11	0.0088	-0,38;-0,23;-2,83	2.32	3.81	0.01	Normal	1440,568;1989,544
2	163	163	BAP1_e16	chr3	52436598	52436710	BAP1; -		16	NM_004656.2	NP_004647.1	113	0.4222	4381.25	0.0081	-0,45;-0,19;-2,92	1.91	4.47	0.01	Normal	1851,922;2529,328
2	164	164	BAP1_e15	chr3	52436775	52436907	BAP1; -		15	NM_004656.2	NP_004647.1	133	0.4133	4252.48	0.0081	-0,27;-0,34;-3,26	3.36	2.68	0	Normal	1759,389;2493,096
2	165	165	BAP1_e14	chr3	52437134	52437334	BAP1; -		14	NM_004656.2	NP_004647.1	201	0.4361	4997.68	0.0081	-0,83;-0,07;-2,50	0.7	8.17	0.01	Normal	2181,642;2816,040
2	166	166	BAP1_e13	chr3	52437412	52437930	BAP1; -		13	NM_004656.2	NP_004647.1	519	0.4132	4191.27	0.0081	-0,27;-0,34;-3,26	3.37	2.67	0	Normal	1733,813;2457,460
2	167	167	BAP1_e12	chr3	52438449	52438622	BAP1; -		12	NM_004656.2	NP_004647.1	174	0.4023	3536.4	0.0086	-0,13;-0,58;-3,57	5.76	1.34	0	Normal	1424,089;2112,310
2	168	168	BAP1_e11	chr3	52439106	52439330	BAP1; -		11	NM_004656.2	NP_004647.1	225	0.4277	3771.53	0.0083	-0,58;-0,13;-2,68	1.33	5.75	0.01	Normal	1614,951;2156,578
2	169	169	BAP1_e10	chr3	52439761	52439948	BAP1; -		10	NM_004656.2	NP_004647.1	188	0.4239	3922.7	0.0082	-0,49;-0,17;-2,86	1.71	4.85	0.01	Normal	1664,625;2258,074
2	170	170	BAP1_e9	chr3	52440249	52440412	BAP1; -		9	NM_004656.2	NP_004647.1	164	0.43	3604.69	0.0085	-0,63;-0,12;-2,56	1.16	6.24	0.01	Normal	1551,524;2053,164
2	171	171	BAP1_e8	chr3	52440825	52440943	BAP1; -		8	NM_004656.2	NP_004647.1	119	0.4379	4695.57	0.0081	-0,88;-0,06;-2,46	0.61	8.7	0.02	Normal	2058,301;2637,270
2	172	172	BAP1_e7	chr3	52441170	52441352	BAP1; -		7	NM_004656.2	NP_004647.1	183	0.4229	3947.51	0.0082	-0,46;-0,18;-2,90	1.83	4.62	0.01	Normal	1671,123;2276,386
2	173	173	BAP1_e6	chr3	52441395	52441496	BAP1; -		6	NM_004656.2	NP_004647.1	102	0.4269	4549.61	0.0081	-0,56;-0,14;-2,77	1.38	5.62	0.01	Normal	1944,394;2605,219
2	174	174	BAP1_e5	chr3	52441954	52442113	BAP1; -		5	NM_004656.2	NP_004647.1	160	0.4176	3882.2	0.0082	-0,35;-0,26;-3,06	2.59	3.47	0	Normal	1623,010;2259,192
2	175	175	BAP1_e4	chr3	52442470	52442642	BAP1; -		4	NM_004656.2	NP_004647.1	173	0.4348	4622.83	0.0081	-0,79;-0,08;-2,54	0.77	7.81	0.01	Normal	2012,396;2610,433
2	176	176	BAP1_e3	chr3	52443550	52443644	BAP1; -		3	NM_004656.2	NP_004647.1	95	0.3897	4530.03	0.0081	-0,05;-0,98;-4,42	9.8	0.48	0	Deletion	1767,257;2762,771
2	177	177	BAP1_e2	chr3	52443710	52443779	BAP1; -		2	NM_004656.2	NP_004647.1	70	0.369	4285.12	0.0081	-0,01;-1,71;-5,62	17.14	0.08	0	Deletion	1583,093;2702,024
2	178	178	BAP1_e1	chr3	52443838	52444141	BAP1; -		1	NM_004656.2	NP_004647.1	304	0.4173	2696.47	0.0099	-0,34;-0,27;-2,60	2.67	3.35	0.01	Normal	1126,438;1570,036
2	179	179	MITF_e1	chr3	69788566	69788872	MITF; +		1	NM_198159.2	NP_937802.1	307	0.4272	3394.22	0.0088	-0,55;-0,15;-2,57	1.44	5.46	0.01	Normal	1451,609;1942,606
2	180	180	MITF_e2	chr3	69928265	69928554	MITF; +		2	NM_198159.2	NP_937802.1	290	0.4086	4433.99	0.0081	-0,20;-0,44;-3,46	4.35	1.99	0	Normal	1813,868;2620,124
2	181	181	MITF_e3	chr3	69986953	69987220	MITF; +		3	NM_198159.2	NP_937802.1	268	0.4303	4692.73	0.0081	-0,66;-0,11;-2,67	1.08	6.51	0.01	Normal	2021,331;2671,404
2	182	182	MITF_e4	chr3	69988229	69988352	MITF; +		4	NM_198159.2	NP_937802.1	124	0.4102	4409.1	0.0081	-0,22;-0,40;-3,39	4.01	2.2	0	Normal	1810,376;2598,721
2	183	183	MITF_e5	chr3	69990367	69990502	MITF; +		5	NM_198159.2	NP_937802.1	136	0.4411	4981.18	0.0081	-0,98;-0,05;-2,37	0.48	9.67	0.02	Normal	2199,684;2781,495
2	184	184	MITF_e6	chr3	69998182	69998339	MITF; +		6	NM_198159.2	NP_937802.1	158	0.4299	5147.64	0.0081	-0,65;-0,11;-2,68	1.11	6.42	0.01	Normal	2215,487;2932,154
2	185	185	MITF_e7	chr3	70000961	70001057	MITF; +		7	NM_198159.2	NP_937802.1	97	0.427	4691.94	0.0081	-0,57;-0,14;-2,77	1.38	5.63	0.01	Normal	2005,396;2686,549
2	186	186	MITF_e8	chr3	70005586	70005701	MITF; +		8	NM_198159.2	NP_937802.1	116	0.4207	4847.96	0.0081	-0,41;-0,21;-2,98	2.11	4.13	0	Normal	2041,831;2806,125
2	187	187	MITF_e9	chr3	70008404	70008591	MITF; +		9	NM_198159.2	NP_937802.1	188	0.4221	5256.79	0.0081	-0,44;-0,19;-2,93	1.93	4.43	0.01	Normal	2221,187;3035,607
2	188	188	MITF_e10	chr3	70013978	70014418	MITF; +		10	NM_198159.2	NP_937802.1	441	0.4214	4967.47	0.0081	-0,43;-0,20;-2,95	2.02	4.28	0	Normal	2095,476;2871,993
2	189	189	FOXL2_e1	chr3	138664415	138666002	FOXL2; -		1	NM_023067.3	NP_075555.1	1588	0.4201	2841.33	0.0096	-0,39;-0,23;-2,58	2.29	3.85	0.01	Normal	1195,008;1646,321
2	190	190	PIK3CA_e1	chr3	178866291	178866411	PIK3CA; +			NM_006218.2	NP_006209.2	121	0.4334	1322.64	0.0142	-0,55;-0,16;-1,59	1.45	5.1	0.11	Normal	573,873;748,770
2	191	191	PIK3CA_e2	chr3	178916518	178916985	PIK3CA; +		1	NM_006218.2	NP_006209.2	468	0.4254	4815.98	0.0081	-0,52;-0,16;-2,82	1.54	5.23	0.01	Normal	2050,802;2765,177
2	192	192	PIK3CA_e3	chr3	178917458	178917707	PIK3CA; +		2	NM_006218.2	NP_006209.2	250	0.4451	4090.36	0.0081	-1,11;-0,04;-2,28	0.35	10.85	0.02	Normal	1822,527;2267,832
2	193	193	PIK3CA_e4	chr3	178919058	178919348	PIK3CA; +		3	NM_006218.2	NP_006209.2	291	0.4383	4037.75	0.0081	-0,90;-0,06;-2,45	0.59	8.83	0.02	Normal	1771,678;2266,073
2	194	194	PIK3CA_e5	chr3	178921312	178921597	PIK3CA; +		4	NM_006218.2	NP_006209.2	286	0.4305	4603.13	0.0081	-0,66;-0,11;-2,66	1.06	6.58	0.01	Normal	1983,914;2619,211
2	195	195	PIK3CA_e6	chr3	178922271	178922396	PIK3CA; +		5	NM_006218.2	NP_006209.2	126	0.4559	3613.96	0.0085	-1,42;-0,02;-1,94	0.17	13.05	0.05	Normal	1649,527;1964,434
2	196	196	PIK3CA_e7	chr3	178927363	178927508	PIK3CA; +		6	NM_006218.2	NP_006209.2	146	0.4322	4735.97	0.0081	-0,71;-0,10;-2,61	0.94	7.05	0.01	Normal	2049,021;2686,944
2	197	197	PIK3CA_e8	chr3	178927954	178928146	PIK3CA; +		7	NM_006218.2	NP_006209.2	193	0.444	4473.79	0.0081	-1,08;-0,04;-2,30	0.38	10.54	0.02	Normal	1988,679;2485,108
2	198	198	PIK3CA_e9	chr3	178928199	178928373	PIK3CA; +		8	NM_006218.2	NP_006209.2	175	0.4242	4313.63	0.0081	-0,50;-0,17;-2,86	1.67	4.93	0.01	Normal	1831,767;2481,859
2	199	199	PIK3CA_e10	chr3	178935978	178936142	PIK3CA; +		9	NM_006218.2	NP_006209.2	165	0.4577	3667.42	0.0085	-1,49;-0,02;-1,92	0.14	13.51	0.05	Normal	1680,479;1986,943
2	200	200	PIK3CA_e11	chr3	178936964	178937085	PIK3CA; +		10	NM_006218.2	NP_006209.2	122	0.4304	3483.8	0.0087	-0,63;-0,12;-2,51	1.15	6.27	0.01	Normal	1500,892;1982,906
2	201	201	PIK3CA_e12	chr3	178937339	178937543	PIK3CA; +		11	NM_006218.2	NP_006209.2	205	0.4344	5228.37	0.0081	-0,78;-0,08;-2,55	0.8	7.68	0.01	Normal	2273,635;2954,734
2	202	202	PIK3CA_e13	chr3	178937717	178937860	PIK3CA; +		12	NM_006218.2	NP_006209.2	144	0.4332	5422.9	0.0081	-0,74;-0,09;-2,58	0.87	7.33	0.01	Normal	2351,614;3071,282
2	203	203	PIK3CA_e14	chr3	178938754	178938965	PIK3CA; +		13	NM_006218.2	NP_006209.2	212	0.4178	4612.49	0.0081	-0,35;-0,26;-3,08	2.55	3.52	0	Normal	1929,350;2683,142
2	204	204	PIK3CA_e15	chr3	178941849	178941995	PIK3CA; +		14	NM_006218.2	NP_006209.2	147	0.3978	4598.4	0.0081	-0,09;-0,72;-3,99	7.24	0.91	0	Normal	1831,250;2767,152
2	205	205	PIK3CA_e16	chr3	178942468	178942629	PIK3CA; +		15	NM_006218.2	NP_006209.2	162	0.4111	4771.95	0.0081	-0,23;-0,38;-3,35	3.8	2.34	0	Normal	1964,082;2807,865
2	206	206	PIK3CA_e17	chr3	178943730	178943848	PIK3CA; +		16	NM_006218.2	NP_006209.2	119	0.4346	4758.58	0.0081	-0,78;-0,08;-2,54	0.79	7.74	0.01	Normal	2070,291;2688,288
2	207	207	PIK3CA_e18	chr3	178947040	178947250	PIK3CA; +		17	NM_006218.2	NP_006209.2	211	0.43	4492.62	0.0081	-0,65;-0,11;-2,67	1.1	6.44	0.01	Normal	1933,986;2558,631
2	208	208	PIK3CA_e19	chr3	178947772	178947929	PIK3CA; +		18	NM_006218.2	NP_006209.2	158	0.4174	4646.12	0.0081	-0,34;-0,26;-3,10	2.61	3.44	0	Normal	1941,561;2704,558
2	209	209	PIK3CA_e20	chr3	178947993	178948184	PIK3CA; +		19	NM_006218.2	NP_006209.2	192	0.4268	5253.12	0.0081	-0,56;-0,14;-2,77	1.4	5.58	0.01	Normal	2244,272;3008,851
2	210	210	PIK3CA_e21	chr3	178951862	178952172	PIK3CA; +		20	NM_006218.2	NP_006209.2	311	0.4322	4877.97	0.0081	-0,71;-0,10;-2,61	0.94	7.04	0.01	Normal	2110,412;2767,561
2	211	211	PDGFRA_e12	chr4	55140988	55141160	PDGFRA; +		11	NM_006206.4	NP_006197.1	173	0.5115	4558.45	0.0081	-3,48;-0,06;-0,89	0	8.89	0.6	Normal	2334,050;2224,402
2	212	212	PDGFRA_e14	chr4	55144043	55144193	PDGFRA; +		13	NM_006206.4	NP_006197.1	151	0.4914	4449.91	0.0081	-2,74;-0,02;-1,28	0.01	12.64	0.23	Normal	2189,053;2260,855
2	213	213	PDGFRA_e18	chr4	55151988	55152150	PDGFRA; +		17	NM_006206.4	NP_006197.1	163	0.5004	4455.49	0.0081	-3,07;-0,04;-1,10	0	10.95	0.36	Normal	2232,145;2223,343
2	214	214	KIT_e1	chr4	55524075	55524268	KIT; +		1	NM_000222.2	NP_000213.1	194	0.5072	3036.98	0.0093	-2,93;-0,06;-0,87	0.01	8.66	0.63	Normal	1542,046;1494,934
2	215	215	KIT_e2	chr4	55561658	55561967	KIT; +		2	NM_000222.2	NP_000213.1	310	0.4808	6008.96	0.0081	-2,36;-0,02;-1,50	0.02	14.4	0.14	Normal	2891,999;3116,958
2	216	216	KIT_e3	chr4	55564430	55564751	KIT; +		3	NM_000222.2	NP_000213.1	322	0.4893	5796.16	0.0081	-2,66;-0,02;-1,32	0.01	13.03	0.21	Normal	2838,873;2957,288
2	217	217	KIT_e4	chr4	55565776	55565952	KIT; +		4	NM_000222.2	NP_000213.1	177	0.4897	5481.23	0.0081	-2,68;-0,02;-1,31	0.01	12.95	0.22	Normal	2687,047;2794,183
2	218	218	KIT_e5	chr4	55569870	55570078	KIT; +		5	NM_000222.2	NP_000213.1	209	0.4942	5404.46	0.0081	-2,84;-0,03;-1,22	0.01	12.13	0.27	Normal	2673,869;2730,594
2	219	219	KIT_e6	chr4	55573244	55573473	KIT; +		6	NM_000222.2	NP_000213.1	230	0.4951	5937.56	0.0081	-2,87;-0,03;-1,21	0.01	11.97	0.28	Normal	2942,562;2994,997
2	220	220	KIT_e7	chr4	55575570	55575725	KIT; +		7	NM_000222.2	NP_000213.1	156	0.4998	5673.43	0.0081	-3,05;-0,04;-1,11	0	11.08	0.35	Normal	2838,400;2835,030
2	221	221	KIT_e8	chr4	55589730	55589884	KIT; +		8	NM_000222.2	NP_000213.1	155	0.4682	5518.35	0.0081	-1,91;-0,01;-1,76	0.05	15.27	0.08	Normal	2586,690;2931,658
2	222	222	KIT_e9	chr4	55592003	55592236	KIT; +		9	NM_000222.2	NP_000213.1	234	0.4927	5604.23	0.0081	-2,79;-0,03;-1,25	0.01	12.41	0.25	Normal	2764,213;2840,019
2	223	223	KIT_e10_az_e11	chr4	55593364	55593728	KIT; +		10	NM_000222.2	NP_000213.1	365	0.4928	6513.1	0.0081	-2,79;-0,03;-1,25	0.01	12.38	0.25	Normal	3213,281;3299,823
2	224	224	KIT_e12	chr4	55593969	55594113	KIT; +		12	NM_000222.2	NP_000213.1	145	0.4907	6362.8	0.0081	-2,72;-0,02;-1,29	0.01	12.76	0.23	Normal	3125,888;3236,907
2	225	225	KIT_e13	chr4	55594157	55594307	KIT; +		13	NM_000222.2	NP_000213.1	151	0.4802	6230.48	0.0081	-2,34;-0,02;-1,51	0.02	14.47	0.14	Normal	2995,381;3235,094
2	226	226	KIT_e14	chr4	55595481	55595671	KIT; +		14	NM_000222.2	NP_000213.1	191	0.5081	5698.12	0.0081	-3,36;-0,05;-0,95	0	9.51	0.51	Normal	2898,465;2799,654
2	227	227	KIT_e15	chr4	55597474	55597605	KIT; +		15	NM_000222.2	NP_000213.1	132	0.5033	5134.38	0.0081	-3,18;-0,04;-1,04	0	10.41	0.41	Normal	2587,015;2547,363
2	228	228	KIT_e16	chr4	55598017	55598184	KIT; +		16	NM_000222.2	NP_000213.1	168	0.4929	5295.57	0.0081	-2,79;-0,03;-1,25	0.01	12.37	0.25	Normal	2613,009;2682,565
2	229	229	KIT_e17	chr4	55599216	55599378	KIT; +		17	NM_000222.2	NP_000213.1	163	0.4755	5976.48	0.0081	-2,17;-0,01;-1,61	0.03	15.01	0.11	Normal	2844,890;3131,589
2	230	230	KIT_e18	chr4	55602644	55602795	KIT; +		18	NM_000222.2	NP_000213.1	152	0.4908	5840.37	0.0081	-2,72;-0,02;-1,29	0.01	12.76	0.23	Normal	2869,289;2971,085
2	231	231	KIT_e19	chr4	55602867	55603006	KIT; +		19	NM_000222.2	NP_000213.1	140	0.4902	5967.32	0.0081	-2,70;-0,02;-1,30	0.01	12.86	0.22	Normal	2928,382;3038,943
2	232	232	KIT_e20	chr4	55603321	55603466	KIT; +		20	NM_000222.2	NP_000213.1	146	0.4805	5411.31	0.0081	-2,35;-0,02;-1,50	0.02	14.44	0.14	Normal	2602,810;2808,496
2	233	233	KIT_e21	chr4	55604575	55604742	KIT; +		21	NM_000222.2	NP_000213.1	168	0.4776	5417.48	0.0081	-2,25;-0,01;-1,56	0.02	14.79	0.12	Normal	2590,361;2827,118
2	234	234	KDR_e30	chr4	55946088	55946350	KDR; -		30	NM_002253.2	NP_002244.1	263	0.4977	4986.73	0.0081	-2,97;-0,03;-1,15	0	11.47	0.32	Normal	2484,732;2502,001
2	235	235	KDR_e29	chr4	55948103	55948228	KDR; -		29	NM_002253.2	NP_002244.1	126	0.5037	5741.74	0.0081	-3,19;-0,04;-1,04	0	10.34	0.42	Normal	2895,165;2846,577
2	236	236	KDR_e28	chr4	55948683	55948822	KDR; -		28	NM_002253.2	NP_002244.1	140	0.4938	5600.84	0.0081	-2,83;-0,03;-1,23	0.01	12.2	0.26	Normal	2768,714;2832,121
2	237	237	KDR_e27	chr4	55953754	55953945	KDR; -		27	NM_002253.2	NP_002244.1	192	0.4937	5477.97	0.0081	-2,82;-0,03;-1,23	0.01	12.22	0.26	Normal	2707,494;2770,478
2	238	238	KDR_e26	chr4	55955015	55955160	KDR; -		26	NM_002253.2	NP_002244.1	146	0.494	4986.6	0.0081	-2,83;-0,03;-1,23	0.01	12.17	0.27	Normal	2465,991;2520,610
2	239	239	KDR_e25	chr4	55955521	55955660	KDR; -		25	NM_002253.2	NP_002244.1	140	0.4985	5534	0.0081	-3,00;-0,03;-1,14	0	11.31	0.33	Normal	2761,919;2772,077
2	240	240	KDR_e24	chr4	55955838	55955989	KDR; -		24	NM_002253.2	NP_002244.1	152	0.4796	5845.39	0.0081	-2,32;-0,02;-1,52	0.02	14.55	0.13	Normal	2806,709;3038,680
2	241	241	KDR_e23	chr4	55956103	55956265	KDR; -		23	NM_002253.2	NP_002244.1	163	0.4744	5511.08	0.0081	-2,13;-0,01;-1,63	0.03	15.1	0.1	Normal	2617,299;2893,783
2	242	242	KDR_e22	chr4	55958764	55958901	KDR; -		22	NM_002253.2	NP_002244.1	138	0.4847	5739.1	0.0081	-2,50;-0,02;-1,42	0.01	13.81	0.17	Normal	2784,715;2954,387
2	243	243	KDR_e21	chr4	55960949	55961142	KDR; -		21	NM_002253.2	NP_002244.1	194	0.4912	5314.38	0.0081	-2,73;-0,02;-1,28	0.01	12.68	0.23	Normal	2613,388;2700,992
2	244	244	KDR_e20	chr4	55961724	55961852	KDR; -		20	NM_002253.2	NP_002244.1	129	0.4973	5183.8	0.0081	-2,96;-0,03;-1,16	0	11.54	0.31	Normal	2580,815;2602,983
2	245	245	KDR_e19	chr4	55962376	55962529	KDR; -		19	NM_002253.2	NP_002244.1	154	0.496	4932.75	0.0081	-2,91;-0,03;-1,19	0.01	11.8	0.29	Normal	2449,069;2483,678
2	246	246	KDR_e18	chr4	55963809	55963953	KDR; -		18	NM_002253.2	NP_002244.1	145	0.4757	5152.51	0.0081	-2,17;-0,01;-1,60	0.03	14.99	0.11	Normal	2453,478;2699,033
2	247	247	KDR_e17	chr4	55964284	55964459	KDR; -		17	NM_002253.2	NP_002244.1	176	0.4731	6059.37	0.0081	-2,08;-0,01;-1,66	0.04	15.18	0.1	Normal	2869,858;3189,510
2	248	248	KDR_e16	chr4	55964844	55964990	KDR; -		16	NM_002253.2	NP_002244.1	147	0.4809	6028.33	0.0081	-2,36;-0,02;-1,49	0.02	14.38	0.14	Normal	2902,175;3126,151
2	249	249	KDR_e15	chr4	55968044	55968215	KDR; -		15	NM_002253.2	NP_002244.1	172	0.4672	4871.52	0.0081	-1,88;-0,01;-1,78	0.06	15.24	0.07	Normal	2278,491;2593,028
2	250	250	KDR_e14	chr4	55968509	55968695	KDR; -		14	NM_002253.2	NP_002244.1	187	0.4884	5550.82	0.0081	-2,63;-0,02;-1,34	0.01	13.19	0.2	Normal	2713,759;2837,063
2	251	251	KDR_e13	chr4	55970790	55971171	KDR; -		13	NM_002253.2	NP_002244.1	382	0.4738	5137.18	0.0081	-2,11;-0,01;-1,64	0.03	15.14	0.1	Normal	2436,553;2700,627
2	252	252	KDR_e12	chr4	55971979	55972127	KDR; -		12	NM_002253.2	NP_002244.1	149	0.4712	5048.55	0.0081	-2,01;-0,01;-1,70	0.04	15.26	0.09	Normal	2381,229;2667,322
2	253	253	KDR_e11	chr4	55972834	55972997	KDR; -		11	NM_002253.2	NP_002244.1	164	0.4939	5542.64	0.0081	-2,83;-0,03;-1,23	0.01	12.18	0.26	Normal	2740,542;2802,099
2	254	254	KDR_e10	chr4	55973884	55974080	KDR; -		10	NM_002253.2	NP_002244.1	197	0.4876	5386.18	0.0081	-2,60;-0,02;-1,36	0.01	13.32	0.2	Normal	2629,118;2757,057
2	255	255	KDR_e9	chr4	55976550	55976753	KDR; -		9	NM_002253.2	NP_002244.1	204	0.4885	5510.94	0.0081	-2,64;-0,02;-1,34	0.01	13.16	0.2	Normal	2695,108;2815,835
2	256	256	KDR_e8	chr4	55976801	55976955	KDR; -		8	NM_002253.2	NP_002244.1	155	0.4951	5262.63	0.0081	-2,87;-0,03;-1,21	0.01	11.97	0.28	Normal	2608,169;2654,461
2	257	257	KDR_e7	chr4	55979451	55979668	KDR; -		7	NM_002253.2	NP_002244.1	218	0.501	5685.69	0.0081	-3,09;-0,04;-1,09	0	10.85	0.37	Normal	2851,462;2834,233
2	258	258	KDR_e6	chr4	55980273	55980452	KDR; -		6	NM_002253.2	NP_002244.1	180	0.4827	5030.61	0.0081	-2,43;-0,02;-1,46	0.02	14.12	0.15	Normal	2430,882;2599,725
2	259	259	KDR_e5	chr4	55981021	55981229	KDR; -		5	NM_002253.2	NP_002244.1	209	0.4886	5173.95	0.0081	-2,64;-0,02;-1,34	0.01	13.15	0.2	Normal	2530,504;2643,447
2	260	260	KDR_e4	chr4	55981428	55981598	KDR; -		4	NM_002253.2	NP_002244.1	171	0.4894	5006.7	0.0081	-2,67;-0,02;-1,32	0.01	13	0.21	Normal	2453,132;2553,570
2	261	261	KDR_e3	chr4	55984751	55984987	KDR; -		3	NM_002253.2	NP_002244.1	237	0.4832	5381.25	0.0081	-2,44;-0,02;-1,45	0.02	14.05	0.16	Normal	2602,796;2778,453
2	262	262	KDR_e2	chr4	55987244	55987377	KDR; -		2	NM_002253.2	NP_002244.1	134	0.4939	4881.05	0.0081	-2,83;-0,03;-1,23	0.01	12.18	0.26	Normal	2413,530;2467,520
2	263	263	KDR_e1	chr4	55991374	55991480	KDR; -		1	NM_002253.2	NP_002244.1	107	0.4871	4037.94	0.0081	-2,59;-0,02;-1,37	0.01	13.4	0.19	Normal	1969,103;2068,839
2	264	264	TERT_promotor	chr5	1295083	1295362	TERT; -		1	NM_198253.2	NP_937983.2	280	0.5381	1554.61	0.0131	-2,94;-0,23;-0,39	0	3.93	2.24	Normal	837,409;717,204
2	265	265	CCND3_e5	chr6	41903659	41903865	CCND3; -		5	NM_001760.3	NP_001751.1	207	0.5107	3051.38	0.0093	-3,05;-0,07;-0,82	0	8.13	0.72	Normal	1560,084;1491,294
2	266	266	CCND3_e4	chr6	41904277	41904453	CCND3; -		4	NM_001760.3	NP_001751.1	177	0.5054	3887.75	0.0082	-3,23;-0,05;-1,00	0	9.95	0.46	Normal	1966,918;1920,836
2	267	267	CCND3_e3	chr6	41904953	41905152	CCND3; -		3	NM_001760.3	NP_001751.1	200	0.5338	4182.81	0.0081	-4,37;-0,16;-0,52	0	5.15	1.58	Normal	2235,354;1947,459
2	268	268	CCND3_e2	chr6	41908088	41908343	CCND3; -		2	NM_001760.3	NP_001751.1	256	0.5025	3006.37	0.0094	-2,76;-0,05;-0,94	0.01	9.36	0.53	Normal	1512,283;1494,088
2	269	269	CCND3_e1	chr6	41909170	41909606	CCND3; -		1	NM_001760.3	NP_001751.1	437	0.525	1851.44	0.012	-2,81;-0,15;-0,53	0.01	5.25	1.53	Normal	972,982;878,461
2	270	270	ESR1_e1	chr6	152128794	152129519	ESR1; +		1	NM_001122742.1	NP_001116214.1	726	0.4019	3729.14	0.0084	-0,13;-0,60;-3,68	5.96	1.27	0	Normal	1500,194;2228,942
2	271	271	ESR1_e2	chr6	152163712	152163942	ESR1; +		2	NM_001122742.1	NP_001116214.1	231	0.4361	4503.51	0.0081	-0,83;-0,07;-2,50	0.7	8.19	0.01	Normal	1966,255;2537,254
2	272	272	ESR1_e3	chr6	152201770	152201926	ESR1; +		3	NM_001122742.1	NP_001116214.1	157	0.4203	4139.42	0.0081	-0,41;-0,22;-2,99	2.17	4.05	0	Normal	1741,874;2397,550
2	273	273	ESR1_e4	chr6	152265288	152265663	ESR1; +		4	NM_001122742.1	NP_001116214.1	376	0.4171	4410.3	0.0081	-0,34;-0,27;-3,11	2.66	3.38	0	Normal	1841,713;2568,591
2	274	274	ESR1_e5	chr6	152332771	152332949	ESR1; +		5	NM_001122742.1	NP_001116214.1	179	0.4005	4777.82	0.0081	-0,11;-0,64;-3,85	6.45	1.12	0	Normal	1915,714;2862,107
2	275	275	ESR1_e6	chr6	152382106	152382279	ESR1; +		6	NM_001122742.1	NP_001116214.1	174	0.4042	4363.88	0.0081	-0,15;-0,54;-3,67	5.45	1.46	0	Normal	1765,760;2598,115
2	276	276	ESR1_e7	chr6	152415500	152415723	ESR1; +		7	NM_001122742.1	NP_001116214.1	224	0.4027	3744.64	0.0084	-0,13;-0,57;-3,65	5.74	1.34	0	Normal	1509,629;2235,008
2	277	277	ESR1_e8	chr6	152419847	152420120	ESR1; +		8	NM_001122742.1	NP_001116214.1	274	0.4176	4126.93	0.0081	-0,35;-0,26;-3,09	2.58	3.48	0	Normal	1725,378;2401,556
2	278	278	TWIST1_e1	chr7	19156316	19156964	TWIST1; -		1	NM_000474.3	NP_000465.1	649	0.4698	3151.97	0.0091	-1,76;-0,02;-1,55	0.08	13.4	0.13	Normal	1482,517;1669,458
2	279	279	MET_e1	chr7	116312439	116312651	MET; +			NM_001127500.1	NP_001120972.1	213	0.4878	3269.45	0.009	-2,38;-0,03;-1,24	0.02	12.07	0.26	Normal	1596,522;1672,928
2	280	280	MET_e2	chr7	116339105	116340358	MET; +		1	NM_001127500.1	NP_001120972.1	1254	0.4831	6003.36	0.0081	-2,44;-0,02;-1,45	0.02	14.06	0.16	Normal	2903,328;3100,036
2	281	281	MET_e3	chr7	116371702	116371933	MET; +		2	NM_001127500.1	NP_001120972.1	232	0.4946	5287.13	0.0081	-2,86;-0,03;-1,22	0.01	12.05	0.27	Normal	2617,890;2669,241
2	282	282	MET_e4	chr7	116379984	116380158	MET; +		3	NM_001127500.1	NP_001120972.1	175	0.4879	5013.29	0.0081	-2,61;-0,02;-1,35	0.01	13.27	0.2	Normal	2448,698;2564,588
2	283	283	MET_e5	chr7	116380886	116381099	MET; +		4	NM_001127500.1	NP_001120972.1	214	0.4893	4482.87	0.0081	-2,66;-0,02;-1,32	0.01	13.02	0.21	Normal	2195,794;2287,071
2	284	284	MET_e6	chr7	116395389	116395589	MET; +		5	NM_001127500.1	NP_001120972.1	201	0.504	6124.71	0.0081	-3,20;-0,04;-1,03	0	10.28	0.42	Normal	3090,264;3034,446
2	285	285	MET_e7	chr7	116397471	116397613	MET; +		6	NM_001127500.1	NP_001120972.1	143	0.5069	5781.29	0.0081	-3,31;-0,05;-0,98	0	9.75	0.48	Normal	2933,466;2847,821
2	286	286	MET_e8	chr7	116397672	116397848	MET; +		7	NM_001127500.1	NP_001120972.1	177	0.5003	5365.14	0.0081	-3,07;-0,04;-1,10	0	10.98	0.36	Normal	2687,047;2678,089
2	287	287	MET_e9	chr7	116398493	116398694	MET; +		8	NM_001127500.1	NP_001120972.1	202	0.4969	5050.78	0.0081	-2,94;-0,03;-1,17	0	11.63	0.3	Normal	2512,242;2538,535
2	288	288	MET_e10	chr7	116399371	116399564	MET; +		9	NM_001127500.1	NP_001120972.1	194	0.502	5342.15	0.0081	-3,13;-0,04;-1,07	0	10.67	0.39	Normal	2684,484;2657,661
2	289	289	MET_e11	chr7	116403084	116403342	MET; +		10	NM_001127500.1	NP_001120972.1	259	0.5143	5414.73	0.0081	-3,59;-0,07;-0,84	0	8.39	0.68	Normal	2787,536;2627,193
2	290	290	MET_e12	chr7	116409679	116409865	MET; +		11	NM_001127500.1	NP_001120972.1	187	0.4973	4858.7	0.0081	-2,95;-0,03;-1,16	0	11.55	0.31	Normal	2418,730;2439,974
2	291	291	MET_e13	chr7	116411532	116411728	MET; +		12	NM_001127500.1	NP_001120972.1	197	0.4945	5877.22	0.0081	-2,85;-0,03;-1,22	0.01	12.08	0.27	Normal	2909,172;2968,044
2	292	292	MET_e14	chr7	116411883	116412063	MET; +		13	NM_001127500.1	NP_001120972.1	181	0.5061	4921.62	0.0081	-3,28;-0,05;-0,99	0	9.88	0.47	Normal	2493,654;2427,970
2	293	293	MET_e15	chr7	116414915	116415185	MET; +		14	NM_001127500.1	NP_001120972.1	271	0.4891	5007.41	0.0081	-2,66;-0,02;-1,33	0.01	13.06	0.21	Normal	2451,747;2555,666
2	294	294	MET_e16	chr7	116417423	116417543	MET; +		15	NM_001127500.1	NP_001120972.1	121	0.4628	5472.45	0.0081	-1,72;-0,01;-1,88	0.08	14.9	0.06	Normal	2535,262;2937,187
2	295	295	MET_e17	chr7	116418810	116419031	MET; +		16	NM_001127500.1	NP_001120972.1	222	0.4892	5660.58	0.0081	-2,66;-0,02;-1,32	0.01	13.04	0.21	Normal	2772,233;2888,350
2	296	296	MET_e18	chr7	116422022	116422171	MET; +		17	NM_001127500.1	NP_001120972.1	150	0.485	5700.9	0.0081	-2,51;-0,02;-1,41	0.01	13.76	0.17	Normal	2768,034;2932,864
2	297	297	MET_e19	chr7	116423338	116423543	MET; +		18	NM_001127500.1	NP_001120972.1	206	0.4938	5375.61	0.0081	-2,83;-0,03;-1,23	0.01	12.2	0.26	Normal	2657,398;2718,217
2	298	298	MET_e20	chr7	116435689	116435865	MET; +		19	NM_001127500.1	NP_001120972.1	177	0.5003	5064.27	0.0081	-3,07;-0,04;-1,10	0	10.98	0.36	Normal	2536,572;2527,694
2	299	299	MET_e21	chr7	116435921	116436198	MET; +		20	NM_001127500.1	NP_001120972.1	278	0.5291	4961.22	0.0081	-4,18;-0,13;-0,59	0	5.87	1.3	Normal	2627,816;2333,403
2	300	300	POT1_e19	chr7	124463997	124464148	POT1; -		15	NM_015450.2	NP_056265.2	152	0.5135	4090.58	0.0081	-3,56;-0,07;-0,85	0	8.53	0.66	Normal	2102,685;1987,892
2	301	301	POT1_e18	chr7	124465286	124465431	POT1; -		14	NM_015450.2	NP_056265.2	146	0.5185	4549.69	0.0081	-3,76;-0,08;-0,76	0	7.63	0.82	Normal	2361,749;2187,940
2	302	302	POT1_e17	chr7	124467248	124467379	POT1; -		13	NM_015450.2	NP_056265.2	132	0.4909	4751.26	0.0081	-2,72;-0,02;-1,29	0.01	12.74	0.23	Normal	2334,800;2416,457
2	303	303	POT1_e16	chr7	124469288	124469416	POT1; -		12	NM_015450.2	NP_056265.2	129	0.4931	4832.72	0.0081	-2,80;-0,03;-1,25	0.01	12.34	0.25	Normal	2385,410;2447,311
2	304	304	POT1_e15	chr7	124475313	124475488	POT1; -		11	NM_015450.2	NP_056265.2	176	0.4767	4852.63	0.0081	-2,21;-0,01;-1,58	0.03	14.89	0.12	Normal	2315,883;2536,749
2	305	305	POT1_e14	chr7	124481007	124481252	POT1; -		10	NM_015450.2	NP_056265.2	246	0.4887	4947.4	0.0081	-2,64;-0,02;-1,33	0.01	13.12	0.21	Normal	2420,570;2526,825
2	306	306	POT1_e13	chr7	124482841	124483037	POT1; -		9	NM_015450.2	NP_056265.2	197	0.503	4588.62	0.0081	-3,16;-0,04;-1,05	0	10.48	0.4	Normal	2310,438;2278,187
2	307	307	POT1_e12	chr7	124486976	124487072	POT1; -		8	NM_015450.2	NP_056265.2	97	0.5402	5032.27	0.0081	-4,64;-0,20;-0,43	0	4.26	2.04	Normal	2721,258;2311,010
2	308	308	POT1_e11	chr7	124491906	124492025	POT1; -		7	NM_015450.2	NP_056265.2	120	0.4933	4559.05	0.0081	-2,81;-0,03;-1,24	0.01	12.3	0.26	Normal	2251,208;2307,840
2	309	309	POT1_e10	chr7	124493006	124493212	POT1; -		6	NM_015450.2	NP_056265.2	207	0.4786	5284.44	0.0081	-2,28;-0,02;-1,54	0.02	14.68	0.13	Normal	2531,977;2752,464
2	310	310	POT1_e9	chr7	124498991	124499186	POT1; -		5	NM_015450.2	NP_056265.2	196	0.4895	5199.88	0.0081	-2,67;-0,02;-1,32	0.01	12.99	0.21	Normal	2547,896;2651,986
2	311	311	POT1_e8	chr7	124503384	124503714	POT1; -		4	NM_015450.2	NP_056265.2	331	0.4784	5117.97	0.0081	-2,27;-0,01;-1,54	0.02	14.7	0.13	Normal	2451,317;2666,650
2	312	312	POT1_e7	chr7	124510945	124511115	POT1; -		3	NM_015450.2	NP_056265.2	171	0.4936	5403.9	0.0081	-2,82;-0,03;-1,24	0.01	12.25	0.26	Normal	2670,076;2733,822
2	313	313	POT1_e6	chr7	124532300	124532454	POT1; -		2	NM_015450.2	NP_056265.2	155	0.4754	4835.27	0.0081	-2,17;-0,01;-1,61	0.03	15.01	0.11	Normal	2301,326;2533,941
2	314	314	POT1_e5	chr7	124537199	124537286	POT1; -		1	NM_015450.2	NP_056265.2	88	0.5015	3250.83	0.009	-2,83;-0,05;-0,99	0.01	9.84	0.47	Normal	1632,198;1618,637
2	315	315	POT1_e4	chr7	124538295	124538448	POT1; -			NM_015450.2	NP_056265.2	154	0.5095	4462.61	0.0081	-3,41;-0,05;-0,93	0	9.26	0.55	Normal	2276,121;2186,486
2	316	316	POT1_e3	chr7	124555608	124555720	POT1; -			NM_015450.2	NP_056265.2	113	0.5133	3808.68	0.0083	-3,49;-0,07;-0,84	0	8.43	0.67	Normal	1957,145;1851,534
2	317	317	POT1_e2	chr7	124568849	124569073	POT1; -			NM_015450.2	NP_056265.2	225	0.4596	5646.97	0.0081	-1,61;-0,02;-1,95	0.11	14.43	0.05	Normal	2597,873;3049,099
2	318	318	POT1_e1	chr7	124569828	124570057	POT1; -			NM_015450.2	NP_056265.2	230	0.4571	4672.24	0.0081	-1,52;-0,02;-2,00	0.13	13.98	0.04	Normal	2138,165;2534,072
2	319	319	BRAF_e15	chr7	140453055	140453213	BRAF; -		15	NM_004333.4	NP_004324.2	159	0.5084	4079.1	0.0081	-3,37;-0,05;-0,95	0	9.47	0.52	Normal	2075,921;2003,178
2	320	320	BRAF_e11	chr7	140481356	140481513	BRAF; -		11	NM_004333.4	NP_004324.2	158	0.5201	4162.49	0.0081	-3,82;-0,09;-0,74	0	7.35	0.88	Normal	2167,324;1995,165
2	321	321	SNAI2_e3	chr8	49831346	49831567	SNAI2; -		3	NM_003068.4	NP_003059.1	222	0.6606	7185.74	0.0081	-11,33;-2,45;-0,00	0	0.02	24.48	Duplication	4751,788;2433,955
2	322	322	SNAI2_e2	chr8	49832435	49833020	SNAI2; -		2	NM_003068.4	NP_003059.1	586	0.6526	8872.02	0.0081	-10,84;-2,26;-0,00	0	0.02	22.63	Duplication	5796,565;3075,455
2	323	323	SNAI2_e1	chr8	49833726	49833844	SNAI2; -		1	NM_003068.4	NP_003059.1	119	0.6406	7702.77	0.0081	-10,10;-1,99;-0,00	0	0.05	19.87	Duplication	4939,921;2762,854
2	324	324	NBN_e16	chr8	90947791	90947860	NBN; -		16	NM_002485.4	NP_002476.2	70	0.707	7373.04	0.0081	-14,36;-3,58;-0,00	0	0	35.82	Duplication	5218,091;2154,948
2	325	325	NBN_e15	chr8	90949234	90949323	NBN; -		15	NM_002485.4	NP_002476.2	90	0.668	7174.94	0.0081	-11,80;-2,62;-0,00	0	0.01	26.24	Duplication	4798,349;2376,595
2	326	326	NBN_e14	chr8	90955461	90955614	NBN; -		14	NM_002485.4	NP_002476.2	154	0.6782	7632.59	0.0081	-12,46;-2,87;-0,00	0	0.01	28.69	Duplication	5182,267;2450,320
2	327	327	NBN_e13	chr8	90958348	90958543	NBN; -		13	NM_002485.4	NP_002476.2	196	0.6868	8608.51	0.0081	-13,01;-3,08;-0,00	0	0	30.77	Duplication	5918,398;2690,110
2	328	328	NBN_e12	chr8	90960032	90960140	NBN; -		12	NM_002485.4	NP_002476.2	109	0.6528	7357.74	0.0081	-10,85;-2,27;-0,00	0	0.02	22.67	Duplication	4808,434;2549,310
2	329	329	NBN_e11	chr8	90965452	90965939	NBN; -		11	NM_002485.4	NP_002476.2	488	0.6782	7963.24	0.0081	-12,45;-2,87;-0,00	0	0.01	28.67	Duplication	5406,135;2557,107
2	330	330	NBN_e10	chr8	90967491	90967803	NBN; -		10	NM_002485.4	NP_002476.2	313	0.6593	7882.56	0.0081	-11,25;-2,42;-0,00	0	0.02	24.19	Duplication	5202,810;2679,750
2	331	331	NBN_e9	chr8	90970933	90971102	NBN; -		9	NM_002485.4	NP_002476.2	170	0.6621	8205.09	0.0081	-11,43;-2,48;-0,00	0	0.01	24.84	Duplication	5438,709;2766,386
2	332	332	NBN_e8	chr8	90976618	90976755	NBN; -		8	NM_002485.4	NP_002476.2	138	0.6473	8132.6	0.0081	-10,50;-2,14;-0,00	0	0.03	21.38	Duplication	5269,591;2863,014
2	333	333	NBN_e7	chr8	90982572	90982805	NBN; -		7	NM_002485.4	NP_002476.2	234	0.6652	9439.91	0.0081	-11,63;-2,56;-0,00	0	0.01	25.58	Duplication	6286,553;3153,359
2	334	334	NBN_e6	chr8	90983381	90983538	NBN; -		6	NM_002485.4	NP_002476.2	158	0.6761	8926.28	0.0081	-12,32;-2,82;-0,00	0	0.01	28.17	Duplication	6041,417;2884,861
2	335	335	NBN_e5	chr8	90990428	90990571	NBN; -		5	NM_002485.4	NP_002476.2	144	0.6914	8131.75	0.0081	-13,31;-3,19;-0,00	0	0	31.9	Duplication	5628,020;2503,727
2	336	336	NBN_e4	chr8	90992942	90993141	NBN; -		4	NM_002485.4	NP_002476.2	200	0.6625	8000.09	0.0081	-11,45;-2,49;-0,00	0	0.01	24.92	Duplication	5305,399;2694,685
2	337	337	NBN_e3	chr8	90993583	90993771	NBN; -		3	NM_002485.4	NP_002476.2	189	0.6799	9601.69	0.0081	-12,56;-2,91;-0,00	0	0.01	29.09	Duplication	6535,196;3066,494
2	338	338	NBN_e2	chr8	90994930	90995103	NBN; -		2	NM_002485.4	NP_002476.2	174	0.6643	7459.88	0.0081	-11,57;-2,54;-0,00	0	0.01	25.36	Duplication	4961,076;2498,807
2	339	339	NBN_e1	chr8	90996733	90996919	NBN; -		1	NM_002485.4	NP_002476.2	187	0.6581	5219.27	0.0081	-11,18;-2,39;-0,00	0	0.02	23.9	Duplication	3438,615;1780,656
2	340	340	cMYC_e1	chr8	128748820	128748889	MYC; +		1	NM_002467.4	NP_002458.2	70	0.6998	7040.97	0.0081	-13,88;-3,40;-0,00	0	0	34.01	Duplication	4932,727;2108,246
2	341	341	cMYC_e2	chr8	128750474	128751285	MYC; +		2	NM_002467.4	NP_002458.2	812	0.6806	6475.87	0.0081	-12,61;-2,93;-0,00	0	0.01	29.26	Duplication	4412,253;2063,615
2	342	342	cMYC_e3	chr8	128752622	128753224	MYC; +		3	NM_002467.4	NP_002458.2	603	0.6883	7502.13	0.0081	-13,11;-3,11;-0,00	0	0	31.15	Duplication	5169,370;2332,759
2	343	343	CDKN2A_e3	chr9	21968209	21968261	CDKN2A; -		3	NM_000077.4	NP_000068.1	53	0.5105	4829.29	0.0081	-3,44;-0,06;-0,91	0	9.08	0.57	Normal	2467,774;2361,517
2	344	344	CDKN2A_e2	chr9	21970881	21971227	CDKN2A; -		2	NM_000077.4	NP_000068.1	347	0.5022	2292.65	0.0107	-2,42;-0,07;-0,85	0.02	8.36	0.67	Normal	1152,697;1139,951
2	345	345	CDKN2A_e1	chr9	21974657	21975152	CDKN2A; -		1	NM_000077.4	NP_000068.1	496	0.5165	4320.71	0.0081	-3,68;-0,08;-0,80	0	7.98	0.75	Normal	2234,204;2086,509
2	346	346	GNAQ_e7	chr9	80336220	80336449	GNAQ; -		7	NM_002072.3	NP_002063.2	230	0.4907	5611.35	0.0081	-2,71;-0,02;-1,29	0.01	12.77	0.23	Normal	2756,454;2854,892
2	347	347	GNAQ_e6	chr9	80343410	80343603	GNAQ; -		6	NM_002072.3	NP_002063.2	194	0.4581	2560.91	0.0102	-1,27;-0,04;-1,61	0.24	11.08	0.11	Normal	1174,309;1386,606
2	348	348	GNAQ_e5	chr9	80409359	80409528	GNAQ; -		5	NM_002072.3	NP_002063.2	170	0.4828	4838.78	0.0081	-2,43;-0,02;-1,45	0.02	14.1	0.16	Normal	2338,869;2499,912
2	349	349	GNAQ_e4	chr9	80412416	80412584	GNAQ; -		4	NM_002072.3	NP_002063.2	169	0.4748	4855.55	0.0081	-2,14;-0,01;-1,62	0.03	15.07	0.11	Normal	2307,680;2547,865
2	350	350	GNAQ_e3	chr9	80430512	80430706	GNAQ; -		3	NM_002072.3	NP_002063.2	195	0.4905	3854.14	0.0083	-2,68;-0,02;-1,28	0.01	12.64	0.23	Normal	1892,673;1961,469
2	351	351	GNAQ_e2	chr9	80537057	80537281	GNAQ; -		2	NM_002072.3	NP_002063.2	225	0.5061	3500.41	0.0087	-3,09;-0,05;-0,94	0	9.38	0.53	Normal	1773,487;1726,923
2	352	352	GNAQ_e1	chr9	80645996	80646239	GNAQ; -		1	NM_002072.3	NP_002063.2	244	0.509	768.85	0.0187	-1,62;-0,16;-0,55	0.11	5.11	1.45	Normal	391,791;377,058
2	353	353	PPP6C_e8	chr9	127911932	127912220	PPP6C; -		8	NM_001123355.1	NP_001116827.1	289	0.5016	3982.33	0.0081	-3,11;-0,04;-1,08	0	10.74	0.38	Normal	1999,526;1982,800
2	354	354	PPP6C_e7	chr9	127915792	127916041	PPP6C; -		7	NM_001123355.1	NP_001116827.1	250	0.5145	3959.78	0.0081	-3,60;-0,07;-0,84	0	8.35	0.69	Normal	2039,404;1920,372
2	355	355	PPP6C_e6	chr9	127916165	127916284	PPP6C; -		6	NM_001123355.1	NP_001116827.1	120	0.5433	3643.5	0.0085	-4,60;-0,23;-0,38	0	3.82	2.33	Normal	1981,697;1661,800
2	356	356	PPP6C_e5	chr9	127920500	127920681	PPP6C; -		5	NM_001123355.1	NP_001116827.1	182	0.543	3980.5	0.0081	-4,77;-0,23;-0,39	0	3.89	2.28	Normal	2163,752;1816,745
2	357	357	PPP6C_e4	chr9	127923100	127923205	PPP6C; -		4	NM_001123355.1	NP_001116827.1	106	0.5499	3577.86	0.0086	-4,84;-0,29;-0,31	0	3.08	2.94	Normal	1969,732;1608,123
2	358	358	PPP6C_e3	chr9	127933344	127933479	PPP6C; -		3	NM_001123355.1	NP_001116827.1	136	0.5622	3715.53	0.0084	-5,50;-0,44;-0,20	0	1.97	4.38	Normal	2091,273;1624,256
2	359	359	PPP6C_e2	chr9	127951178	127951246	PPP6C; -		2	NM_001123355.1	NP_001116827.1	69	0.5524	3739.64	0.0084	-5,05;-0,32;-0,28	0	2.83	3.2	Normal	2067,858;1671,784
2	360	360	PPP6C_e1	chr9	127951821	127952017	PPP6C; -		1	NM_001123355.1	NP_001116827.1	197	0.5253	2520.23	0.0102	-3,25;-0,14;-0,57	0	5.65	1.38	Normal	1325,423;1194,804
2	361	361	ZEB1_e1	chr10	31608144	31608241	ZEB1; +		1	NM_001174096.1	NP_001167567.1	98	0.4872	2706.81	0.0099	-2,15;-0,04;-1,15	0.03	11.05	0.32	Normal	1320,053;1386,753
2	362	362	ZEB1_e2	chr10	31749946	31750186	ZEB1; +		2	NM_001174096.1	NP_001167567.1	241	0.4781	4794.95	0.0081	-2,26;-0,01;-1,55	0.02	14.74	0.12	Normal	2295,150;2499,798
2	363	363	ZEB1_e3	chr10	31784688	31784787	ZEB1; +		3	NM_001174096.1	NP_001167567.1	100	0.4806	4824.17	0.0081	-2,35;-0,02;-1,50	0.02	14.42	0.14	Normal	2320,964;2503,208
2	364	364	ZEB1_e4	chr10	31791256	31791457	ZEB1; +		4	NM_001174096.1	NP_001167567.1	202	0.4823	6056.99	0.0081	-2,41;-0,02;-1,46	0.02	14.18	0.15	Normal	2924,279;3132,710
2	365	365	ZEB1_e5	chr10	31799581	31799823	ZEB1; +		5	NM_001174096.1	NP_001167567.1	243	0.4678	5609.36	0.0081	-1,89;-0,01;-1,77	0.06	15.26	0.07	Normal	2626,605;2982,756
2	366	366	ZEB1_e6	chr10	31803511	31803656	ZEB1; +		6	NM_001174096.1	NP_001167567.1	146	0.4562	5057.35	0.0081	-1,49;-0,02;-2,02	0.14	13.78	0.04	Normal	2309,627;2747,720
2	367	367	ZEB1_e7	chr10	31809034	31810884	ZEB1; +		7	NM_001174096.1	NP_001167567.1	1851	0.4752	6023.56	0.0081	-2,16;-0,01;-1,61	0.03	15.03	0.11	Normal	2865,463;3158,101
2	368	368	ZEB1_e8	chr10	31812841	31813061	ZEB1; +		8	NM_001174096.1	NP_001167567.1	221	0.4624	5193.28	0.0081	-1,71;-0,01;-1,88	0.09	14.85	0.06	Normal	2403,861;2789,420
2	369	369	ZEB1_e9	chr10	31815580	31816212	ZEB1; +		9	NM_001174096.1	NP_001167567.1	633	0.4737	5631.03	0.0081	-2,11;-0,01;-1,64	0.03	15.14	0.1	Normal	2670,313;2960,722
2	370	370	PARD3_e25	chr10	34400077	34400510	PARD3; -		25	NM_019619.3	NP_062565.2	434	0.4839	5246.57	0.0081	-2,47;-0,02;-1,43	0.01	13.94	0.16	Normal	2541,321;2705,252
2	371	371	PARD3_e24	chr10	34408521	34408688	PARD3; -		24	NM_019619.3	NP_062565.2	168	0.515	3563.61	0.0086	-3,44;-0,08;-0,79	0	7.92	0.76	Normal	1837,316;1726,293
2	372	372	PARD3_e23	chr10	34420371	34420531	PARD3; -		23	NM_019619.3	NP_062565.2	161	0.4777	5281.43	0.0081	-2,25;-0,01;-1,56	0.02	14.78	0.12	Normal	2525,740;2755,687
2	373	373	PARD3_e22	chr10	34558565	34558847	PARD3; -		22	NM_019619.3	NP_062565.2	283	0.4778	5368.39	0.0081	-2,25;-0,01;-1,56	0.02	14.77	0.12	Normal	2567,943;2800,449
2	374	374	PARD3_e21	chr10	34573043	34573193	PARD3; -		21	NM_019619.3	NP_062565.2	151	0.5194	5051.64	0.0081	-3,79;-0,09;-0,75	0	7.47	0.86	Normal	2626,864;2424,774
2	375	375	PARD3_e20	chr10	34606015	34606286	PARD3; -		20	NM_019619.3	NP_062565.2	272	0.4775	5640.88	0.0081	-2,24;-0,01;-1,56	0.03	14.81	0.12	Normal	2696,274;2944,608
2	376	376	PARD3_e19	chr10	34620025	34620292	PARD3; -		19	NM_019619.3	NP_062565.2	268	0.4725	5856.38	0.0081	-2,06;-0,01;-1,67	0.04	15.21	0.09	Normal	2770,235;3086,143
2	377	377	PARD3_e18	chr10	34625107	34625191	PARD3; -		18	NM_019619.3	NP_062565.2	85	0.5111	4713.73	0.0081	-3,47;-0,06;-0,90	0	8.97	0.59	Normal	2411,609;2302,116
2	378	378	PARD3_e17	chr10	34626183	34626374	PARD3; -		17	NM_019619.3	NP_062565.2	192	0.478	4939.06	0.0081	-2,26;-0,01;-1,55	0.02	14.76	0.12	Normal	2363,174;2575,888
2	379	379	PARD3_e16	chr10	34630535	34630764	PARD3; -		16	NM_019619.3	NP_062565.2	230	0.4678	5029.47	0.0081	-1,90;-0,01;-1,77	0.06	15.26	0.07	Normal	2355,290;2674,177
2	380	380	PARD3_e15	chr10	34636864	34637063	PARD3; -		15	NM_019619.3	NP_062565.2	200	0.486	5152.1	0.0081	-2,54;-0,02;-1,39	0.01	13.6	0.18	Normal	2506,450;2645,648
2	381	381	PARD3_e14	chr10	34648055	34648265	PARD3; -		14	NM_019619.3	NP_062565.2	211	0.4876	5089.09	0.0081	-2,60;-0,02;-1,36	0.01	13.33	0.2	Normal	2483,978;2605,111
2	382	382	PARD3_e13	chr10	34648979	34649207	PARD3; -		13	NM_019619.3	NP_062565.2	229	0.4927	4926.15	0.0081	-2,79;-0,03;-1,25	0.01	12.4	0.25	Normal	2429,958;2496,193
2	383	383	PARD3_e12	chr10	34661406	34661484	PARD3; -		12	NM_019619.3	NP_062565.2	79	0.4754	4782.21	0.0081	-2,16;-0,01;-1,61	0.03	15.02	0.11	Normal	2275,691;2506,519
2	384	384	PARD3_e11	chr10	34663782	34663950	PARD3; -		11	NM_019619.3	NP_062565.2	169	0.4855	3769.22	0.0083	-2,47;-0,02;-1,37	0.01	13.34	0.19	Normal	1832,073;1937,151
2	385	385	PARD3_e10	chr10	34666875	34667054	PARD3; -		10	NM_019619.3	NP_062565.2	180	0.4832	5035.89	0.0081	-2,45;-0,02;-1,45	0.02	14.04	0.16	Normal	2436,166;2599,725
2	386	386	PARD3_e9	chr10	34671448	34671870	PARD3; -		9	NM_019619.3	NP_062565.2	423	0.5057	5028.59	0.0081	-3,27;-0,05;-1,00	0	9.97	0.46	Normal	2545,567;2483,026
2	387	387	PARD3_e8	chr10	34673037	34673202	PARD3; -		8	NM_019619.3	NP_062565.2	166	0.5137	4986.56	0.0081	-3,57;-0,07;-0,85	0	8.49	0.66	Normal	2564,268;2422,296
2	388	388	PARD3_e7	chr10	34688238	34688361	PARD3; -		7	NM_019619.3	NP_062565.2	124	0.4682	4827.8	0.0081	-1,91;-0,01;-1,76	0.05	15.27	0.08	Normal	2262,970;2564,824
2	389	389	PARD3_e6	chr10	34690734	34690865	PARD3; -		6	NM_019619.3	NP_062565.2	132	0.4967	4376.9	0.0081	-2,93;-0,03;-1,17	0.01	11.67	0.3	Normal	2176,264;2200,638
2	390	390	PARD3_e5	chr10	34739225	34739396	PARD3; -		5	NM_019619.3	NP_062565.2	172	0.5152	4300.23	0.0081	-3,62;-0,07;-0,82	0	8.23	0.71	Normal	2217,657;2082,568
2	391	391	PARD3_e4	chr10	34758993	34759211	PARD3; -		4	NM_019619.3	NP_062565.2	219	0.4968	4327.32	0.0081	-2,94;-0,03;-1,17	0.01	11.64	0.3	Normal	2152,177;2175,145
2	392	392	PARD3_e3	chr10	34805887	34806107	PARD3; -		3	NM_019619.3	NP_062565.2	221	0.4819	4617.42	0.0081	-2,40;-0,02;-1,47	0.02	14.24	0.15	Normal	2227,392;2390,025
2	393	393	PARD3_e2	chr10	34985226	34985367	PARD3; -		2	NM_019619.3	NP_062565.2	142	0.5202	4199.9	0.0081	-3,82;-0,09;-0,73	0	7.34	0.88	Normal	2187,124;2012,775
2	394	394	PARD3_e1	chr10	35103784	35103943	PARD3; -		1	NM_019619.3	NP_062565.2	160	0.5024	2730.58	0.0098	-2,63;-0,06;-0,91	0.01	8.98	0.57	Normal	1373,316;1357,267
2	395	395	PTEN_e1	chr10	89623175	89624325	PTEN; +		1	NM_000314.4	NP_000305.3	1151	0.4956	3732.66	0.0084	-2,81;-0,03;-1,16	0.01	11.54	0.31	Normal	1852,017;1880,644
2	396	396	PTEN_e2	chr10	89653762	89653886	PTEN; +		2	NM_000314.4	NP_000305.3	125	0.5302	3885.47	0.0082	-4,18;-0,14;-0,57	0	5.67	1.37	Normal	2062,233;1823,232
2	397	397	PTEN_e3	chr10	89685250	89685334	PTEN; +		3	NM_000314.4	NP_000305.3	85	0.5225	3144.99	0.0092	-3,51;-0,11;-0,64	0	6.44	1.12	Normal	1645,042;1499,947
2	398	398	PTEN_e4	chr10	89690783	89690866	PTEN; +		4	NM_000314.4	NP_000305.3	84	0.514	4500.73	0.0081	-3,58;-0,07;-0,84	0	8.44	0.67	Normal	2315,754;2184,970
2	399	399	PTEN_e5	chr10	89692750	89693028	PTEN; +		5	NM_000314.4	NP_000305.3	279	0.5129	3684.94	0.0084	-3,42;-0,07;-0,84	0	8.38	0.68	Normal	1892,201;1792,741
2	400	400	PTEN_e6	chr10	89711855	89712036	PTEN; +		6	NM_000314.4	NP_000305.3	182	0.4989	4029.08	0.0081	-3,01;-0,03;-1,13	0	11.25	0.33	Normal	2012,185;2016,895
2	401	401	PTEN_e7	chr10	89717590	89717796	PTEN; +		7	NM_000314.4	NP_000305.3	207	0.4977	4334.66	0.0081	-2,97;-0,03;-1,15	0	11.47	0.32	Normal	2159,762;2174,898
2	402	402	PTEN_e8	chr10	89720631	89720895	PTEN; +		8	NM_000314.4	NP_000305.3	265	0.5061	3436.26	0.0087	-3,07;-0,05;-0,93	0	9.31	0.54	Normal	1740,902;1695,358
2	403	403	PTEN_e9	chr10	89725024	89725249	PTEN; +		9	NM_000314.4	NP_000305.3	226	0.5058	5136.64	0.0081	-3,27;-0,05;-1,00	0	9.94	0.46	Normal	2601,109;2535,528
2	404	404	HRAS_e6	chr11	532617	532775	HRAS; -		4	NM_005343.2	NP_005334.1	159	0.5072	3257.87	0.009	-3,03;-0,06;-0,89	0	8.92	0.59	Normal	1654,156;1603,717
2	405	405	HRAS_e5	chr11	533257	533378	HRAS; -			NM_005343.2	NP_005334.1	122	0.5102	3763.19	0.0084	-3,35;-0,06;-0,90	0	8.95	0.59	Normal	1921,921;1841,270
2	406	406	HRAS_e4	chr11	533433	533632	HRAS; -		3	NM_005343.2	NP_005334.1	200	0.5066	4074.68	0.0081	-3,30;-0,05;-0,98	0	9.79	0.48	Normal	2066,514;2008,171
2	407	407	HRAS_e3	chr11	533746	533964	HRAS; -		2	NM_005343.2	NP_005334.1	219	0.5003	3729.35	0.0084	-2,98;-0,04;-1,08	0	10.7	0.38	Normal	1867,682;1861,669
2	408	408	HRAS_e2	chr11	534192	534395	HRAS; -		1	NM_005343.2	NP_005334.1	204	0.5074	3419.53	0.0088	-3,10;-0,06;-0,91	0	9.07	0.57	Normal	1736,899;1682,633
2	409	409	HRAS_e1	chr11	535396	535587	HRAS; -			NM_005343.2	NP_005334.1	192	0.3675	511.767	0.0229	-0,10;-0,70;-2,09	6.84	0.96	0.04	Normal	188,261;323,506
2	410	410	ATM_e1	chr11	108093539	108093933	ATM; +			NM_000051.3	NP_000042.3	395	0.4682	3660.72	0.0085	-1,84;-0,02;-1,69	0.06	14.6	0.09	Normal	1715,798;1944,917
2	411	411	ATM_e2	chr11	108098302	108098443	ATM; +		1	NM_000051.3	NP_000042.3	142	0.5209	3834.74	0.0083	-3,79;-0,09;-0,72	0	7.15	0.93	Normal	1999,560;1835,177
2	412	412	ATM_e3	chr11	108098483	108098635	ATM; +		2	NM_000051.3	NP_000042.3	153	0.5305	4647.6	0.0081	-4,23;-0,14;-0,57	0	5.65	1.38	Normal	2468,184;2179,410
2	413	413	ATM_e4	chr11	108099885	108100070	ATM; +		3	NM_000051.3	NP_000042.3	186	0.5195	4666.29	0.0081	-3,79;-0,09;-0,75	0	7.47	0.86	Normal	2426,620;2239,670
2	414	414	ATM_e5	chr11	108106377	108106581	ATM; +		4	NM_000051.3	NP_000042.3	205	0.5245	4211.19	0.0081	-3,99;-0,11;-0,66	0	6.62	1.07	Normal	2210,994;2000,197
2	415	415	ATM_e6	chr11	108114660	108114865	ATM; +		5	NM_000051.3	NP_000042.3	206	0.5312	3955.49	0.0081	-4,26;-0,14;-0,56	0	5.55	1.42	Normal	2103,292;1852,196
2	416	416	ATM_e7	chr11	108115495	108115773	ATM; +		6	NM_000051.3	NP_000042.3	279	0.5112	4460.31	0.0081	-3,47;-0,06;-0,90	0	8.94	0.59	Normal	2282,574;2177,736
2	417	417	ATM_e8	chr11	108117671	108117874	ATM; +		7	NM_000051.3	NP_000042.3	204	0.535	3835.04	0.0083	-4,36;-0,17;-0,49	0	4.95	1.68	Normal	2053,971;1781,073
2	418	418	ATM_e9	chr11	108119640	108119849	ATM; +		8	NM_000051.3	NP_000042.3	210	0.5278	3965.23	0.0081	-4,12;-0,12;-0,61	0	6.08	1.23	Normal	2094,937;1870,290
2	419	419	ATM_e10	chr11	108121408	108121819	ATM; +		9	NM_000051.3	NP_000042.3	412	0.5071	3922.86	0.0082	-3,30;-0,05;-0,97	0	9.67	0.49	Normal	1991,317;1931,544
2	420	420	ATM_e11	chr11	108122544	108122778	ATM; +		10	NM_000051.3	NP_000042.3	235	0.5059	4799.52	0.0081	-3,27;-0,05;-1,00	0	9.93	0.46	Normal	2430,657;2368,867
2	421	421	ATM_e12	chr11	108123524	108123659	ATM; +		11	NM_000051.3	NP_000042.3	136	0.517	4263.61	0.0081	-3,70;-0,08;-0,79	0	7.9	0.77	Normal	2206,678;2056,933
2	422	422	ATM_e13	chr11	108124521	108124786	ATM; +		12	NM_000051.3	NP_000042.3	266	0.5203	4356.5	0.0081	-3,82;-0,09;-0,73	0	7.33	0.89	Normal	2268,969;2087,529
2	423	423	ATM_e14	chr11	108126922	108127087	ATM; +		13	NM_000051.3	NP_000042.3	166	0.5074	4213.67	0.0081	-3,33;-0,05;-0,97	0	9.65	0.5	Normal	2140,233;2073,441
2	424	424	ATM_e15	chr11	108128188	108128353	ATM; +		14	NM_000051.3	NP_000042.3	166	0.4942	3613.69	0.0085	-2,72;-0,03;-1,17	0.01	11.61	0.3	Normal	1787,825;1825,866
2	425	425	ATM_e16	chr11	108129693	108129822	ATM; +		15	NM_000051.3	NP_000042.3	130	0.5249	4413.89	0.0081	-4,01;-0,11;-0,65	0	6.54	1.09	Normal	2319,500;2094,389
2	426	426	ATM_e17	chr11	108137878	108138089	ATM; +		16	NM_000051.3	NP_000042.3	212	0.5344	4462.15	0.0081	-4,39;-0,16;-0,51	0	5.07	1.62	Normal	2387,010;2075,139
2	427	427	ATM_e18	chr11	108139117	108139356	ATM; +		17	NM_000051.3	NP_000042.3	240	0.5525	3923.22	0.0082	-5,18;-0,32;-0,28	0	2.81	3.22	Normal	2169,958;1753,258
2	428	428	ATM_e19	chr11	108141771	108141893	ATM; +		18	NM_000051.3	NP_000042.3	123	0.4992	4751.02	0.0081	-3,02;-0,03;-1,12	0	11.19	0.34	Normal	2374,170;2376,848
2	429	429	ATM_e20	chr11	108141958	108142153	ATM; +		19	NM_000051.3	NP_000042.3	196	0.5107	4304.85	0.0081	-3,45;-0,06;-0,90	0	9.03	0.58	Normal	2200,897;2103,957
2	430	430	ATM_e21	chr11	108143239	108143354	ATM; +		20	NM_000051.3	NP_000042.3	116	0.5404	4911.4	0.0081	-4,65;-0,21;-0,42	0	4.23	2.06	Normal	2656,841;2254,562
2	431	431	ATM_e22	chr11	108143429	108143599	ATM; +		21	NM_000051.3	NP_000042.3	171	0.5115	4589.72	0.0081	-3,48;-0,06;-0,89	0	8.89	0.6	Normal	2350,223;2239,494
2	432	432	ATM_e23	chr11	108150198	108150355	ATM; +		22	NM_000051.3	NP_000042.3	158	0.4991	4241.43	0.0081	-3,02;-0,03;-1,13	0	11.21	0.34	Normal	2119,162;2122,265
2	433	433	ATM_e24	chr11	108151702	108151915	ATM; +		23	NM_000051.3	NP_000042.3	214	0.4924	4905.89	0.0081	-2,78;-0,03;-1,26	0.01	12.47	0.25	Normal	2418,041;2487,845
2	434	434	ATM_e25	chr11	108153417	108153626	ATM; +		24	NM_000051.3	NP_000042.3	210	0.504	4313.63	0.0081	-3,20;-0,04;-1,03	0	10.28	0.42	Normal	2176,469;2137,156
2	435	435	ATM_e26	chr11	108154934	108155220	ATM; +		25	NM_000051.3	NP_000042.3	287	0.5294	4486.93	0.0081	-4,19;-0,13;-0,58	0	5.82	1.32	Normal	2378,036;2108,897
2	436	436	ATM_e27	chr11	108158307	108158462	ATM; +		26	NM_000051.3	NP_000042.3	156	0.5044	4160.26	0.0081	-3,22;-0,04;-1,02	0	10.21	0.43	Normal	2100,599;2059,662
2	437	437	ATM_e28	chr11	108159684	108159850	ATM; +		27	NM_000051.3	NP_000042.3	167	0.5307	4390.7	0.0081	-4,24;-0,14;-0,56	0	5.63	1.39	Normal	2332,469;2058,228
2	438	438	ATM_e29	chr11	108160309	108160548	ATM; +		28	NM_000051.3	NP_000042.3	240	0.5328	4399.26	0.0081	-4,33;-0,15;-0,53	0	5.31	1.52	Normal	2346,329;2052,927
2	439	439	ATM_e30	chr11	108163326	108163540	ATM; +		29	NM_000051.3	NP_000042.3	215	0.524	4381.51	0.0081	-3,97;-0,10;-0,67	0	6.7	1.04	Normal	2298,400;2083,111
2	440	440	ATM_e31	chr11	108164020	108164224	ATM; +		30	NM_000051.3	NP_000042.3	205	0.5386	3954.62	0.0081	-4,57;-0,19;-0,45	0	4.48	1.92	Normal	2132,113;1822,503
2	441	441	ATM_e32	chr11	108165634	108165806	ATM; +		31	NM_000051.3	NP_000042.3	173	0.5229	4458.57	0.0081	-3,93;-0,10;-0,69	0	6.88	1	Normal	2334,050;2124,520
2	442	442	ATM_e33	chr11	108167994	108168129	ATM; +		32	NM_000051.3	NP_000042.3	136	0.5027	3967.94	0.0081	-3,15;-0,04;-1,06	0	10.53	0.4	Normal	1996,851;1971,084
2	443	443	ATM_e34	chr11	108170421	108170632	ATM; +		33	NM_000051.3	NP_000042.3	212	0.53	4266.06	0.0081	-4,21;-0,14;-0,57	0	5.72	1.35	Normal	2263,622;2002,443
2	444	444	ATM_e35	chr11	108172355	108172536	ATM; +		34	NM_000051.3	NP_000042.3	182	0.5198	5012.36	0.0081	-3,80;-0,09;-0,74	0	7.42	0.87	Normal	2608,000;2404,365
2	445	445	ATM_e36	chr11	108173560	108173776	ATM; +		35	NM_000051.3	NP_000042.3	217	0.5079	4706.94	0.0081	-3,35;-0,05;-0,96	0	9.55	0.51	Normal	2393,379;2313,561
2	446	446	ATM_e37	chr11	108175382	108175599	ATM; +		36	NM_000051.3	NP_000042.3	218	0.5197	4961	0.0081	-3,80;-0,09;-0,74	0	7.43	0.86	Normal	2580,933;2380,070
2	447	447	ATM_e38	chr11	108178604	108178731	ATM; +		37	NM_000051.3	NP_000042.3	128	0.5061	4392.94	0.0081	-3,28;-0,05;-0,99	0	9.89	0.47	Normal	2225,694;2167,249
2	448	448	ATM_e39	chr11	108180867	108181062	ATM; +		38	NM_000051.3	NP_000042.3	196	0.5114	4740.21	0.0081	-3,48;-0,06;-0,89	0	8.92	0.6	Normal	2426,568;2313,638
2	449	449	ATM_e40	chr11	108183118	108183245	ATM; +		39	NM_000051.3	NP_000042.3	128	0.5502	4418.59	0.0081	-5,09;-0,30;-0,31	0	3.05	2.97	Normal	2433,772;1984,820
2	450	450	ATM_e41	chr11	108186530	108186658	ATM; +		40	NM_000051.3	NP_000042.3	129	0.4947	5084.92	0.0081	-2,86;-0,03;-1,21	0.01	12.04	0.27	Normal	2518,138;2566,781
2	451	451	ATM_e42	chr11	108186718	108186860	ATM; +		41	NM_000051.3	NP_000042.3	143	0.5126	5010.53	0.0081	-3,52;-0,06;-0,87	0	8.7	0.63	Normal	2570,940;2439,590
2	452	452	ATM_e43	chr11	108188080	108188268	ATM; +		42	NM_000051.3	NP_000042.3	189	0.4883	4282.97	0.0081	-2,63;-0,02;-1,34	0.01	13.2	0.2	Normal	2093,679;2189,294
2	453	453	ATM_e44	chr11	108190661	108190805	ATM; +		43	NM_000051.3	NP_000042.3	145	0.5109	4476.4	0.0081	-3,46;-0,06;-0,90	0	9	0.58	Normal	2289,475;2186,926
2	454	454	ATM_e45	chr11	108192008	108192167	ATM; +		44	NM_000051.3	NP_000042.3	160	0.4952	4694.69	0.0081	-2,88;-0,03;-1,20	0.01	11.94	0.28	Normal	2327,503;2367,190
2	455	455	ATM_e46	chr11	108196017	108196291	ATM; +		45	NM_000051.3	NP_000042.3	275	0.5105	3973.2	0.0081	-3,45;-0,06;-0,91	0	9.08	0.57	Normal	2030,411;1942,789
2	456	456	ATM_e47	chr11	108196765	108196972	ATM; +		46	NM_000051.3	NP_000042.3	208	0.4987	5152.21	0.0081	-3,01;-0,03;-1,13	0	11.28	0.33	Normal	2572,395;2579,817
2	457	457	ATM_e48	chr11	108198352	108198505	ATM; +		47	NM_000051.3	NP_000042.3	154	0.4871	5060.45	0.0081	-2,58;-0,02;-1,37	0.01	13.41	0.19	Normal	2467,599;2592,851
2	458	458	ATM_e49	chr11	108199728	108199985	ATM; +		48	NM_000051.3	NP_000042.3	258	0.5012	5103.79	0.0081	-3,10;-0,04;-1,09	0	10.82	0.37	Normal	2560,537;2543,249
2	459	459	ATM_e50	chr11	108200921	108201168	ATM; +		49	NM_000051.3	NP_000042.3	248	0.5013	5239.28	0.0081	-3,10;-0,04;-1,08	0	10.79	0.37	Normal	2629,265;2610,020
2	460	460	ATM_e51	chr11	108202151	108202304	ATM; +		50	NM_000051.3	NP_000042.3	154	0.5107	4542.29	0.0081	-3,46;-0,06;-0,90	0	9.03	0.58	Normal	2322,446;2219,844
2	461	461	ATM_e52	chr11	108202586	108202784	ATM; +		51	NM_000051.3	NP_000042.3	199	0.4938	4766.71	0.0081	-2,83;-0,03;-1,23	0.01	12.2	0.26	Normal	2356,527;2410,181
2	462	462	ATM_e53	chr11	108203469	108203647	ATM; +		52	NM_000051.3	NP_000042.3	179	0.4833	3942.79	0.0082	-2,45;-0,02;-1,44	0.02	14	0.16	Normal	1907,743;2035,044
2	463	463	ATM_e54	chr11	108204593	108204715	ATM; +		53	NM_000051.3	NP_000042.3	123	0.4981	5172.38	0.0081	-2,98;-0,03;-1,15	0	11.4	0.32	Normal	2579,106;2593,270
2	464	464	ATM_e55	chr11	108205676	108205856	ATM; +		54	NM_000051.3	NP_000042.3	181	0.4955	5165.4	0.0081	-2,89;-0,03;-1,20	0.01	11.9	0.28	Normal	2561,973;2603,424
2	465	465	ATM_e56	chr11	108206552	108206708	ATM; +		55	NM_000051.3	NP_000042.3	157	0.4881	4246.58	0.0081	-2,62;-0,02;-1,35	0.01	13.23	0.2	Normal	2075,102;2171,478
2	466	466	ATM_e57	chr11	108213929	108214118	ATM; +		56	NM_000051.3	NP_000042.3	190	0.4914	5287.4	0.0081	-2,74;-0,02;-1,28	0.01	12.65	0.23	Normal	2600,821;2686,574
2	467	467	ATM_e58	chr11	108216450	108216655	ATM; +		57	NM_000051.3	NP_000042.3	206	0.5145	4693.42	0.0081	-3,60;-0,07;-0,84	0	8.35	0.69	Normal	2417,286;2276,139
2	468	468	ATM_e59	chr11	108217986	108218112	ATM; +		58	NM_000051.3	NP_000042.3	127	0.498	3079.89	0.0092	-2,64;-0,04;-1,03	0.01	10.17	0.43	Normal	1535,425;1544,464
2	469	469	ATM_e60	chr11	108224473	108224627	ATM; +		59	NM_000051.3	NP_000042.3	155	0.482	4343.45	0.0081	-2,40;-0,02;-1,47	0.02	14.23	0.15	Normal	2095,740;2247,705
2	470	470	ATM_e61	chr11	108225518	108225621	ATM; +		60	NM_000051.3	NP_000042.3	104	0.4947	4109.68	0.0081	-2,86;-0,03;-1,21	0.01	12.05	0.27	Normal	2035,051;2074,631
2	471	471	ATM_e62	chr11	108235789	108235965	ATM; +		61	NM_000051.3	NP_000042.3	177	0.5117	5046.67	0.0081	-3,49;-0,06;-0,89	0	8.86	0.6	Normal	2584,939;2461,731
2	472	472	ATM_e63	chr11	108236032	108236255	ATM; +		62	NM_000051.3	NP_000042.3	224	0.4955	5332.99	0.0081	-2,89;-0,03;-1,20	0.01	11.88	0.29	Normal	2645,566;2687,430
2	473	473	JAM3_e1	chr11	133938959	133939074	JAM3; +		1	NM_032801.4	NP_116190.3	116	0.4567	2744.24	0.0098	-1,27;-0,03;-1,69	0.24	11.32	0.09	Normal	1254,619;1489,622
2	474	474	JAM3_e2	chr11	134009726	134009831	JAM3; +		2	NM_032801.4	NP_116190.3	106	0.4919	4965.47	0.0081	-2,76;-0,02;-1,27	0.01	12.55	0.24	Normal	2445,339;2520,127
2	475	475	JAM3_e3	chr11	134010532	134010685	JAM3; +		3	NM_032801.4	NP_116190.3	154	0.4612	4822.59	0.0081	-1,67;-0,01;-1,91	0.09	14.69	0.05	Normal	2226,707;2595,884
2	476	476	JAM3_e4	chr11	134014116	134014308	JAM3; +		4	NM_032801.4	NP_116190.3	193	0.4805	5040.63	0.0081	-2,35;-0,02;-1,50	0.02	14.43	0.14	Normal	2424,858;2615,776
2	477	477	JAM3_e5	chr11	134014667	134014909	JAM3; +		5	NM_032801.4	NP_116190.3	243	0.4623	5015.75	0.0081	-1,70;-0,01;-1,89	0.09	14.84	0.06	Normal	2321,277;2694,474
2	478	478	JAM3_e6	chr11	134015821	134015960	JAM3; +		6	NM_032801.4	NP_116190.3	140	0.4793	5040.77	0.0081	-2,31;-0,02;-1,53	0.02	14.59	0.13	Normal	2418,803;2621,964
2	479	479	JAM3_e7	chr11	134018422	134018591	JAM3; +		7	NM_032801.4	NP_116190.3	170	0.4907	4670.4	0.0081	-2,71;-0,02;-1,29	0.01	12.78	0.23	Normal	2294,106;2376,290
2	480	480	JAM3_e8	chr11	134018639	134018733	JAM3; +		8	NM_032801.4	NP_116190.3	95	0.4868	4037.13	0.0081	-2,57;-0,02;-1,37	0.01	13.45	0.19	Normal	1967,512;2069,620
2	481	481	JAM3_e9	chr11	134019021	134019096	JAM3; +		9	NM_032801.4	NP_116190.3	76	0.4924	3186.88	0.0091	-2,50;-0,03;-1,14	0.01	11.22	0.33	Normal	1570,756;1616,123
2	482	482	CCND2_e1	chr12	4382882	4383421	CCND2; +		1	NM_001759.3	NP_001750.1	540	0.4969	4626.98	0.0081	-2,94;-0,03;-1,17	0	11.63	0.3	Normal	2301,411;2325,569
2	483	483	CCND2_e2	chr12	4385151	4385406	CCND2; +		2	NM_001759.3	NP_001750.1	256	0.4737	4191.62	0.0081	-2,11;-0,01;-1,64	0.03	15.14	0.1	Normal	1987,890;2203,734
2	484	484	CCND2_e3	chr12	4387906	4388105	CCND2; +		3	NM_001759.3	NP_001750.1	200	0.4804	4727.57	0.0081	-2,34;-0,02;-1,50	0.02	14.46	0.14	Normal	2273,403;2454,172
2	485	485	CCND2_e4	chr12	4397988	4398176	CCND2; +		4	NM_001759.3	NP_001750.1	189	0.4999	4590.59	0.0081	-3,05;-0,04;-1,11	0	11.05	0.35	Normal	2297,510;2293,076
2	486	486	CCND2_e5	chr12	4409006	4409194	CCND2; +		5	NM_001759.3	NP_001750.1	189	0.5043	4471.25	0.0081	-3,21;-0,04;-1,03	0	10.23	0.43	Normal	2257,247;2214,004
2	487	487	KRAS_e5	chr12	25362710	25362865	KRAS; -		4	NM_004985.3	NP_004976.2	156	0.54	3186.47	0.0091	-4,18;-0,21;-0,41	0	4.14	2.11	Normal	1722,552;1463,917
2	488	488	KRAS_e4	chr12	25378528	25378727	KRAS; -		3	NM_004985.3	NP_004976.2	200	0.5376	3782.24	0.0083	-4,44;-0,19;-0,46	0	4.57	1.87	Normal	2035,599;1746,642
2	489	489	KRAS_e3	chr12	25380148	25380366	KRAS; -		2	NM_004985.3	NP_004976.2	219	0.5024	4805.52	0.0081	-3,15;-0,04;-1,06	0	10.58	0.39	Normal	2417,128;2388,395
2	490	490	KRAS_e2	chr12	25398188	25398349	KRAS; -		1	NM_004985.3	NP_004976.2	162	0.499	4642.87	0.0081	-3,02;-0,03;-1,13	0	11.23	0.34	Normal	2319,319;2323,551
2	491	491	ARID2_e1	chr12	46123600	46123731	ARID2; +		1	NM_152641.2	NP_689854.2	132	0.4715	4282.11	0.0081	-2,03;-0,01;-1,69	0.04	15.25	0.09	Normal	2021,331;2260,784
2	492	492	ARID2_e2	chr12	46123807	46123940	ARID2; +		2	NM_152641.2	NP_689854.2	134	0.4737	4520.69	0.0081	-2,11;-0,01;-1,64	0.03	15.14	0.1	Normal	2143,782;2376,905
2	493	493	ARID2_e3	chr12	46124980	46125117	ARID2; +		3	NM_152641.2	NP_689854.2	138	0.5077	5113.05	0.0081	-3,34;-0,05;-0,96	0	9.59	0.5	Normal	2598,608;2514,444
2	494	494	ARID2_e4	chr12	46205181	46205354	ARID2; +		4	NM_152641.2	NP_689854.2	174	0.4909	4533.26	0.0081	-2,72;-0,02;-1,29	0.01	12.74	0.23	Normal	2227,701;2305,558
2	495	495	ARID2_e5	chr12	46211433	46211691	ARID2; +		5	NM_152641.2	NP_689854.2	259	0.4787	4279.87	0.0081	-2,28;-0,02;-1,54	0.02	14.66	0.13	Normal	2051,171;2228,697
2	496	496	ARID2_e6	chr12	46215183	46215290	ARID2; +		6	NM_152641.2	NP_689854.2	108	0.5312	3361.95	0.0088	-3,95;-0,15;-0,53	0	5.31	1.51	Normal	1787,931;1574,019
2	497	497	ARID2_e7	chr12	46230352	46230458	ARID2; +		7	NM_152641.2	NP_689854.2	107	0.4893	5390.01	0.0081	-2,66;-0,02;-1,32	0.01	13.02	0.21	Normal	2640,287;2749,723
2	498	498	ARID2_e8	chr12	46230504	46230794	ARID2; +		8	NM_152641.2	NP_689854.2	291	0.4983	5383.08	0.0081	-2,99;-0,03;-1,14	0	11.36	0.33	Normal	2685,302;2697,783
2	499	499	ARID2_e9	chr12	46231084	46231220	ARID2; +		9	NM_152641.2	NP_689854.2	137	0.5064	5040.16	0.0081	-3,29;-0,05;-0,99	0	9.83	0.47	Normal	2555,087;2485,073
2	500	500	ARID2_e10	chr12	46231261	46231510	ARID2; +		10	NM_152641.2	NP_689854.2	250	0.4988	4663.66	0.0081	-3,01;-0,03;-1,13	0	11.27	0.33	Normal	2328,573;2335,083
2	501	501	ARID2_e11	chr12	46233092	46233299	ARID2; +		11	NM_152641.2	NP_689854.2	208	0.4975	4495.05	0.0081	-2,96;-0,03;-1,16	0	11.52	0.31	Normal	2238,555;2256,498
2	502	502	ARID2_e12	chr12	46240619	46240740	ARID2; +		12	NM_152641.2	NP_689854.2	122	0.5077	4149.37	0.0081	-3,34;-0,05;-0,96	0	9.58	0.5	Normal	2109,045;2040,326
2	503	503	ARID2_e13	chr12	46242599	46242773	ARID2; +		13	NM_152641.2	NP_689854.2	175	0.513	4207.48	0.0081	-3,54;-0,06;-0,86	0	8.62	0.64	Normal	2160,616;2046,867
2	504	504	ARID2_e14	chr12	46243343	46243579	ARID2; +		14	NM_152641.2	NP_689854.2	237	0.4837	4156.74	0.0081	-2,46;-0,02;-1,44	0.01	13.97	0.16	Normal	2012,802;2143,941
2	505	505	ARID2_e15	chr12	46243799	46246699	ARID2; +		15	NM_152641.2	NP_689854.2	2901	0.4897	4965.43	0.0081	-2,68;-0,02;-1,31	0.01	12.95	0.22	Normal	2434,270;2531,162
2	506	506	ARID2_e16	chr12	46254564	46254752	ARID2; +		16	NM_152641.2	NP_689854.2	189	0.4957	4645.08	0.0081	-2,90;-0,03;-1,19	0.01	11.85	0.29	Normal	2305,060;2340,024
2	507	507	ARID2_e17	chr12	46285543	46285721	ARID2; +		17	NM_152641.2	NP_689854.2	179	0.5136	4548.03	0.0081	-3,56;-0,07;-0,85	0	8.52	0.66	Normal	2338,181;2209,849
2	508	508	ARID2_e18	chr12	46285774	46285899	ARID2; +		18	NM_152641.2	NP_689854.2	126	0.4975	4865.9	0.0081	-2,96;-0,03;-1,16	0	11.51	0.31	Normal	2423,332;2442,571
2	509	509	ARID2_e19	chr12	46287183	46287346	ARID2; +		19	NM_152641.2	NP_689854.2	164	0.4914	3990.86	0.0081	-2,74;-0,02;-1,28	0.01	12.64	0.23	Normal	1963,330;2027,535
2	510	510	ARID2_e20	chr12	46287393	46287524	ARID2; +		20	NM_152641.2	NP_689854.2	132	0.5036	4759.5	0.0081	-3,19;-0,04;-1,04	0	10.35	0.42	Normal	2399,655;2359,848
2	511	511	ARID2_e21	chr12	46298697	46298881	ARID2; +		21	NM_152641.2	NP_689854.2	185	0.5134	4476.95	0.0081	-3,56;-0,07;-0,86	0	8.55	0.65	Normal	2300,911;2176,044
2	512	512	CDK4_e8	chr12	58142289	58142420	CDK4; -		7	NM_000075.3	NP_000066.1	132	0.516	4324.87	0.0081	-3,66;-0,07;-0,81	0	8.08	0.73	Normal	2233,913;2090,960
2	513	513	CDK4_e7	chr12	58142945	58143120	CDK4; -		6	NM_000075.3	NP_000066.1	176	0.5118	5158.38	0.0081	-3,50;-0,06;-0,88	0	8.84	0.61	Normal	2642,863;2515,521
2	514	514	CDK4_e6	chr12	58143217	58143307	CDK4; -		5	NM_000075.3	NP_000066.1	91	0.5163	6320.1	0.0081	-3,67;-0,07;-0,80	0	8.02	0.74	Normal	3266,534;3053,569
2	515	515	CDK4_e5	chr12	58144419	58144568	CDK4; -		4	NM_000075.3	NP_000066.1	150	0.4978	4797.41	0.0081	-2,97;-0,03;-1,15	0	11.45	0.32	Normal	2390,719;2406,692
2	516	516	CDK4_e4	chr12	58144686	58144893	CDK4; -		3	NM_000075.3	NP_000066.1	208	0.5133	5477.66	0.0081	-3,55;-0,07;-0,86	0	8.56	0.65	Normal	2814,772;2662,892
2	517	517	CDK4_e3	chr12	58144970	58145145	CDK4; -		2	NM_000075.3	NP_000066.1	176	0.5224	5006.69	0.0081	-3,91;-0,10;-0,70	0	6.96	0.98	Normal	2618,542;2388,153
2	518	518	CDK4_e2	chr12	58145263	58145539	CDK4; -		1	NM_000075.3	NP_000066.1	277	0.4972	5267.15	0.0081	-2,95;-0,03;-1,16	0	11.56	0.31	Normal	2621,850;2645,303
2	519	519	CDK4_e1	chr12	58145938	58146250	CDK4; -			NM_000075.3	NP_000066.1	313	0.493	4150.62	0.0081	-2,80;-0,03;-1,25	0.01	12.36	0.25	Normal	2048,302;2102,320
2	520	520	MDM2_e1	chr12	69201932	69202291	MDM2; +		1	NM_002392.4	NP_002383.2	360	0.4871	3362.3	0.0088	-2,39;-0,03;-1,27	0.02	12.34	0.24	Normal	1639,524;1722,772
2	521	521	MDM2_e2	chr12	69202968	69203092	MDM2; +		2	NM_002392.4	NP_002383.2	125	0.5459	3731.87	0.0084	-4,76;-0,26;-0,35	0	3.52	2.55	Normal	2039,404;1692,468
2	522	522	MDM2_e3	chr12	69207314	69207428	MDM2; +		3	NM_002392.4	NP_002383.2	115	0.5568	3880.79	0.0082	-5,35;-0,37;-0,24	0	2.41	3.71	Normal	2162,979;1717,809
2	523	523	MDM2_e4	chr12	69210572	69210745	MDM2; +		4	NM_002392.4	NP_002383.2	174	0.5249	4010.39	0.0081	-4,01;-0,11;-0,65	0	6.54	1.09	Normal	2107,432;1902,958
2	524	524	MDM2_e5	chr12	69214085	69214174	MDM2; +		5	NM_002392.4	NP_002383.2	90	0.5706	2553.42	0.0102	-4,93;-0,50;-0,16	0	1.63	5.05	Normal	1458,529;1094,894
2	525	525	MDM2_e6	chr12	69218123	69218230	MDM2; +		6	NM_002392.4	NP_002383.2	108	0.5578	4211.03	0.0081	-5,45;-0,39;-0,23	0	2.3	3.86	Normal	2351,614;1859,417
2	526	526	MDM2_e7	chr12	69218315	69218451	MDM2; +		7	NM_002392.4	NP_002383.2	137	0.5494	4613.74	0.0081	-5,06;-0,29;-0,31	0	3.13	2.89	Normal	2537,729;2076,008
2	527	527	MDM2_e8	chr12	69222531	69222731	MDM2; +		8	NM_002392.4	NP_002383.2	201	0.5194	4027.22	0.0081	-3,79;-0,09;-0,75	0	7.47	0.85	Normal	2094,092;1933,123
2	528	528	MDM2_e9	chr12	69229589	69229784	MDM2; +		9	NM_002392.4	NP_002383.2	196	0.5535	3612.65	0.0085	-5,02;-0,33;-0,27	0	2.72	3.32	Normal	2001,918;1610,730
2	529	529	MDM2_e10	chr12	69230432	69230549	MDM2; +		10	NM_002392.4	NP_002383.2	118	0.5465	3521.59	0.0086	-4,66;-0,26;-0,34	0	3.44	2.62	Normal	1926,613;1594,980
2	530	530	MDM2_e11	chr12	69233034	69233648	MDM2; +		11	NM_002392.4	NP_002383.2	615	0.5234	4453.36	0.0081	-3,94;-0,10;-0,68	0	6.81	1.02	Normal	2333,183;2120,179
2	531	531	POLE_e49	chr12	133201263	133201416	POLE; -		49	NM_006231.2	NP_006222.2	154	0.4063	3409.4	0.0088	-0,18;-0,47;-3,33	4.74	1.77	0	Normal	1386,673;2022,727
2	532	532	POLE_e48	chr12	133201471	133201600	POLE; -		48	NM_006231.2	NP_006222.2	130	0.4078	2841.01	0.0096	-0,20;-0,43;-3,00	4.26	2.04	0	Normal	1159,750;1681,259
2	533	533	POLE_e47	chr12	133202211	133202376	POLE; -		47	NM_006231.2	NP_006222.2	166	0.4102	3474.94	0.0087	-0,23;-0,39;-3,20	3.93	2.25	0	Normal	1426,822;2048,120
2	534	534	POLE_e46	chr12	133202683	133202923	POLE; -		46	NM_006231.2	NP_006222.2	241	0.4162	3159.18	0.0091	-0,32;-0,28;-2,84	2.82	3.19	0.01	Normal	1316,307;1842,874
2	535	535	POLE_e45	chr12	133208881	133209114	POLE; -		45	NM_006231.2	NP_006222.2	234	0.4304	4183.82	0.0081	-0,66;-0,11;-2,66	1.07	6.56	0.01	Normal	1802,836;2380,986
2	536	536	POLE_e44	chr12	133209230	133209401	POLE; -		44	NM_006231.2	NP_006222.2	172	0.4422	2898.59	0.0095	-0,90;-0,06;-2,03	0.59	8.66	0.04	Normal	1283,034;1615,551
2	537	537	POLE_e43	chr12	133210752	133210984	POLE; -		43	NM_006231.2	NP_006222.2	233	0.4331	3587.84	0.0086	-0,71;-0,10;-2,47	0.94	7.04	0.01	Normal	1555,420;2032,424
2	538	538	POLE_e42	chr12	133212458	133212630	POLE; -		42	NM_006231.2	NP_006222.2	173	0.4309	4543.6	0.0081	-0,67;-0,10;-2,65	1.03	6.7	0.01	Normal	1960,162;2583,438
2	539	539	POLE_e41	chr12	133214580	133214745	POLE; -		41	NM_006231.2	NP_006222.2	166	0.4143	3225.76	0.009	-0,29;-0,31;-2,93	3.13	2.89	0.01	Normal	1338,004;1887,759
2	540	540	POLE_e40	chr12	133215691	133215904	POLE; -		40	NM_006231.2	NP_006222.2	214	0.4363	3134.53	0.0092	-0,76;-0,08;-2,24	0.82	7.5	0.02	Normal	1369,038;1765,497
2	541	541	POLE_e39	chr12	133218213	133218457	POLE; -		39	NM_006231.2	NP_006222.2	245	0.4488	3201.7	0.0091	-1,13;-0,04;-1,98	0.34	10.69	0.05	Normal	1438,469;1763,225
2	542	542	POLE_e38	chr12	133218743	133219003	POLE; -		38	NM_006231.2	NP_006222.2	261	0.424	3721.72	0.0084	-0,49;-0,17;-2,78	1.72	4.84	0.01	Normal	1579,891;2141,834
2	543	543	POLE_e37	chr12	133219072	133219335	POLE; -		37	NM_006231.2	NP_006222.2	264	0.4326	3706.75	0.0084	-0,71;-0,10;-2,52	0.95	6.99	0.01	Normal	1605,175;2101,574
2	544	544	POLE_e36	chr12	133219386	133219602	POLE; -		36	NM_006231.2	NP_006222.2	217	0.4477	3560.5	0.0086	-1,14;-0,04;-2,11	0.32	10.99	0.03	Normal	1595,586;1964,913
2	545	545	POLE_e35	chr12	133219790	133219936	POLE; -		35	NM_006231.2	NP_006222.2	147	0.4254	3806.71	0.0083	-0,52;-0,16;-2,77	1.56	5.17	0.01	Normal	1620,947;2185,764
2	546	546	POLE_e34	chr12	133219973	133220166	POLE; -		34	NM_006231.2	NP_006222.2	194	0.4366	3472.26	0.0087	-0,80;-0,08;-2,34	0.75	7.89	0.02	Normal	1517,530;1954,729
2	547	547	POLE_e33	chr12	133220403	133220583	POLE; -		33	NM_006231.2	NP_006222.2	181	0.4373	3433.01	0.0088	-0,82;-0,07;-2,31	0.71	8.06	0.02	Normal	1503,024;1929,991
2	548	548	POLE_e32	chr12	133225495	133225678	POLE; -		32	NM_006231.2	NP_006222.2	184	0.4489	2899.24	0.0095	-1,08;-0,04;-1,89	0.38	10.18	0.06	Normal	1302,750;1596,486
2	549	549	POLE_e31	chr12	133225872	133226121	POLE; -		31	NM_006231.2	NP_006222.2	250	0.4512	3508.83	0.0087	-1,25;-0,03;-2,01	0.25	11.79	0.04	Normal	1584,724;1924,108
2	550	550	POLE_e30	chr12	133226243	133226495	POLE; -		30	NM_006231.2	NP_006222.2	253	0.4292	3916.04	0.0082	-0,62;-0,12;-2,69	1.18	6.2	0.01	Normal	1682,484;2233,557
2	551	551	POLE_e29	chr12	133233702	133233864	POLE; -		29	NM_006231.2	NP_006222.2	163	0.4154	3472.84	0.0087	-0,31;-0,30;-2,99	2.95	3.06	0	Normal	1444,329;2028,513
2	552	552	POLE_e28	chr12	133233915	133234035	POLE; -		28	NM_006231.2	NP_006222.2	121	0.4637	3429.1	0.0088	-1,64;-0,02;-1,73	0.1	13.81	0.08	Normal	1591,909;1837,189
2	553	553	POLE_e27	chr12	133234434	133234576	POLE; -		27	NM_006231.2	NP_006222.2	143	0.4136	3968.29	0.0081	-0,27;-0,33;-3,25	3.3	2.73	0	Normal	1643,007;2325,285
2	554	554	POLE_e26	chr12	133235861	133236115	POLE; -		26	NM_006231.2	NP_006222.2	255	0.4377	3396.73	0.0088	-0,83;-0,07;-2,29	0.7	8.12	0.02	Normal	1488,371;1908,358
2	555	555	POLE_e25	chr12	133237535	133237770	POLE; -		25	NM_006231.2	NP_006222.2	236	0.4516	2853.1	0.0096	-1,15;-0,04;-1,82	0.32	10.65	0.07	Normal	1289,782;1563,318
2	556	556	POLE_e24	chr12	133238093	133238290	POLE; -		24	NM_006231.2	NP_006222.2	198	0.4197	3819.36	0.0083	-0,39;-0,23;-2,97	2.28	3.88	0	Normal	1604,574;2214,790
2	557	557	POLE_e23	chr12	133240570	133240754	POLE; -		23	NM_006231.2	NP_006222.2	185	0.4193	3215.24	0.009	-0,38;-0,24;-2,75	2.37	3.75	0.01	Normal	1349,696;1865,542
2	558	558	POLE_e22	chr12	133240936	133241068	POLE; -		22	NM_006231.2	NP_006222.2	133	0.4382	3390.79	0.0088	-0,84;-0,07;-2,28	0.68	8.26	0.02	Normal	1487,614;1903,180
2	559	559	POLE_e21	chr12	133241868	133242056	POLE; -		21	NM_006231.2	NP_006222.2	189	0.447	3649.49	0.0085	-1,14;-0,04;-2,15	0.33	10.96	0.03	Normal	1633,170;2016,325
2	560	560	POLE_e20	chr12	133244069	133244254	POLE; -		20	NM_006231.2	NP_006222.2	186	0.4333	3649.22	0.0085	-0,72;-0,09;-2,49	0.91	7.14	0.01	Normal	1582,801;2066,422
2	561	561	POLE_e19	chr12	133244922	133245108	POLE; -		19	NM_006231.2	NP_006222.2	187	0.4449	3768.95	0.0084	-1,08;-0,04;-2,23	0.37	10.54	0.03	Normal	1678,614;2090,336
2	562	562	POLE_e18	chr12	133245201	133245343	POLE; -		18	NM_006231.2	NP_006222.2	143	0.4449	4122.01	0.0081	-1,11;-0,04;-2,28	0.35	10.8	0.02	Normal	1835,911;2286,095
2	563	563	POLE_e17	chr12	133245377	133245545	POLE; -		17	NM_006231.2	NP_006222.2	169	0.4511	3789.15	0.0083	-1,29;-0,03;-2,09	0.23	12.26	0.04	Normal	1711,060;2078,085
2	564	564	POLE_e16	chr12	133248781	133248928	POLE; -		16	NM_006231.2	NP_006222.2	148	0.4274	4130.94	0.0081	-0,58;-0,13;-2,75	1.34	5.74	0.01	Normal	1767,460;2363,482
2	565	565	POLE_e15	chr12	133249193	133249445	POLE; -		15	NM_006231.2	NP_006222.2	253	0.4591	3836.28	0.0083	-1,57;-0,02;-1,93	0.12	14.11	0.05	Normal	1763,319;2072,962
2	566	566	POLE_e14	chr12	133249730	133249883	POLE; -		14	NM_006231.2	NP_006222.2	154	0.4403	3573.53	0.0086	-0,92;-0,06;-2,28	0.56	9	0.02	Normal	1575,063;1998,467
2	567	567	POLE_e13	chr12	133250141	133250313	POLE; -		13	NM_006231.2	NP_006222.2	173	0.4436	3287.39	0.0089	-0,98;-0,05;-2,12	0.48	9.54	0.03	Normal	1459,812;1827,573
2	568	568	POLE_e12	chr12	133251964	133252123	POLE; -		12	NM_006231.2	NP_006222.2	160	0.4038	3228.47	0.009	-0,15;-0,53;-3,35	5.25	1.54	0	Normal	1304,948;1923,524
2	569	569	POLE_e11	chr12	133252301	133252426	POLE; -		11	NM_006231.2	NP_006222.2	126	0.4175	3973.69	0.0081	-0,35;-0,26;-3,09	2.6	3.46	0	Normal	1660,851;2312,844
2	570	570	POLE_e10	chr12	133252660	133252810	POLE; -		10	NM_006231.2	NP_006222.2	151	0.448	4143.93	0.0081	-1,21;-0,03;-2,21	0.28	11.68	0.03	Normal	1858,333;2285,597
2	571	571	POLE_e9	chr12	133253112	133253259	POLE; -		9	NM_006231.2	NP_006222.2	148	0.433	3336.26	0.0089	-0,69;-0,10;-2,39	0.98	6.84	0.02	Normal	1446,103;1890,155
2	572	572	POLE_e8	chr12	133253929	133254049	POLE; -		8	NM_006231.2	NP_006222.2	121	0.4137	3748.74	0.0084	-0,28;-0,33;-3,16	3.26	2.77	0	Normal	1552,602;2196,135
2	573	573	POLE_e7	chr12	133254144	133254325	POLE; -		7	NM_006231.2	NP_006222.2	182	0.4392	3773.8	0.0083	-0,91;-0,06;-2,37	0.57	8.92	0.02	Normal	1659,399;2114,404
2	574	574	POLE_e6	chr12	133256063	133256257	POLE; -		6	NM_006231.2	NP_006222.2	195	0.4512	4022.82	0.0081	-1,32;-0,02;-2,13	0.21	12.57	0.03	Normal	1817,064;2205,755
2	575	575	POLE_e5	chr12	133256520	133256652	POLE; -		5	NM_006231.2	NP_006222.2	133	0.4483	4414.5	0.0081	-1,22;-0,03;-2,20	0.27	11.77	0.03	Normal	1981,101;2433,402
2	576	576	POLE_e4	chr12	133256744	133256828	POLE; -		4	NM_006231.2	NP_006222.2	85	0.4267	4152.77	0.0081	-0,56;-0,14;-2,78	1.41	5.55	0.01	Normal	1773,735;2379,037
2	577	577	POLE_e3	chr12	133257173	133257293	POLE; -		3	NM_006231.2	NP_006222.2	121	0.4309	3753.8	0.0084	-0,66;-0,11;-2,58	1.06	6.58	0.01	Normal	1619,423;2134,381
2	578	578	POLE_e2	chr12	133257704	133257885	POLE; -		2	NM_006231.2	NP_006222.2	182	0.46	3438.85	0.0087	-1,52;-0,02;-1,81	0.13	13.39	0.07	Normal	1583,616;1855,236
2	579	579	POLE_e1	chr12	133263820	133263921	POLE; -		1	NM_006231.2	NP_006222.2	102	0.3717	1203.1	0.0149	-0,06;-0,92;-3,02	9.15	0.56	0	Normal	447,630;755,468
2	580	580	BRCA2_e1	chr13	32889597	32889824	BRCA2; +			NM_000059.3	NP_000050.2	228	0.4616	3042.57	0.0093	-1,48;-0,02;-1,68	0.15	12.67	0.09	Normal	1405,962;1636,606
2	581	581	BRCA2_e2	chr13	32890539	32890684	BRCA2; +		1	NM_000059.3	NP_000050.2	146	0.4756	4939.76	0.0081	-2,17;-0,01;-1,60	0.03	15	0.11	Normal	2351,976;2587,783
2	582	582	BRCA2_e3	chr13	32893194	32893482	BRCA2; +		2	NM_000059.3	NP_000050.2	289	0.514	5059.78	0.0081	-3,58;-0,07;-0,84	0	8.44	0.67	Normal	2603,497;2456,281
2	583	583	BRCA2_e4	chr13	32899193	32899341	BRCA2; +		3	NM_000059.3	NP_000050.2	149	0.5306	4512.87	0.0081	-4,24;-0,14;-0,56	0	5.64	1.39	Normal	2397,188;2115,679
2	584	584	BRCA2_e5	chr13	32900218	32900307	BRCA2; +		4	NM_000059.3	NP_000050.2	90	0.5238	4636.24	0.0081	-3,96;-0,10;-0,67	0	6.74	1.03	Normal	2430,882;2205,356
2	585	585	BRCA2_e6	chr13	32900359	32900439	BRCA2; +		5	NM_000059.3	NP_000050.2	81	0.5343	5181.48	0.0081	-4,39;-0,16;-0,51	0	5.08	1.61	Normal	2771,440;2410,036
2	586	586	BRCA2_e7	chr13	32900616	32900770	BRCA2; +		6	NM_000059.3	NP_000050.2	155	0.5109	4823.19	0.0081	-3,46;-0,06;-0,90	0	8.99	0.58	Normal	2467,021;2356,174
2	587	587	BRCA2_e8	chr13	32903560	32903649	BRCA2; +		7	NM_000059.3	NP_000050.2	90	0.5302	3395.07	0.0088	-3,93;-0,15;-0,55	0	5.47	1.45	Normal	1802,023;1593,045
2	588	588	BRCA2_e9	chr13	32905036	32905187	BRCA2; +		8	NM_000059.3	NP_000050.2	152	0.525	4203.11	0.0081	-4,01;-0,11;-0,65	0	6.53	1.09	Normal	2209,071;1994,038
2	589	589	BRCA2_e10	chr13	32906389	32907544	BRCA2; +		9	NM_000059.3	NP_000050.2	1156	0.5179	4996.52	0.0081	-3,73;-0,08;-0,78	0	7.75	0.8	Normal	2590,332;2406,185
2	590	590	BRCA2_e11	chr13	32910382	32915353	BRCA2; +		10	NM_000059.3	NP_000050.2	4972	0.5178	4959.12	0.0081	-3,72;-0,08;-0,78	0	7.77	0.79	Normal	2570,403;2388,716
2	591	591	BRCA2_e12	chr13	32918675	32918810	BRCA2; +		11	NM_000059.3	NP_000050.2	136	0.5325	3706.58	0.0084	-4,18;-0,15;-0,53	0	5.26	1.53	Normal	1975,869;1730,708
2	592	592	BRCA2_e13	chr13	32920944	32921053	BRCA2; +		12	NM_000059.3	NP_000050.2	110	0.5145	4088.34	0.0081	-3,60;-0,07;-0,84	0	8.35	0.69	Normal	2105,643;1982,697
2	593	593	BRCA2_e14	chr13	32928978	32929445	BRCA2; +		13	NM_000059.3	NP_000050.2	468	0.5271	5022.4	0.0081	-4,10;-0,12;-0,62	0	6.18	1.2	Normal	2650,393;2372,005
2	594	594	BRCA2_e15	chr13	32930545	32930766	BRCA2; +		14	NM_000059.3	NP_000050.2	222	0.5156	4208.73	0.0081	-3,64;-0,07;-0,82	0	8.15	0.72	Normal	2172,368;2036,360
2	595	595	BRCA2_e16	chr13	32931859	32932086	BRCA2; +		15	NM_000059.3	NP_000050.2	228	0.5007	4665.29	0.0081	-3,08;-0,04;-1,10	0	10.91	0.36	Normal	2338,402;2326,889
2	596	596	BRCA2_e17	chr13	32936640	32936850	BRCA2; +		16	NM_000059.3	NP_000050.2	211	0.5048	4407.16	0.0081	-3,23;-0,04;-1,02	0	10.14	0.44	Normal	2227,014;2180,148
2	597	597	BRCA2_e18	chr13	32937296	32937690	BRCA2; +		17	NM_000059.3	NP_000050.2	395	0.5324	4149.7	0.0081	-4,31;-0,15;-0,54	0	5.36	1.5	Normal	2211,875;1937,823
2	598	598	BRCA2_e19	chr13	32944519	32944714	BRCA2; +		18	NM_000059.3	NP_000050.2	196	0.5249	4710.11	0.0081	-4,01;-0,11;-0,65	0	6.54	1.09	Normal	2475,099;2235,008
2	599	599	BRCA2_e20	chr13	32945073	32945257	BRCA2; +		19	NM_000059.3	NP_000050.2	185	0.5343	4152.39	0.0081	-4,39;-0,16;-0,51	0	5.07	1.62	Normal	2221,215;1931,176
2	600	600	BRCA2_e21	chr13	32950787	32950948	BRCA2; +		20	NM_000059.3	NP_000050.2	162	0.4776	4187.42	0.0081	-2,25;-0,01;-1,56	0.02	14.79	0.12	Normal	2002,248;2185,176
2	601	601	BRCA2_e22	chr13	32953434	32953672	BRCA2; +		21	NM_000059.3	NP_000050.2	239	0.4894	4581.74	0.0081	-2,67;-0,02;-1,32	0.01	13.01	0.21	Normal	2244,707;2337,037
2	602	602	BRCA2_e23	chr13	32953867	32954070	BRCA2; +		22	NM_000059.3	NP_000050.2	204	0.5158	4596.28	0.0081	-3,65;-0,07;-0,81	0	8.11	0.73	Normal	2373,374;2222,907
2	603	603	BRCA2_e24	chr13	32954124	32954302	BRCA2; +		23	NM_000059.3	NP_000050.2	179	0.5032	4894.73	0.0081	-3,17;-0,04;-1,05	0	10.43	0.41	Normal	2465,718;2429,008
2	604	604	BRCA2_e25	chr13	32968806	32969090	BRCA2; +		24	NM_000059.3	NP_000050.2	285	0.5069	5412.93	0.0081	-3,31;-0,05;-0,98	0	9.74	0.49	Normal	2746,841;2666,091
2	605	605	BRCA2_e26	chr13	32971015	32971201	BRCA2; +		25	NM_000059.3	NP_000050.2	187	0.507	4630.2	0.0081	-3,31;-0,05;-0,97	0	9.72	0.49	Normal	2350,060;2280,139
2	606	606	BRCA2_e27	chr13	32972279	32972926	BRCA2; +		26	NM_000059.3	NP_000050.2	648	0.5125	5197.6	0.0081	-3,52;-0,06;-0,87	0	8.71	0.63	Normal	2666,483;2531,114
2	607	607	RB1_e1	chr13	48878029	48878205	RB1; +		1	NM_000321.2	NP_000312.2	177	0.4555	2604.55	0.0101	-1,21;-0,04;-1,67	0.28	10.82	0.09	Normal	1187,675;1416,881
2	608	608	RB1_e2	chr13	48881396	48881562	RB1; +		2	NM_000321.2	NP_000312.2	167	0.5265	4825.17	0.0081	-4,07;-0,12;-0,63	0	6.29	1.16	Normal	2543,218;2281,949
2	609	609	RB1_e3	chr13	48916715	48916870	RB1; +		3	NM_000321.2	NP_000312.2	156	0.496	4733.58	0.0081	-2,91;-0,03;-1,19	0.01	11.78	0.29	Normal	2350,598;2382,982
2	610	610	RB1_e4	chr13	48919196	48919355	RB1; +		4	NM_000321.2	NP_000312.2	160	0.5253	4555.82	0.0081	-4,02;-0,11;-0,65	0	6.48	1.11	Normal	2395,872;2159,951
2	611	611	RB1_e5	chr13	48921941	48922019	RB1; +		5	NM_000321.2	NP_000312.2	79	0.5395	3778.91	0.0083	-4,51;-0,20;-0,43	0	4.32	2.01	Normal	2040,897;1738,011
2	612	612	RB1_e6	chr13	48923072	48923179	RB1; +		6	NM_000321.2	NP_000312.2	108	0.5171	3675.36	0.0085	-3,57;-0,08;-0,77	0	7.67	0.81	Normal	1902,429;1772,933
2	613	613	RB1_e7	chr13	48934133	48934283	RB1; +		7	NM_000321.2	NP_000312.2	151	0.5338	4709.44	0.0081	-4,37;-0,16;-0,52	0	5.15	1.58	Normal	2516,624;2192,813
2	614	614	RB1_e8	chr13	48936931	48937113	RB1; +		8	NM_000321.2	NP_000312.2	183	0.5006	4911.12	0.0081	-3,08;-0,04;-1,10	0	10.92	0.36	Normal	2461,203;2449,923
2	615	615	RB1_e9	chr13	48939010	48939127	RB1; +		9	NM_000321.2	NP_000312.2	118	0.504	4505.42	0.0081	-3,20;-0,04;-1,03	0	10.28	0.42	Normal	2273,241;2232,181
2	616	616	RB1_e10	chr13	48941610	48941759	RB1; +		10	NM_000321.2	NP_000312.2	150	0.5339	4046.06	0.0081	-4,37;-0,16;-0,51	0	5.14	1.59	Normal	2162,428;1883,633
2	617	617	RB1_e11	chr13	48942643	48942760	RB1; +		11	NM_000321.2	NP_000312.2	118	0.4934	4520.52	0.0081	-2,81;-0,03;-1,24	0.01	12.27	0.26	Normal	2232,936;2287,589
2	618	618	RB1_e12	chr13	48947521	48947648	RB1; +		12	NM_000321.2	NP_000312.2	128	0.4831	4126.08	0.0081	-2,44;-0,02;-1,45	0.02	14.06	0.16	Normal	1995,321;2130,763
2	619	619	RB1_e13	chr13	48951034	48951190	RB1; +		13	NM_000321.2	NP_000312.2	157	0.5013	4472.74	0.0081	-3,10;-0,04;-1,08	0	10.79	0.37	Normal	2244,745;2227,996
2	620	620	RB1_e14	chr13	48953710	48953806	RB1; +		14	NM_000321.2	NP_000312.2	97	0.4794	3351.12	0.0089	-2,13;-0,02;-1,41	0.03	13.33	0.17	Normal	1608,239;1742,886
2	621	621	RB1_e15	chr13	48954169	48954240	RB1; +		15	NM_000321.2	NP_000312.2	72	0.4843	3311.08	0.0089	-2,28;-0,02;-1,31	0.02	12.65	0.22	Normal	1605,175;1705,907
2	622	622	RB1_e16	chr13	48954281	48954397	RB1; +		16	NM_000321.2	NP_000312.2	117	0.4854	3881.97	0.0082	-2,50;-0,02;-1,39	0.01	13.57	0.18	Normal	1886,169;1995,797
2	623	623	RB1_e17	chr13	48955363	48955599	RB1; +		17	NM_000321.2	NP_000312.2	237	0.5133	4608.5	0.0081	-3,55;-0,07;-0,86	0	8.57	0.65	Normal	2368,003;2240,497
2	624	624	RB1_e18	chr13	49027109	49027267	RB1; +		18	NM_000321.2	NP_000312.2	159	0.4926	5168.53	0.0081	-2,78;-0,03;-1,26	0.01	12.43	0.25	Normal	2548,537;2619,992
2	625	625	RB1_e19	chr13	49030320	49030505	RB1; +		19	NM_000321.2	NP_000312.2	186	0.5006	5118.23	0.0081	-3,08;-0,04;-1,10	0	10.93	0.36	Normal	2564,700;2553,526
2	626	626	RB1_e20	chr13	49033804	49033989	RB1; +		20	NM_000321.2	NP_000312.2	186	0.4922	3534.08	0.0086	-2,62;-0,03;-1,20	0.01	11.83	0.28	Normal	1741,336;1792,741
2	627	627	RB1_e21	chr13	49037847	49037991	RB1; +		21	NM_000321.2	NP_000312.2	145	0.5475	4632.28	0.0081	-4,97;-0,27;-0,34	0	3.36	2.69	Normal	2538,759;2093,522
2	628	628	RB1_e22	chr13	49039114	49039267	RB1; +		22	NM_000321.2	NP_000312.2	154	0.504	2980.89	0.0094	-2,80;-0,06;-0,91	0.01	9.08	0.56	Normal	1504,031;1476,864
2	629	629	RB1_e23	chr13	49039321	49039524	RB1; +		23	NM_000321.2	NP_000312.2	204	0.4941	5001.01	0.0081	-2,84;-0,03;-1,23	0.01	12.15	0.27	Normal	2473,624;2527,384
2	630	630	RB1_e24	chr13	49047476	49047546	RB1; +		24	NM_000321.2	NP_000312.2	71	0.5229	4389.36	0.0081	-3,93;-0,10;-0,69	0	6.88	1	Normal	2297,652;2091,708
2	631	631	RB1_e25	chr13	49050817	49050999	RB1; +		25	NM_000321.2	NP_000312.2	183	0.5069	5264.55	0.0081	-3,31;-0,05;-0,98	0	9.73	0.49	Normal	2671,717;2592,835
2	632	632	RB1_e26	chr13	49051471	49051560	RB1; +		26	NM_000321.2	NP_000312.2	90	0.4807	4721.59	0.0081	-2,36;-0,02;-1,50	0.02	14.4	0.14	Normal	2272,346;2449,242
2	633	633	RB1_e27	chr13	49054114	49054227	RB1; +		27	NM_000321.2	NP_000312.2	114	0.4952	5369.61	0.0081	-2,88;-0,03;-1,20	0.01	11.95	0.28	Normal	2661,732;2707,876
2	634	634	ESR2_e8	chr14	64694231	64694667	ESR2; -		8	NM_001040276.1	NP_001035366.1	437	0.4915	5330.97	0.0081	-2,74;-0,02;-1,28	0.01	12.63	0.24	Normal	2622,915;2708,054
2	635	635	ESR2_e7	chr14	64701668	64701888	ESR2; -		7	NM_001040276.1	NP_001035366.1	221	0.5007	4452.67	0.0081	-3,08;-0,04;-1,10	0	10.91	0.36	Normal	2231,696;2220,970
2	636	636	ESR2_e6	chr14	64716244	64716417	ESR2; -		6	NM_001040276.1	NP_001035366.1	174	0.5183	4624.94	0.0081	-3,75;-0,08;-0,77	0	7.66	0.82	Normal	2399,903;2225,038
2	637	637	ESR2_e5	chr14	64723924	64724102	ESR2; -		5	NM_001040276.1	NP_001035366.1	179	0.5113	3950.07	0.0082	-3,48;-0,06;-0,89	0	8.92	0.6	Normal	2021,995;1928,074
2	638	638	ESR2_e4	chr14	64727147	64727486	ESR2; -		4	NM_001040276.1	NP_001035366.1	340	0.5061	3633.4	0.0085	-3,15;-0,05;-0,96	0	9.53	0.51	Normal	1840,880;1792,519
2	639	639	ESR2_e3	chr14	64735493	64735649	ESR2; -		3	NM_001040276.1	NP_001035366.1	157	0.5019	4226.63	0.0081	-3,12;-0,04;-1,07	0	10.68	0.38	Normal	2123,572;2103,062
2	640	640	ESR2_e2	chr14	64746679	64746891	ESR2; -		2	NM_001040276.1	NP_001035366.1	213	0.5045	4655.63	0.0081	-3,22;-0,04;-1,02	0	10.19	0.43	Normal	2351,242;2304,386
2	641	641	ESR2_e1	chr14	64749322	64749813	ESR2; -		1	NM_001040276.1	NP_001035366.1	492	0.5401	4215.85	0.0081	-4,64;-0,20;-0,43	0	4.27	2.03	Normal	2279,435;1936,410
2	642	642	MLH3_e13	chr14	75483766	75483924	MLH3; -		12	NM_001040108.1	NP_001035197.1	159	0.4964	4261.96	0.0081	-2,92;-0,03;-1,18	0.01	11.72	0.3	Normal	2117,799;2144,164
2	643	643	MLH3_e12	chr14	75485512	75485703	MLH3; -		11	NM_001040108.1	NP_001035197.1	192	0.5231	4749.14	0.0081	-3,93;-0,10;-0,68	0	6.84	1.01	Normal	2487,030;2262,111
2	644	644	MLH3_e11	chr14	75489497	75489615	MLH3; -		10	NM_001040108.1	NP_001035197.1	119	0.5345	4481.93	0.0081	-4,40;-0,16;-0,51	0	5.06	1.62	Normal	2398,020;2083,914
2	645	645	MLH3_e10	chr14	75489678	75489741	MLH3; -		9	NM_001040108.1	NP_001035197.1	64	0.5157	4706.76	0.0081	-3,65;-0,07;-0,81	0	8.12	0.73	Normal	2430,056;2276,705
2	646	646	MLH3_e9	chr14	75497226	75497425	MLH3; -		8	NM_001040108.1	NP_001035197.1	200	0.521	4441.13	0.0081	-3,85;-0,09;-0,72	0	7.21	0.92	Normal	2316,208;2124,925
2	647	647	MLH3_e8	chr14	75498751	75498902	MLH3; -		7	NM_001040108.1	NP_001035197.1	152	0.5117	4831.62	0.0081	-3,49;-0,06;-0,89	0	8.85	0.6	Normal	2475,035;2356,590
2	648	648	MLH3_e7	chr14	75500102	75500213	MLH3; -		6	NM_001040108.1	NP_001035197.1	112	0.5249	4121.34	0.0081	-4,01;-0,11;-0,65	0	6.54	1.09	Normal	2165,712;1955,632
2	649	649	MLH3_e6	chr14	75505023	75505135	MLH3; -		5	NM_001040108.1	NP_001035197.1	113	0.5167	4776.78	0.0081	-3,68;-0,08;-0,80	0	7.96	0.76	Normal	2470,633;2306,152
2	650	650	MLH3_e5	chr14	75506594	75506738	MLH3; -		4	NM_001040108.1	NP_001035197.1	145	0.5178	3182.97	0.0091	-3,36;-0,09;-0,72	0	7.17	0.92	Normal	1649,865;1533,102
2	651	651	MLH3_e4	chr14	75508298	75508423	MLH3; -		3	NM_001040108.1	NP_001035197.1	126	0.4909	3986.49	0.0081	-2,72;-0,02;-1,29	0.01	12.74	0.23	Normal	1959,049;2027,445
2	652	652	MLH3_e3	chr14	75509062	75509200	MLH3; -		2	NM_001040108.1	NP_001035197.1	139	0.5009	3760.11	0.0084	-3,01;-0,04;-1,07	0	10.63	0.39	Normal	1885,321;1874,786
2	653	653	MLH3_e2	chr14	75513059	75516441	MLH3; -		1	NM_001040108.1	NP_001035197.1	3383	0.5198	4971.03	0.0081	-3,80;-0,09;-0,74	0	7.41	0.87	Normal	2586,668;2384,366
2	654	654	MLH3_e1	chr14	75518063	75518255	MLH3; -			NM_001040108.1	NP_001035197.1	193	0.5031	3968.23	0.0081	-3,17;-0,04;-1,05	0	10.46	0.41	Normal	1998,536;1969,697
2	655	655	AKT1_e14	chr14	105236659	105236777	AKT1; -		13	NM_001014431.1	NP_001014431.1	119	0.4936	3049.09	0.0093	-2,49;-0,04;-1,10	0.01	10.79	0.36	Normal	1506,756;1542,332
2	656	656	AKT1_e13	chr14	105237062	105237204	AKT1; -		12	NM_001014431.1	NP_001014431.1	143	0.4713	4272.21	0.0081	-2,02;-0,01;-1,69	0.04	15.26	0.09	Normal	2015,511;2256,702
2	657	657	AKT1_e12	chr14	105238682	105238809	AKT1; -		11	NM_001014431.1	NP_001014431.1	128	0.4908	3342.56	0.0089	-2,51;-0,03;-1,19	0.01	11.74	0.29	Normal	1642,331;1700,232
2	658	658	AKT1_e11	chr14	105239195	105239449	AKT1; -		10	NM_001014431.1	NP_001014431.1	255	0.4778	3450.94	0.0087	-2,11;-0,02;-1,46	0.03	13.71	0.15	Normal	1650,637;1800,303
2	659	659	AKT1_e10	chr14	105239568	105239736	AKT1; -		9	NM_001014431.1	NP_001014431.1	169	0.4779	4365.22	0.0081	-2,25;-0,01;-1,56	0.02	14.77	0.12	Normal	2088,169;2277,051
2	660	660	AKT1_e9	chr14	105239772	105239937	AKT1; -		8	NM_001014431.1	NP_001014431.1	166	0.5022	4571	0.0081	-3,13;-0,04;-1,07	0	10.63	0.39	Normal	2297,814;2273,189
2	661	661	AKT1_e8	chr14	105240229	105240337	AKT1; -		7	NM_001014431.1	NP_001014431.1	109	0.4893	3812.71	0.0083	-2,62;-0,02;-1,30	0.01	12.79	0.22	Normal	1867,522;1945,188
2	662	662	AKT1_e7	chr14	105241255	105241360	AKT1; -		6	NM_001014431.1	NP_001014431.1	106	0.4622	4247.46	0.0081	-1,70;-0,01;-1,89	0.09	14.82	0.06	Normal	1965,245;2282,213
2	663	663	AKT1_e6	chr14	105241393	105241564	AKT1; -		5	NM_001014431.1	NP_001014431.1	172	0.4792	4790.41	0.0081	-2,30;-0,02;-1,53	0.02	14.61	0.13	Normal	2297,847;2492,565
2	664	664	AKT1_e5	chr14	105241969	105242156	AKT1; -		4	NM_001014431.1	NP_001014431.1	188	0.4871	4586.35	0.0081	-2,58;-0,02;-1,37	0.01	13.41	0.19	Normal	2236,366;2349,987
2	665	665	AKT1_e4	chr14	105242976	105243127	AKT1; -		3	NM_001014431.1	NP_001014431.1	152	0.4859	3589.47	0.0086	-2,42;-0,02;-1,33	0.02	12.95	0.21	Normal	1745,979;1843,486
2	666	666	AKT1_e3	chr14	105246405	105246573	AKT1; -		2	NM_001014431.1	NP_001014431.1	169	0.4574	4984.97	0.0081	-1,53;-0,02;-1,99	0.13	14.02	0.04	Normal	2282,352;2702,616
2	667	667	AKT1_e2	chr14	105258915	105259079	AKT1; -		1	NM_001014431.1	NP_001014431.1	165	0.4831	3480.67	0.0087	-2,29;-0,02;-1,36	0.02	13.14	0.19	Normal	1683,362;1797,306
2	668	668	AKT1_e1	chr14	105259444	105259958	AKT1; -			NM_001014431.1	NP_001014431.1	515	0.459	5633.73	0.0081	-1,59;-0,02;-1,96	0.11	14.33	0.05	Normal	2588,597;3045,129
2	669	669	TJP1_e28	chr15	29993779	29993913	TJP1; -		28	NM_003257.3	NP_003248.3	135	0.4872	4247.48	0.0081	-2,59;-0,02;-1,36	0.01	13.39	0.19	Normal	2071,534;2175,951
2	670	670	TJP1_e27	chr15	29996406	29996529	TJP1; -		27	NM_003257.3	NP_003248.3	124	0.4736	4619.33	0.0081	-2,10;-0,01;-1,65	0.03	15.15	0.1	Normal	2190,095;2429,239
2	671	671	TJP1_e26	chr15	29997712	29997969	TJP1; -		26	NM_003257.3	NP_003248.3	258	0.4903	5573.97	0.0081	-2,70;-0,02;-1,30	0.01	12.85	0.22	Normal	2735,664;2838,302
2	672	672	TJP1_e25	chr15	30000743	30001260	TJP1; -		25	NM_003257.3	NP_003248.3	518	0.4863	5488.37	0.0081	-2,56;-0,02;-1,38	0.01	13.54	0.18	Normal	2671,848;2816,524
2	673	673	TJP1_e24	chr15	30003015	30003224	TJP1; -		24	NM_003257.3	NP_003248.3	210	0.479	4755.84	0.0081	-2,30;-0,02;-1,53	0.02	14.63	0.13	Normal	2280,650;2475,187
2	674	674	TJP1_e23	chr15	30008795	30009062	TJP1; -		23	NM_003257.3	NP_003248.3	268	0.5032	5379.56	0.0081	-3,17;-0,04;-1,05	0	10.44	0.41	Normal	2709,897;2669,661
2	675	675	TJP1_e22	chr15	30010205	30010342	TJP1; -		22	NM_003257.3	NP_003248.3	138	0.4469	3073.98	0.0093	-1,05;-0,05;-1,98	0.4	10.03	0.05	Normal	1375,125;1698,857
2	676	676	TJP1_e21	chr15	30010450	30011362	TJP1; -		21	NM_003257.3	NP_003248.3	913	0.4838	4757.31	0.0081	-2,47;-0,02;-1,43	0.01	13.95	0.16	Normal	2304,065;2453,243
2	677	677	TJP1_e20	chr15	30011961	30012240	TJP1; -		20	NM_003257.3	NP_003248.3	280	0.4844	4669.36	0.0081	-2,49;-0,02;-1,42	0.01	13.86	0.17	Normal	2264,230;2405,135
2	678	678	TJP1_e19	chr15	30012542	30012932	TJP1; -		19	NM_003257.3	NP_003248.3	391	0.4883	4909.4	0.0081	-2,63;-0,02;-1,34	0.01	13.2	0.2	Normal	2399,931;2509,467
2	679	679	TJP1_e18	chr15	30018563	30018703	TJP1; -		18	NM_003257.3	NP_003248.3	141	0.4764	5552.66	0.0081	-2,20;-0,01;-1,59	0.03	14.93	0.11	Normal	2647,885;2904,776
2	680	680	TJP1_e17	chr15	30018965	30019215	TJP1; -		17	NM_003257.3	NP_003248.3	251	0.5044	5073.68	0.0081	-3,22;-0,04;-1,02	0	10.21	0.43	Normal	2561,837;2511,842
2	681	681	TJP1_e16	chr15	30020121	30020243	TJP1; -		16	NM_003257.3	NP_003248.3	123	0.4971	4724.02	0.0081	-2,95;-0,03;-1,17	0	11.58	0.31	Normal	2350,969;2373,051
2	682	682	TJP1_e15	chr15	30024617	30024752	TJP1; -		15	NM_003257.3	NP_003248.3	136	0.5086	5337.36	0.0081	-3,37;-0,05;-0,94	0	9.43	0.52	Normal	2717,256;2620,100
2	683	683	TJP1_e14	chr15	30024815	30025039	TJP1; -		14	NM_003257.3	NP_003248.3	225	0.4981	5137.79	0.0081	-2,99;-0,03;-1,15	0	11.4	0.32	Normal	2561,938;2575,855
2	684	684	TJP1_e13	chr15	30025278	30025537	TJP1; -		13	NM_003257.3	NP_003248.3	260	0.4979	5046.1	0.0081	-2,98;-0,03;-1,15	0	11.43	0.32	Normal	2515,231;2530,870
2	685	685	TJP1_e12	chr15	30026458	30026606	TJP1; -		12	NM_003257.3	NP_003248.3	149	0.4828	4980.06	0.0081	-2,43;-0,02;-1,46	0.02	14.11	0.16	Normal	2406,764;2573,292
2	686	686	TJP1_e11	chr15	30029448	30029638	TJP1; -		11	NM_003257.3	NP_003248.3	191	0.5104	5219.58	0.0081	-3,44;-0,06;-0,91	0	9.09	0.57	Normal	2666,887;2552,698
2	687	687	TJP1_e10	chr15	30033515	30033660	TJP1; -		10	NM_003257.3	NP_003248.3	146	0.5086	4248.62	0.0081	-3,37;-0,05;-0,94	0	9.43	0.52	Normal	2163,036;2085,581
2	688	688	TJP1_e9	chr15	30034826	30035005	TJP1; -		9	NM_003257.3	NP_003248.3	180	0.4959	4848.56	0.0081	-2,91;-0,03;-1,19	0.01	11.81	0.29	Normal	2407,101;2441,458
2	689	689	TJP1_e8	chr15	30053322	30053509	TJP1; -		8	NM_003257.3	NP_003248.3	188	0.5046	4552.72	0.0081	-3,22;-0,04;-1,02	0	10.18	0.44	Normal	2299,612;2253,106
2	690	690	TJP1_e7	chr15	30053784	30053992	TJP1; -		7	NM_003257.3	NP_003248.3	209	0.4959	4579.39	0.0081	-2,90;-0,03;-1,19	0.01	11.81	0.29	Normal	2273,357;2306,034
2	691	691	TJP1_e6	chr15	30054518	30054661	TJP1; -		6	NM_003257.3	NP_003248.3	144	0.5155	4851.6	0.0081	-3,64;-0,07;-0,82	0	8.17	0.72	Normal	2503,544;2348,055
2	692	692	TJP1_e5	chr15	30058449	30058765	TJP1; -		5	NM_003257.3	NP_003248.3	317	0.4945	4898.11	0.0081	-2,85;-0,03;-1,22	0.01	12.08	0.27	Normal	2424,547;2473,567
2	693	693	TJP1_e4	chr15	30064247	30064389	TJP1; -		4	NM_003257.3	NP_003248.3	143	0.5067	5494.52	0.0081	-3,30;-0,05;-0,98	0	9.78	0.48	Normal	2787,125;2707,389
2	694	694	TJP1_e3	chr15	30065416	30065580	TJP1; -		3	NM_003257.3	NP_003248.3	165	0.4928	4446.56	0.0081	-2,79;-0,03;-1,25	0.01	12.39	0.25	Normal	2193,559;2253,001
2	695	695	TJP1_e2	chr15	30092829	30092925	TJP1; -		2	NM_003257.3	NP_003248.3	97	0.5051	4373.09	0.0081	-3,24;-0,04;-1,01	0	10.07	0.45	Normal	2211,329;2161,757
2	696	696	TJP1_e1	chr15	30114185	30114251	TJP1; -		1	NM_003257.3	NP_003248.3	67	0.5198	668.47	0.02	-1,71;-0,20;-0,46	0.09	4.4	1.83	Normal	347,832;320,638
2	697	697	CYP19A1_11	chr15	51502986	51503273	CYP19A1; -		9	NM_000103.3	NP_000094.2	288	0.4771	5289.85	0.0081	-2,23;-0,01;-1,57	0.03	14.85	0.12	Normal	2526,664;2763,181
2	698	698	CYP19A1_10	chr15	51504497	51504778	CYP19A1; -		8	NM_000103.3	NP_000094.2	282	0.4662	5757.06	0.0081	-1,84;-0,01;-1,80	0.06	15.19	0.07	Normal	2686,675;3070,385
2	699	699	CYP19A1_9	chr15	51507247	51507449	CYP19A1; -		7	NM_000103.3	NP_000094.2	203	0.4783	5671.65	0.0081	-2,27;-0,01;-1,55	0.02	14.72	0.12	Normal	2715,413;2956,237
2	700	700	CYP19A1_8	chr15	51507880	51508034	CYP19A1; -		6	NM_000103.3	NP_000094.2	155	0.4901	5441.51	0.0081	-2,69;-0,02;-1,31	0.01	12.89	0.22	Normal	2669,538;2771,969
2	701	701	CYP19A1_7	chr15	51510718	51510872	CYP19A1; -		5	NM_000103.3	NP_000094.2	155	0.478	4911.48	0.0081	-2,26;-0,01;-1,55	0.02	14.75	0.12	Normal	2350,421;2561,058
2	702	702	CYP19A1_6	chr15	51514526	51514742	CYP19A1; -		4	NM_000103.3	NP_000094.2	217	0.4746	4912.48	0.0081	-2,14;-0,01;-1,62	0.03	15.08	0.1	Normal	2334,202;2578,275
2	703	703	CYP19A1_5	chr15	51519956	51520150	CYP19A1; -		3	NM_000103.3	NP_000094.2	195	0.4603	5049.88	0.0081	-1,63;-0,02;-1,93	0.1	14.55	0.05	Normal	2326,817;2723,065
2	704	704	CYP19A1_4	chr15	51529036	51529226	CYP19A1; -		2	NM_000103.3	NP_000094.2	191	0.4628	5197.79	0.0081	-1,72;-0,01;-1,88	0.08	14.89	0.06	Normal	2407,917;2789,873
2	705	705	CYP19A1_3	chr15	51534945	51535167	CYP19A1; -		1	NM_000103.3	NP_000094.2	223	0.4695	5536.01	0.0081	-1,96;-0,01;-1,73	0.05	15.29	0.08	Normal	2601,977;2934,036
2	706	706	CYP19A1_2	chr15	51615993	51616141	CYP19A1; -			NM_000103.3	NP_000094.2	149	0.4906	5790.35	0.0081	-2,71;-0,02;-1,29	0.01	12.78	0.23	Normal	2844,068;2946,279
2	707	707	CYP19A1_1	chr15	51630672	51630815	CYP19A1; -			NM_000103.3	NP_000094.2	144	0.4839	5195.61	0.0081	-2,47;-0,02;-1,43	0.01	13.94	0.16	Normal	2516,755;2678,858
2	708	708	MAP2K1_e1	chr15	66679191	66679785	MAP2K1; +		1	NM_002755.3	NP_002746.1	595	0.5263	2218.05	0.0109	-3,09;-0,15;-0,54	0	5.35	1.49	Normal	1168,635;1049,414
2	709	709	MAP2K1_e2	chr15	66727345	66727595	MAP2K1; +		2	NM_002755.3	NP_002746.1	251	0.5225	3136.88	0.0092	-3,50;-0,11;-0,64	0	6.42	1.12	Normal	1640,940;1495,941
2	710	710	MAP2K1_e3	chr15	66729064	66729250	MAP2K1; +		3	NM_002755.3	NP_002746.1	187	0.5015	3571.22	0.0086	-2,96;-0,04;-1,03	0	10.26	0.42	Normal	1793,065;1778,159
2	711	711	MAP2K1_e4	chr15	66735598	66735715	MAP2K1; +		4	NM_002755.3	NP_002746.1	118	0.4764	3752.63	0.0084	-2,14;-0,02;-1,55	0.03	14.5	0.12	Normal	1789,573;1963,052
2	712	712	MAP2K1_e5	chr15	66736974	66737065	MAP2K1; +		5	NM_002755.3	NP_002746.1	92	0.5179	2393.03	0.0105	-2,94;-0,11;-0,65	0	6.48	1.1	Normal	1240,715;1152,312
2	713	713	MAP2K1_e6	chr15	66774073	66774237	MAP2K1; +		6	NM_002755.3	NP_002746.1	165	0.4989	4167.15	0.0081	-3,01;-0,03;-1,13	0	11.25	0.33	Normal	2081,142;2086,007
2	714	714	MAP2K1_e7	chr15	66777308	66777549	MAP2K1; +		7	NM_002755.3	NP_002746.1	242	0.4847	3224.04	0.009	-2,26;-0,03;-1,28	0.02	12.42	0.23	Normal	1564,394;1659,645
2	715	715	MAP2K1_e8	chr15	66779546	66779650	MAP2K1; +		8	NM_002755.3	NP_002746.1	105	0.4875	4065.52	0.0081	-2,60;-0,02;-1,36	0.01	13.34	0.19	Normal	1983,962;2081,559
2	716	716	MAP2K1_e9	chr15	66781533	66781634	MAP2K1; +		9	NM_002755.3	NP_002746.1	102	0.4977	4014.93	0.0081	-2,97;-0,03;-1,15	0	11.47	0.32	Normal	2000,348;2014,581
2	717	717	MAP2K1_e10	chr15	66782036	66782121	MAP2K1; +		10	NM_002755.3	NP_002746.1	86	0.527	4413.55	0.0081	-4,09;-0,12;-0,62	0	6.21	1.19	Normal	2328,264;2085,283
2	718	718	MAP2K1_e11	chr15	66782820	66782973	MAP2K1; +		11	NM_002755.3	NP_002746.1	154	0.5284	3830.34	0.0083	-4,08;-0,13;-0,59	0	5.93	1.28	Normal	2025,964;1804,382
2	719	719	PALB2_e13	chr16	23614761	23615010	PALB2; -		13	NM_024675.3	NP_078951.2	250	0.5625	3557.49	0.0086	-5,40;-0,44;-0,20	0	1.97	4.38	Normal	2003,258;1554,231
2	720	720	PALB2_e12	chr16	23619165	23619353	PALB2; -		12	NM_024675.3	NP_078951.2	189	0.5264	3782.01	0.0083	-3,98;-0,12;-0,62	0	6.21	1.19	Normal	1993,021;1788,994
2	721	721	PALB2_e11	chr16	23625305	23625432	PALB2; -		11	NM_024675.3	NP_078951.2	128	0.5508	3887.96	0.0082	-5,08;-0,30;-0,30	0	2.98	3.04	Normal	2143,948;1744,015
2	722	722	PALB2_e10	chr16	23632663	23632819	PALB2; -		10	NM_024675.3	NP_078951.2	157	0.5435	3529.88	0.0086	-4,54;-0,24;-0,38	0	3.78	2.35	Normal	1920,605;1609,273
2	723	723	PALB2_e9	chr16	23634270	23634471	PALB2; -		9	NM_024675.3	NP_078951.2	202	0.5189	3512.46	0.0087	-3,56;-0,09;-0,72	0	7.24	0.91	Normal	1824,731;1687,733
2	724	724	PALB2_e8	chr16	23635310	23635435	PALB2; -		8	NM_024675.3	NP_078951.2	126	0.521	4190.73	0.0081	-3,85;-0,09;-0,72	0	7.21	0.91	Normal	2185,529;2005,206
2	725	725	PALB2_e7	chr16	23637537	23637738	PALB2; -		7	NM_024675.3	NP_078951.2	202	0.524	4142.99	0.0081	-3,97;-0,10;-0,67	0	6.7	1.04	Normal	2173,196;1969,792
2	726	726	PALB2_e6	chr16	23640505	23640616	PALB2; -		6	NM_024675.3	NP_078951.2	112	0.5131	3703.78	0.0084	-3,44;-0,07;-0,84	0	8.38	0.68	Normal	1902,429;1801,349
2	727	727	PALB2_e5	chr16	23640941	23641810	PALB2; -		5	NM_024675.3	NP_078951.2	870	0.5404	4025.07	0.0081	-4,65;-0,21;-0,42	0	4.23	2.06	Normal	2177,407;1847,667
2	728	728	PALB2_e4	chr16	23646163	23647675	PALB2; -		4	NM_024675.3	NP_078951.2	1513	0.5211	4159.31	0.0081	-3,85;-0,09;-0,72	0	7.19	0.92	Normal	2169,624;1989,682
2	729	729	PALB2_e3	chr16	23649151	23649293	PALB2; -		3	NM_024675.3	NP_078951.2	143	0.5172	4252.72	0.0081	-3,70;-0,08;-0,79	0	7.87	0.77	Normal	2201,762;2050,953
2	730	730	PALB2_e2	chr16	23649371	23649470	PALB2; -		2	NM_024675.3	NP_078951.2	100	0.5615	4010.36	0.0081	-5,63;-0,43;-0,20	0	1.99	4.34	Normal	2254,379;1755,982
2	731	731	PALB2_e1	chr16	23652411	23652698	PALB2; -		1	NM_024675.3	NP_078951.2	288	0.5113	2823.34	0.0097	-2,96;-0,08;-0,78	0	7.81	0.78	Normal	1444,987;1378,347
2	732	732	MAPK3_e8	chr16	30127969	30128131	MAPK3; -		8	NM_002746.2	NP_002737.2	163	0.5189	3297.19	0.0089	-3,46;-0,09;-0,71	0	7.08	0.94	Normal	1712,770;1584,418
2	733	733	MAPK3_e7	chr16	30128195	30128344	MAPK3; -		7	NM_002746.2	NP_002737.2	150	0.5221	4070.34	0.0081	-3,90;-0,10;-0,70	0	7.01	0.96	Normal	2127,550;1942,789
2	734	734	MAPK3_e6	chr16	30128455	30128626	MAPK3; -		6	NM_002746.2	NP_002737.2	172	0.5297	4364.42	0.0081	-4,20;-0,13;-0,58	0	5.77	1.33	Normal	2314,438;2049,985
2	735	735	MAPK3_e5	chr16	30128971	30129125	MAPK3; -		5	NM_002746.2	NP_002737.2	155	0.5317	3735.89	0.0084	-4,17;-0,15;-0,54	0	5.4	1.48	Normal	1988,345;1747,546
2	736	736	MAPK3_e4	chr16	30129348	30129504	MAPK3; -		4	NM_002746.2	NP_002737.2	157	0.5381	3604.63	0.0085	-4,36;-0,19;-0,45	0	4.46	1.92	Normal	1941,811;1662,817
2	737	737	MAPK3_e3	chr16	30129650	30129879	MAPK3; -		3	NM_002746.2	NP_002737.2	230	0.5263	3116.03	0.0092	-3,63;-0,13;-0,59	0	5.87	1.3	Normal	1641,879;1474,148
2	738	738	MAPK3_e2	chr16	30133125	30133347	MAPK3; -		2	NM_002746.2	NP_002737.2	223	0.5114	3303.85	0.0089	-3,19;-0,07;-0,83	0	8.29	0.69	Normal	1691,285;1612,568
2	739	739	MAPK3_e1	chr16	30134341	30134550	MAPK3; -		1	NM_002746.2	NP_002737.2	210	0.4701	1487.08	0.0134	-1,26;-0,06;-1,10	0.24	8.74	0.36	Normal	699,822;787,256
2	740	740	CDH1_e1	chr16	68771299	68771386	CDH1; +		1	NM_004360.3	NP_004351.1	88	0.5511	1136.41	0.0153	-2,86;-0,30;-0,30	0.01	3	3.01	Normal	626,937;509,473
2	741	741	CDH1_e2	chr16	68772180	68772334	CDH1; +		2	NM_004360.3	NP_004351.1	155	0.5262	3017.61	0.0093	-3,57;-0,13;-0,58	0	5.84	1.31	Normal	1589,449;1428,167
2	742	742	CDH1_e3	chr16	68835553	68835816	CDH1; +		3	NM_004360.3	NP_004351.1	264	0.5295	4302.72	0.0081	-4,19;-0,13;-0,58	0	5.81	1.32	Normal	2280,753;2021,969
2	743	743	CDH1_e4	chr16	68842307	68842490	CDH1; +		4	NM_004360.3	NP_004351.1	184	0.5077	4541.8	0.0081	-3,34;-0,05;-0,96	0	9.6	0.5	Normal	2308,246;2233,557
2	744	744	CDH1_e5	chr16	68842576	68842771	CDH1; +		5	NM_004360.3	NP_004351.1	196	0.5246	4089.44	0.0081	-3,99;-0,11;-0,66	0	6.6	1.07	Normal	2147,512;1941,931
2	745	745	CDH1_e6	chr16	68844080	68844264	CDH1; +		6	NM_004360.3	NP_004351.1	185	0.514	3811.95	0.0083	-3,52;-0,07;-0,83	0	8.31	0.69	Normal	1961,559;1850,395
2	746	746	CDH1_e7	chr16	68845567	68845782	CDH1; +		7	NM_004360.3	NP_004351.1	216	0.5363	3916.81	0.0082	-4,45;-0,18;-0,48	0	4.79	1.75	Normal	2102,801;1814,013
2	747	747	CDH1_e8	chr16	68846018	68846186	CDH1; +		8	NM_004360.3	NP_004351.1	169	0.5464	3550.13	0.0086	-4,67;-0,26;-0,35	0	3.46	2.6	Normal	1941,829;1608,305
2	748	748	CDH1_e9	chr16	68847196	68847418	CDH1; +		9	NM_004360.3	NP_004351.1	223	0.5063	3728.38	0.0084	-3,20;-0,05;-0,96	0	9.61	0.5	Normal	1889,633;1838,746
2	749	749	CDH1_e10	chr16	68849398	68849682	CDH1; +		10	NM_004360.3	NP_004351.1	285	0.5161	3885.46	0.0082	-3,63;-0,07;-0,80	0	8	0.75	Normal	2007,563;1877,898
2	750	750	CDH1_e11	chr16	68853163	68853348	CDH1; +		11	NM_004360.3	NP_004351.1	186	0.506	3755.43	0.0084	-3,20;-0,05;-0,97	0	9.68	0.49	Normal	1902,429;1853,001
2	751	751	CDH1_e12	chr16	68855884	68856148	CDH1; +		12	NM_004360.3	NP_004351.1	265	0.5073	3824.08	0.0083	-3,27;-0,05;-0,96	0	9.53	0.51	Normal	1941,914;1882,165
2	752	752	CDH1_e13	chr16	68857282	68857549	CDH1; +		13	NM_004360.3	NP_004351.1	268	0.4953	3615.16	0.0085	-2,76;-0,03;-1,15	0.01	11.43	0.32	Normal	1792,401;1822,758
2	753	753	CDH1_e14	chr16	68862057	68862227	CDH1; +		14	NM_004360.3	NP_004351.1	171	0.5231	4179.87	0.0081	-3,93;-0,10;-0,68	0	6.85	1.01	Normal	2188,906;1990,965
2	754	754	CDH1_e15	chr16	68863537	68863720	CDH1; +		15	NM_004360.3	NP_004351.1	184	0.5077	3514.58	0.0087	-3,15;-0,06;-0,92	0	9.13	0.56	Normal	1786,112;1728,469
2	755	755	CDH1_e16	chr16	68867173	68867422	CDH1; +		16	NM_004360.3	NP_004351.1	250	0.5072	3559.55	0.0086	-3,16;-0,05;-0,93	0	9.26	0.54	Normal	1807,308;1752,246
2	756	756	SNAI3_e3	chr16	88744836	88745057	SNAI3; -		3	NM_178310.3	NP_840101.1	222	0.5026	3831.97	0.0083	-3,10;-0,04;-1,04	0	10.39	0.41	Normal	1928,138;1903,828
2	757	757	SNAI3_e2	chr16	88747482	88748142	SNAI3; -		2	NM_178310.3	NP_840101.1	661	0.5051	4025.84	0.0081	-3,24;-0,04;-1,01	0	10.08	0.45	Normal	2035,542;1990,296
2	758	758	SNAI3_e1	chr16	88752719	88752834	SNAI3; -		1	NM_178310.3	NP_840101.1	116	0.4659	3357.8	0.0089	-1,69;-0,02;-1,67	0.09	13.8	0.09	Normal	1566,224;1791,572
2	759	759	TP53_e11	chr17	7572908	7573028	TP53; -		10	NM_001126112.2	NP_001119584.1	121	0.5285	3343.52	0.0089	-3,83;-0,14;-0,57	0	5.69	1.36	Normal	1768,787;1574,733
2	760	760	TP53_e10	chr17	7573907	7574053	TP53; -		9	NM_001126112.2	NP_001119584.1	147	0.5057	2869.64	0.0096	-2,80;-0,06;-0,87	0.01	8.68	0.62	Normal	1452,705;1416,934
2	761	761	TP53_e9	chr17	7576833	7576946	TP53; -		8	NM_001126112.2	NP_001119584.1	114	0.546	4274.02	0.0081	-4,90;-0,26;-0,35	0	3.52	2.55	Normal	2336,317;1937,709
2	762	762	TP53_e8	chr17	7576999	7577175	TP53; -		7	NM_001126112.2	NP_001119584.1	177	0.522	3774.4	0.0083	-3,80;-0,10;-0,69	0	6.92	0.99	Normal	1972,292;1802,103
2	763	763	TP53_e7	chr17	7577479	7577628	TP53; -		6	NM_001126112.2	NP_001119584.1	150	0.5051	3003.89	0.0094	-2,84;-0,06;-0,90	0.01	8.95	0.58	Normal	1518,773;1485,113
2	764	764	TP53_e6	chr17	7578157	7578309	TP53; -		5	NM_001126112.2	NP_001119584.1	153	0.5061	3638.18	0.0085	-3,15;-0,05;-0,96	0	9.53	0.51	Normal	1843,367;1794,808
2	765	765	TP53_e5	chr17	7578351	7578574	TP53; -		4	NM_001126112.2	NP_001119584.1	224	0.5294	3233.35	0.009	-3,80;-0,14;-0,55	0	5.51	1.43	Normal	1713,460;1519,889
2	766	766	TP53_e4	chr17	7579292	7579610	TP53; -		3	NM_001126112.2	NP_001119584.1	319	0.517	3398.98	0.0088	-3,44;-0,09;-0,75	0	7.46	0.86	Normal	1759,300;1639,682
2	767	767	TP53_e3	chr17	7579680	7579741	TP53; -		2	NM_001126112.2	NP_001119584.1	62	0.5429	3316.74	0.0089	-4,38;-0,23;-0,38	0	3.82	2.32	Normal	1802,705;1514,037
2	768	768	TP53_e2	chr17	7579819	7579960	TP53; -		1	NM_001126112.2	NP_001119584.1	142	0.5531	3411.77	0.0088	-4,87;-0,33;-0,28	0	2.77	3.26	Normal	1889,032;1522,737
2	769	769	TP53_e1	chr17	7590675	7590888	TP53; -			NM_001126112.2	NP_001119584.1	214	0.4862	3771.47	0.0083	-2,49;-0,02;-1,35	0.01	13.23	0.2	Normal	1835,755;1935,718
2	770	770	RAD51D_e10	chr17	33427953	33428075	RAD51D; -		10	NM_001142571.1	NP_001136043.1	123	0.5338	3856.89	0.0083	-4,32;-0,16;-0,51	0	5.13	1.59	Normal	2060,965;1795,925
2	771	771	RAD51D_e9	chr17	33428200	33428404	RAD51D; -		9	NM_001142571.1	NP_001136043.1	205	0.5348	3839.33	0.0083	-4,35;-0,17;-0,50	0	4.97	1.66	Normal	2055,552;1783,775
2	772	772	RAD51D_e8	chr17	33430253	33430363	RAD51D; -		8	NM_001142571.1	NP_001136043.1	111	0.5339	4112.42	0.0081	-4,38;-0,16;-0,51	0	5.14	1.59	Normal	2198,077;1914,347
2	773	773	RAD51D_e7	chr17	33430453	33430583	RAD51D; -		7	NM_001142571.1	NP_001136043.1	131	0.5088	4141.43	0.0081	-3,38;-0,05;-0,94	0	9.39	0.53	Normal	2109,373;2032,057
2	774	774	RAD51D_e6	chr17	33433385	33433520	RAD51D; -		6	NM_001142571.1	NP_001136043.1	136	0.527	3082.15	0.0092	-3,64;-0,13;-0,58	0	5.76	1.34	Normal	1626,157;1455,993
2	775	775	RAD51D_e5	chr17	33433987	33434161	RAD51D; -		5	NM_001142571.1	NP_001136043.1	175	0.5571	3650.14	0.0085	-5,21;-0,37;-0,24	0	2.4	3.73	Normal	2035,599;1614,543
2	776	776	RAD51D_e4	chr17	33434365	33434486	RAD51D; -		4	NM_001142571.1	NP_001136043.1	122	0.5217	3821.95	0.0083	-3,82;-0,10;-0,70	0	7	0.96	Normal	1995,991;1825,958
2	777	777	RAD51D_e3	chr17	33445500	33445658	RAD51L3-RFFL; -			NR_037714.1		159	0.4927	3153.29	0.0091	-2,50;-0,04;-1,13	0.01	11.11	0.34	Normal	1555,445;1597,843
2	778	778	RAD51D_e2	chr17	33446110	33446211	RAD51D; -		2	NM_001142571.1	NP_001136043.1	102	0.5376	3708.08	0.0084	-4,40;-0,19;-0,46	0	4.55	1.87	Normal	1995,686;1712,394
2	779	779	RAD51D_e1	chr17	33446531	33446908	RAD51D; -		1	NM_001142571.1	NP_001136043.1	378	0.4906	2779.81	0.0097	-2,29;-0,04;-1,10	0.02	10.75	0.36	Normal	1365,169;1414,640
2	780	780	HNF1B_e9	chr17	36047356	36047415	HNF1B; -		9	NM_000458.2	NP_000449.1	60	0.5146	2600.57	0.0101	-2,95;-0,09;-0,71	0	7.11	0.93	Normal	1339,627;1260,945
2	781	781	HNF1B_e8	chr17	36059062	36059220	HNF1B; -		8	NM_000458.2	NP_000449.1	159	0.467	4434.45	0.0081	-1,87;-0,01;-1,79	0.06	15.23	0.07	Normal	2072,930;2361,517
2	782	782	HNF1B_e7	chr17	36060968	36061202	HNF1B; -		7	NM_000458.2	NP_000449.1	235	0.478	3776.73	0.0083	-2,21;-0,02;-1,52	0.03	14.38	0.13	Normal	1807,308;1969,418
2	783	783	HNF1B_e6	chr17	36064904	36065076	HNF1B; -		6	NM_000458.2	NP_000449.1	173	0.4808	4975.27	0.0081	-2,36;-0,02;-1,50	0.02	14.4	0.14	Normal	2394,531;2580,739
2	784	784	HNF1B_e5	chr17	36070491	36070691	HNF1B; -		5	NM_000458.2	NP_000449.1	201	0.4752	5048.12	0.0081	-2,16;-0,01;-1,61	0.03	15.03	0.11	Normal	2401,698;2646,427
2	785	785	HNF1B_e4	chr17	36091566	36091841	HNF1B; -		4	NM_000458.2	NP_000449.1	276	0.4947	4036.2	0.0081	-2,86;-0,03;-1,21	0.01	12.03	0.27	Normal	1998,929;2037,275
2	786	786	HNF1B_e3	chr17	36093530	36093834	HNF1B; -		3	NM_000458.2	NP_000449.1	305	0.5001	4547.45	0.0081	-3,06;-0,04;-1,11	0	11.02	0.35	Normal	2276,677;2270,772
2	787	787	HNF1B_e2	chr17	36099411	36099650	HNF1B; -		2	NM_000458.2	NP_000449.1	240	0.493	4292.01	0.0081	-2,80;-0,03;-1,25	0.01	12.34	0.25	Normal	2118,434;2173,573
2	788	788	HNF1B_e1	chr17	36104512	36105089	HNF1B; -		1	NM_000458.2	NP_000449.1	578	0.4839	4557.33	0.0081	-2,47;-0,02;-1,43	0.01	13.93	0.16	Normal	2207,707;2349,626
2	789	789	ERBB2_e1	chr17	37856211	37856584	ERBB2; +		1	NM_004448.2	NP_004439.2	374	0.5075	2880.98	0.0096	-2,86;-0,07;-0,85	0.01	8.42	0.67	Normal	1463,701;1417,283
2	790	790	ERBB2_e2	chr17	37863223	37863414	ERBB2; +		2	NM_004448.2	NP_004439.2	192	0.5044	3183.83	0.0091	-2,90;-0,05;-0,93	0.01	9.28	0.54	Normal	1607,652;1576,181
2	791	791	ERBB2_e3	chr17	37864554	37864807	ERBB2; +		3	NM_004448.2	NP_004439.2	254	0.4905	3691.65	0.0084	-2,62;-0,03;-1,26	0.01	12.39	0.25	Normal	1812,551;1879,098
2	792	792	ERBB2_e4	chr17	37865551	37865725	ERBB2; +		4	NM_004448.2	NP_004439.2	175	0.4813	3136.29	0.0092	-2,12;-0,02;-1,33	0.03	12.66	0.21	Normal	1511,072;1625,217
2	793	793	ERBB2_e5	chr17	37866046	37866154	ERBB2; +		5	NM_004448.2	NP_004439.2	109	0.5185	4329.43	0.0081	-3,75;-0,08;-0,76	0	7.64	0.82	Normal	2247,135;2082,294
2	794	794	ERBB2_e6	chr17	37866319	37866474	ERBB2; +		6	NM_004448.2	NP_004439.2	156	0.5156	2858.69	0.0096	-3,12;-0,09;-0,72	0	7.21	0.91	Normal	1475,602;1383,087
2	795	795	ERBB2_e7	chr17	37866573	37866754	ERBB2; +		7	NM_004448.2	NP_004439.2	182	0.5076	3933.9	0.0082	-3,33;-0,05;-0,96	0	9.58	0.5	Normal	1999,119;1934,783
2	796	796	ERBB2_e8	chr17	37868161	37868320	ERBB2; +		8	NM_004448.2	NP_004439.2	160	0.4991	3295.94	0.0089	-2,77;-0,04;-1,04	0.01	10.3	0.42	Normal	1646,790;1649,152
2	797	797	ERBB2_e9	chr17	37868555	37868721	ERBB2; +		9	NM_004448.2	NP_004439.2	167	0.5004	3854.91	0.0083	-3,03;-0,04;-1,09	0	10.84	0.37	Normal	1930,909;1923,996
2	798	798	ERBB2_e10	chr17	37871519	37871632	ERBB2; +		10	NM_004448.2	NP_004439.2	114	0.4995	4088.5	0.0081	-3,04;-0,03;-1,12	0	11.14	0.34	Normal	2044,277;2044,221
2	799	799	ERBB2_e11	chr17	37871679	37871809	ERBB2; +		11	NM_004448.2	NP_004439.2	131	0.5096	4526.49	0.0081	-3,41;-0,06;-0,93	0	9.24	0.55	Normal	2309,055;2217,437
2	800	800	ERBB2_e12	chr17	37871973	37872212	ERBB2; +		12	NM_004448.2	NP_004439.2	240	0.514	3936.17	0.0082	-3,57;-0,07;-0,84	0	8.42	0.67	Normal	2025,294;1910,876
2	801	801	ERBB2_e13	chr17	37872534	37872706	ERBB2; +		13	NM_004448.2	NP_004439.2	173	0.4693	3885.18	0.0082	-1,93;-0,01;-1,72	0.05	15.13	0.08	Normal	1825,452;2059,732
2	802	802	ERBB2_e14	chr17	37872748	37872878	ERBB2; +		14	NM_004448.2	NP_004439.2	131	0.4848	3927.42	0.0082	-2,49;-0,02;-1,41	0.01	13.74	0.17	Normal	1906,060;2021,361
2	803	803	ERBB2_e15	chr17	37873553	37873753	ERBB2; +		15	NM_004448.2	NP_004439.2	201	0.514	3738.35	0.0084	-3,49;-0,07;-0,83	0	8.24	0.7	Normal	1923,725;1814,626
2	804	804	ERBB2_e16	chr17	37876020	37876107	ERBB2; +		16	NM_004448.2	NP_004439.2	88	0.5089	3310.19	0.0089	-3,11;-0,06;-0,87	0	8.7	0.63	Normal	1686,244;1623,944
2	805	805	ERBB2_e17	chr17	37879552	37879730	ERBB2; +		17	NM_004448.2	NP_004439.2	179	0.5067	3949.73	0.0082	-3,30;-0,05;-0,98	0	9.78	0.48	Normal	2003,396;1946,337
2	806	806	ERBB2_e18	chr17	37879771	37879933	ERBB2; +		18	NM_004448.2	NP_004439.2	163	0.4656	3530.92	0.0086	-1,72;-0,02;-1,72	0.08	14.19	0.08	Normal	1645,660;1885,257
2	807	807	ERBB2_e19	chr17	37880145	37880283	ERBB2; +		19	NM_004448.2	NP_004439.2	139	0.5116	4015.18	0.0081	-3,49;-0,06;-0,89	0	8.87	0.6	Normal	2056,403;1958,781
2	808	808	ERBB2_e20	chr17	37880959	37881184	ERBB2; +		20	NM_004448.2	NP_004439.2	226	0.4992	3882.77	0.0082	-3,00;-0,04;-1,12	0	11.1	0.35	Normal	1940,309;1942,458
2	809	809	ERBB2_e21	chr17	37881282	37881477	ERBB2; +		21	NM_004448.2	NP_004439.2	196	0.4937	4305.92	0.0081	-2,82;-0,03;-1,23	0.01	12.22	0.26	Normal	2128,100;2177,822
2	810	810	ERBB2_e22	chr17	37881560	37881675	ERBB2; +		22	NM_004448.2	NP_004439.2	116	0.493	3879.42	0.0082	-2,77;-0,03;-1,24	0.01	12.23	0.26	Normal	1914,729;1964,690
2	811	811	ERBB2_e23	chr17	37881940	37882126	ERBB2; +		23	NM_004448.2	NP_004439.2	187	0.5145	3826.68	0.0083	-3,54;-0,07;-0,82	0	8.23	0.71	Normal	1971,100;1855,579
2	812	812	ERBB2_e24	chr17	37882795	37882932	ERBB2; +		24	NM_004448.2	NP_004439.2	138	0.5288	3854.21	0.0083	-4,11;-0,13;-0,59	0	5.88	1.3	Normal	2040,286;1813,919
2	813	813	ERBB2_e25	chr17	37883048	37883276	ERBB2; +		25	NM_004448.2	NP_004439.2	229	0.5242	3870.71	0.0082	-3,94;-0,11;-0,66	0	6.62	1.07	Normal	2031,196;1839,515
2	814	814	ERBB2_e26	chr17	37883528	37883820	ERBB2; +		26	NM_004448.2	NP_004439.2	293	0.505	4010.25	0.0081	-3,24;-0,04;-1,01	0	10.09	0.44	Normal	2027,418;1982,828
2	815	815	ERBB2_e27	chr17	37883922	37884317	ERBB2; +		27	NM_004448.2	NP_004439.2	396	0.515	4452.17	0.0081	-3,62;-0,07;-0,83	0	8.26	0.7	Normal	2295,166;2157,003
2	816	816	BRCA1_e23	chr17	41197676	41197839	BRCA1; -		22	NM_007294.3	NP_009225.1	164	0.5232	2164.77	0.0111	-2,97;-0,14;-0,57	0	5.66	1.37	Normal	1133,917;1030,854
2	817	817	BRCA1_e22	chr17	41199640	41199740	BRCA1; -		21	NM_007294.3	NP_009225.1	101	0.5494	3442.03	0.0087	-4,73;-0,29;-0,31	0	3.14	2.89	Normal	1893,011;1549,015
2	818	818	BRCA1_e21	chr17	41201118	41201231	BRCA1; -		20	NM_007294.3	NP_009225.1	114	0.5063	3555.66	0.0086	-3,13;-0,05;-0,94	0	9.4	0.53	Normal	1802,301;1753,360
2	819	819	BRCA1_e20	chr17	41203060	41203154	BRCA1; -		19	NM_007294.3	NP_009225.1	95	0.5377	3599.07	0.0085	-4,34;-0,19;-0,45	0	4.51	1.9	Normal	1937,474;1661,596
2	820	820	BRCA1_e19	chr17	41209049	41209172	BRCA1; -		18	NM_007294.3	NP_009225.1	124	0.5214	3703.26	0.0084	-3,75;-0,10;-0,70	0	6.97	0.97	Normal	1933,114;1770,143
2	821	821	BRCA1_e18	chr17	41215330	41215410	BRCA1; -		17	NM_007294.3	NP_009225.1	81	0.512	3264.75	0.009	-3,20;-0,07;-0,82	0	8.14	0.72	Normal	1673,433;1591,315
2	822	822	BRCA1_e17	chr17	41215871	41215988	BRCA1; -		16	NM_007294.3	NP_009225.1	118	0.5334	3592.69	0.0086	-4,16;-0,16;-0,51	0	5.09	1.61	Normal	1918,552;1674,135
2	823	823	BRCA1_e16	chr17	41219605	41219732	BRCA1; -		15	NM_007294.3	NP_009225.1	128	0.502	2779.9	0.0097	-2,64;-0,06;-0,92	0.01	9.11	0.56	Normal	1397,096;1382,807
2	824	824	BRCA1_e15	chr17	41222925	41223275	BRCA1; -		14	NM_007294.3	NP_009225.1	351	0.541	3770.36	0.0083	-4,57;-0,21;-0,41	0	4.12	2.13	Normal	2041,995;1728,360
2	825	825	BRCA1_e14	chr17	41226328	41226558	BRCA1; -		13	NM_007294.3	NP_009225.1	231	0.4954	3902.5	0.0082	-2,87;-0,03;-1,19	0.01	11.83	0.29	Normal	1935,372;1967,130
2	826	826	BRCA1_e13	chr17	41228485	41228651	BRCA1; -		12	NM_007294.3	NP_009225.1	167	0.501	3798.51	0.0083	-3,03;-0,04;-1,07	0	10.64	0.39	Normal	1905,277;1893,234
2	827	827	BRCA1_e12	chr17	41234401	41234612	BRCA1; -		11	NM_007294.3	NP_009225.1	212	0.5282	3674.3	0.0085	-4,00;-0,13;-0,59	0	5.89	1.29	Normal	1942,811;1731,486
2	828	828	BRCA1_e11	chr17	41242941	41243069	BRCA1; -		10	NM_007294.3	NP_009225.1	129	0.5274	3205.55	0.0091	-3,71;-0,13;-0,58	0	5.78	1.33	Normal	1692,277;1513,278
2	829	829	BRCA1_e10	chr17	41243432	41246897	BRCA1; -		9	NM_007294.3	NP_009225.1	3466	0.512	4151.44	0.0081	-3,50;-0,06;-0,88	0	8.8	0.61	Normal	2127,883;2023,558
2	830	830	BRCA1_e9	chr17	41247843	41247959	BRCA1; -		8	NM_007294.3	NP_009225.1	117	0.5067	3798.88	0.0083	-3,24;-0,05;-0,96	0	9.62	0.5	Normal	1926,819;1872,058
2	831	831	BRCA1_e8	chr17	41249241	41249326	BRCA1; -		7	NM_007294.3	NP_009225.1	86	0.5541	3609.38	0.0085	-5,05;-0,34;-0,27	0	2.67	3.38	Normal	2001,975;1607,406
2	832	832	BRCA1_e7	chr17	41251772	41251917	BRCA1; -		6	NM_007294.3	NP_009225.1	146	0.5242	3997.94	0.0081	-3,98;-0,11;-0,67	0	6.67	1.05	Normal	2097,884;1900,053
2	833	833	BRCA1_e6	chr17	41256119	41256298	BRCA1; -		5	NM_007294.3	NP_009225.1	180	0.5032	3210.11	0.0091	-2,87;-0,05;-0,96	0.01	9.51	0.51	Normal	1617,065;1593,045
2	834	834	BRCA1_e5	chr17	41256865	41256993	BRCA1; -		4	NM_007294.3	NP_009225.1	129	0.5081	3558.85	0.0086	-3,19;-0,06;-0,91	0	9.1	0.57	Normal	1810,257;1748,597
2	835	835	BRCA1_e4	chr17	41258453	41258570	BRCA1; -		3	NM_007294.3	NP_009225.1	118	0.5332	3548.72	0.0086	-4,13;-0,16;-0,51	0	5.1	1.6	Normal	1894,368;1654,347
2	836	836	BRCA1_e3	chr17	41267723	41267816	BRCA1; -		2	NM_007294.3	NP_009225.1	94	0.5173	3214.72	0.009	-3,36;-0,09;-0,73	0	7.27	0.9	Normal	1664,625;1550,097
2	837	837	BRCA1_e2	chr17	41276014	41276152	BRCA1; -		1	NM_007294.3	NP_009225.1	139	0.4985	2166.46	0.0111	-2,25;-0,06;-0,88	0.02	8.61	0.62	Normal	1081,237;1085,225
2	838	838	BRCA1_e1	chr17	41277268	41277520	BRCA1; -			NM_007294.3	NP_009225.1	253	0.4744	3459.39	0.0087	-2,00;-0,02;-1,53	0.04	14	0.13	Normal	1643,007;1816,380
2	839	839	RAD51C_e1	chr17	56769914	56770169	RAD51C; +		1	NM_058216.1	NP_478123.1	256	0.5092	3025.15	0.0093	-2,99;-0,07;-0,84	0	8.34	0.68	Normal	1542,008;1483,142
2	840	840	RAD51C_e2	chr17	56772272	56772570	RAD51C; +		2	NM_058216.1	NP_478123.1	299	0.5179	3791.95	0.0083	-3,66;-0,08;-0,76	0	7.62	0.82	Normal	1966,056;1825,894
2	841	841	RAD51C_e3	chr17	56774034	56774240	RAD51C; +		3	NM_058216.1	NP_478123.1	207	0.5386	3383.29	0.0088	-4,25;-0,20;-0,43	0	4.35	1.99	Normal	1824,310;1558,978
2	842	842	RAD51C_e4	chr17	56780537	56780710	RAD51C; +		4	NM_058216.1	NP_478123.1	174	0.5336	3653.29	0.0085	-4,20;-0,16;-0,51	0	5.08	1.61	Normal	1951,630;1701,658
2	843	843	RAD51C_e5	chr17	56787200	56787371	RAD51C; +		5	NM_058216.1	NP_478123.1	172	0.5411	3649.66	0.0085	-4,51;-0,21;-0,41	0	4.09	2.15	Normal	1977,089;1672,571
2	844	844	RAD51C_e6	chr17	56798087	56798193	RAD51C; +		6	NM_058216.1	NP_478123.1	107	0.5206	3855.35	0.0083	-3,79;-0,09;-0,72	0	7.21	0.91	Normal	2009,107;1846,243
2	845	845	RAD51C_e7	chr17	56801381	56801481	RAD51C; +		7	NM_058216.1	NP_478123.1	101	0.5047	3233.9	0.009	-2,93;-0,05;-0,93	0.01	9.29	0.54	Normal	1634,017;1599,878
2	846	846	RAD51C_e8	chr17	56809825	56809925	RAD51C; +		8	NM_058216.1	NP_478123.1	101	0.5222	3206.92	0.0091	-3,53;-0,11;-0,65	0	6.52	1.09	Normal	1676,398;1530,519
2	847	847	RAD51C_e9	chr17	56811459	56811603	RAD51C; +		9	NM_058216.1	NP_478123.1	145	0.5227	3466.14	0.0087	-3,68;-0,11;-0,66	0	6.61	1.07	Normal	1813,868;1652,272
2	848	848	PPM1D_e1	chr17	58677524	58678267	PPM1D; +		1	NM_003620.3	NP_003611.1	744	0.5247	3242.13	0.009	-3,64;-0,12;-0,62	0	6.18	1.2	Normal	1702,981;1539,146
2	849	849	PPM1D_e2	chr17	58700862	58701130	PPM1D; +		2	NM_003620.3	NP_003611.1	269	0.5448	4013.52	0.0081	-4,84;-0,24;-0,37	0	3.67	2.44	Normal	2188,854;1824,663
2	850	850	PPM1D_e3	chr17	58711194	58711358	PPM1D; +		3	NM_003620.3	NP_003611.1	165	0.5179	4102.88	0.0081	-3,73;-0,08;-0,77	0	7.74	0.8	Normal	2127,262;1975,621
2	851	851	PPM1D_e4	chr17	58725233	58725463	PPM1D; +		4	NM_003620.3	NP_003611.1	231	0.5196	3930.76	0.0082	-3,78;-0,09;-0,74	0	7.43	0.86	Normal	2044,494;1886,261
2	852	852	PPM1D_e5	chr17	58733940	58734222	PPM1D; +		5	NM_003620.3	NP_003611.1	283	0.5351	3582.67	0.0086	-4,22;-0,17;-0,49	0	4.86	1.72	Normal	1919,235;1663,437
2	853	853	PPM1D_e6	chr17	58740336	58740933	PPM1D; +		6	NM_003620.3	NP_003611.1	598	0.5239	4268.58	0.0081	-3,97;-0,10;-0,67	0	6.71	1.04	Normal	2238,854;2029,726
2	854	854	BRIP1_e20	chr17	59760638	59761521	BRIP1; -		19	NM_032043.2	NP_114432.2	884	0.4973	4703.48	0.0081	-2,95;-0,03;-1,16	0	11.55	0.31	Normal	2341,451;2362,026
2	855	855	BRIP1_e19	chr17	59763177	59763546	BRIP1; -		18	NM_032043.2	NP_114432.2	370	0.5065	4385.94	0.0081	-3,30;-0,05;-0,98	0	9.82	0.48	Normal	2223,785;2162,160
2	856	856	BRIP1_e18	chr17	59770771	59770893	BRIP1; -		17	NM_032043.2	NP_114432.2	123	0.5151	3629.45	0.0085	-3,48;-0,08;-0,80	0	7.97	0.75	Normal	1871,495;1757,956
2	857	857	BRIP1_e17	chr17	59793292	59793444	BRIP1; -		16	NM_032043.2	NP_114432.2	153	0.5032	3912.14	0.0082	-3,16;-0,04;-1,04	0	10.38	0.41	Normal	1970,817;1941,323
2	858	858	BRIP1_e16	chr17	59820354	59820515	BRIP1; -		15	NM_032043.2	NP_114432.2	162	0.4685	4957.2	0.0081	-1,92;-0,01;-1,75	0.05	15.28	0.08	Normal	2325,191;2632,013
2	859	859	BRIP1_e15	chr17	59821773	59821972	BRIP1; -		14	NM_032043.2	NP_114432.2	200	0.5018	4762.41	0.0081	-3,12;-0,04;-1,07	0	10.7	0.38	Normal	2392,305;2370,109
2	860	860	BRIP1_e14	chr17	59853742	59853943	BRIP1; -		13	NM_032043.2	NP_114432.2	202	0.4993	4955.35	0.0081	-3,03;-0,03;-1,12	0	11.17	0.34	Normal	2476,925;2478,424
2	861	861	BRIP1_e13	chr17	59857602	59857782	BRIP1; -		12	NM_032043.2	NP_114432.2	181	0.5186	4185.64	0.0081	-3,76;-0,08;-0,76	0	7.62	0.82	Normal	2173,079;2012,557
2	862	862	BRIP1_e12	chr17	59858181	59858386	BRIP1; -		11	NM_032043.2	NP_114432.2	206	0.5136	4054.91	0.0081	-3,56;-0,07;-0,85	0	8.51	0.66	Normal	2084,822;1970,084
2	863	863	BRIP1_e11	chr17	59861611	59861805	BRIP1; -		10	NM_032043.2	NP_114432.2	195	0.5051	4418.34	0.0081	-3,24;-0,04;-1,01	0	10.08	0.45	Normal	2234,135;2184,200
2	864	864	BRIP1_e10	chr17	59870938	59871110	BRIP1; -		9	NM_032043.2	NP_114432.2	173	0.4894	3916.57	0.0082	-2,66;-0,02;-1,31	0.01	12.94	0.22	Normal	1918,924;1997,643
2	865	865	BRIP1_e9	chr17	59876441	59876680	BRIP1; -		8	NM_032043.2	NP_114432.2	240	0.4931	4396.07	0.0081	-2,80;-0,03;-1,25	0.01	12.34	0.25	Normal	2169,958;2226,112
2	866	866	BRIP1_e8	chr17	59878594	59878855	BRIP1; -		7	NM_032043.2	NP_114432.2	262	0.4796	4676.86	0.0081	-2,32;-0,02;-1,52	0.02	14.55	0.13	Normal	2245,520;2431,338
2	867	867	BRIP1_e7	chr17	59885808	59886138	BRIP1; -		6	NM_032043.2	NP_114432.2	331	0.482	4981.66	0.0081	-2,40;-0,02;-1,47	0.02	14.22	0.15	Normal	2403,900;2577,762
2	868	868	BRIP1_e6	chr17	59924442	59924601	BRIP1; -		5	NM_032043.2	NP_114432.2	160	0.531	4641.76	0.0081	-4,25;-0,14;-0,56	0	5.58	1.41	Normal	2467,213;2174,545
2	869	869	BRIP1_e5	chr17	59926470	59926637	BRIP1; -		4	NM_032043.2	NP_114432.2	168	0.5298	3800.34	0.0083	-4,13;-0,14;-0,57	0	5.7	1.36	Normal	2015,669;1784,670
2	870	870	BRIP1_e4	chr17	59934399	59934612	BRIP1; -		3	NM_032043.2	NP_114432.2	214	0.5195	4619.72	0.0081	-3,79;-0,09;-0,75	0	7.46	0.86	Normal	2402,483;2217,237
2	871	871	BRIP1_e3	chr17	59937137	59937288	BRIP1; -		2	NM_032043.2	NP_114432.2	152	0.5033	4427.8	0.0081	-3,18;-0,04;-1,04	0	10.41	0.41	Normal	2230,974;2196,821
2	872	872	BRIP1_e2	chr17	59938788	59938950	BRIP1; -		1	NM_032043.2	NP_114432.2	163	0.5266	4544.39	0.0081	-4,07;-0,12;-0,63	0	6.27	1.17	Normal	2395,543;2148,849
2	873	873	BRIP1_e1	chr17	59940625	59940940	BRIP1; -			NM_032043.2	NP_114432.2	316	0.4833	3698.99	0.0084	-2,37;-0,02;-1,40	0.02	13.55	0.18	Normal	1789,548;1909,447
2	874	874	BIRC5_promotor	chr17	76210077	76210418	BIRC5; +		1	NM_001012271.1	NP_001012271.1	342	0.4999	2022.91	0.0114	-2,22;-0,07;-0,84	0.03	8.19	0.68	Normal	1012,404;1010,504
2	875	875	GNA11_e1	chr19	3094388	3094805	GNA11; +		1	NM_002067.2	NP_002058.2	418	0.4476	139.671	0.0442	-0,53;-0,30;-0,70	1.53	3.03	0.98	Normal	62,580;77,091
2	876	876	GNA11_e2	chr19	3110127	3110351	GNA11; +		2	NM_002067.2	NP_002058.2	225	0.4882	1587.34	0.0129	-1,71;-0,07;-0,90	0.09	8.38	0.58	Normal	775,768;811,571
2	877	877	GNA11_e3	chr19	3113308	3113502	GNA11; +		3	NM_002067.2	NP_002058.2	195	0.4621	3574.41	0.0086	-1,62;-0,02;-1,80	0.11	13.98	0.07	Normal	1653,650;1920,755
2	878	878	GNA11_e4	chr19	3114922	3115090	GNA11; +		4	NM_002067.2	NP_002058.2	169	0.4571	2700.06	0.0099	-1,27;-0,03;-1,67	0.24	11.27	0.09	Normal	1235,453;1464,608
2	879	879	GNA11_e5	chr19	3118902	3119071	GNA11; +		5	NM_002067.2	NP_002058.2	170	0.4956	3293.13	0.0089	-2,65;-0,04;-1,10	0.01	10.88	0.36	Normal	1633,851;1659,282
2	880	880	GNA11_e6	chr19	3119184	3119377	GNA11; +		6	NM_002067.2	NP_002058.2	194	0.4597	3175.14	0.0091	-1,45;-0,02;-1,75	0.16	12.75	0.08	Normal	1461,144;1713,999
2	881	881	GNA11_e7	chr19	3120967	3121196	GNA11; +		7	NM_002067.2	NP_002058.2	230	0.4892	2769.75	0.0098	-2,24;-0,04;-1,12	0.02	10.91	0.34	Normal	1356,515;1413,232
2	882	882	MAP2K2_e11	chr19	4090577	4090726	MAP2K2; -		11	NM_030662.3	NP_109587.1	150	0.4858	2842.64	0.0096	-2,16;-0,03;-1,19	0.03	11.5	0.29	Normal	1382,432;1460,205
2	883	883	MAP2K2_e10	chr19	4094431	4094516	MAP2K2; -		10	NM_030662.3	NP_109587.1	86	0.5237	3618.34	0.0085	-3,79;-0,11;-0,66	0	6.55	1.08	Normal	1896,899;1721,445
2	884	884	MAP2K2_e9	chr19	4095366	4095467	MAP2K2; -		9	NM_030662.3	NP_109587.1	102	0.5091	3174.72	0.0091	-3,05;-0,07;-0,85	0	8.51	0.65	Normal	1617,997;1556,722
2	885	885	MAP2K2_e8	chr19	4097257	4097361	MAP2K2; -		8	NM_030662.3	NP_109587.1	105	0.4707	3229.89	0.009	-1,81;-0,02;-1,55	0.07	13.59	0.12	Normal	1521,943;1707,946
2	886	886	MAP2K2_e7	chr19	4099179	4099432	MAP2K2; -		7	NM_030662.3	NP_109587.1	254	0.508	1395.48	0.0138	-2,06;-0,12;-0,65	0.04	6.33	1.1	Normal	709,666;685,816
2	887	887	MAP2K2_e6	chr19	4100997	4101161	MAP2K2; -		6	NM_030662.3	NP_109587.1	165	0.5299	2146.2	0.0111	-3,16;-0,17;-0,49	0	4.92	1.68	Normal	1138,575;1007,623
2	888	888	MAP2K2_e5	chr19	4101207	4101298	MAP2K2; -		5	NM_030662.3	NP_109587.1	92	0.5264	2854.65	0.0096	-3,48;-0,14;-0,57	0	5.72	1.35	Normal	1504,366;1350,287
2	889	889	MAP2K2_e4	chr19	4102354	4102471	MAP2K2; -		4	NM_030662.3	NP_109587.1	118	0.5468	2282.45	0.0108	-3,81;-0,27;-0,33	0	3.33	2.71	Normal	1249,477;1032,977
2	890	890	MAP2K2_e3	chr19	4110487	4110673	MAP2K2; -		3	NM_030662.3	NP_109587.1	187	0.5352	2463.82	0.0104	-3,54;-0,19;-0,45	0	4.5	1.9	Normal	1320,001;1143,816
2	891	891	MAP2K2_e2	chr19	4117397	4117647	MAP2K2; -		2	NM_030662.3	NP_109587.1	251	0.5169	1823.71	0.0121	-2,57;-0,12;-0,61	0.01	6.05	1.23	Normal	943,635;880,075
2	892	892	MAP2K2_e1	chr19	4123761	4124146	MAP2K2; -		1	NM_030662.3	NP_109587.1	386	0.4721	993.328	0.0164	-1,11;-0,10;-0,92	0.35	7.04	0.56	Normal	469,447;523,881
2	893	893	SMARCA4_e1	chr19	11071578	11071870	SMARCA4; +			NM_001128845.1	NP_001122317.1	293	0.4774	815.151	0.0181	-1,12;-0,11;-0,81	0.34	6.36	0.73	Normal	389,576;425,575
2	894	894	SMARCA4_e2	chr19	11091433	11091548	SMARCA4; +			NM_001128845.1	NP_001122317.1	116	0.5661	1635.19	0.0127	-3,84;-0,42;-0,21	0	2.09	4.17	Normal	926,614;708,577
2	895	895	SMARCA4_e3	chr19	11094777	11095069	SMARCA4; +		1	NM_001128845.1	NP_001122317.1	293	0.5198	3000.85	0.0094	-3,34;-0,10;-0,67	0	6.72	1.04	Normal	1561,550;1439,303
2	896	896	SMARCA4_e4	chr19	11095929	11096101	SMARCA4; +		2	NM_001128845.1	NP_001122317.1	173	0.5152	3032.82	0.0093	-3,20;-0,09;-0,74	0	7.42	0.86	Normal	1564,281;1468,537
2	897	897	SMARCA4_e5	chr19	11096845	11097289	SMARCA4; +		3	NM_001128845.1	NP_001122317.1	445	0.4948	2932.23	0.0095	-2,48;-0,04;-1,06	0.01	10.42	0.4	Normal	1452,473;1479,760
2	898	898	SMARCA4_e6	chr19	11097561	11097699	SMARCA4; +		4	NM_001128845.1	NP_001122317.1	139	0.5219	2940.72	0.0095	-3,38;-0,11;-0,64	0	6.39	1.13	Normal	1536,314;1404,409
2	899	899	SMARCA4_e7	chr19	11098322	11098620	SMARCA4; +		5	NM_001128845.1	NP_001122317.1	299	0.4932	2403.37	0.0105	-2,21;-0,05;-0,99	0.03	9.69	0.46	Normal	1186,632;1216,742
2	900	900	SMARCA4_e8	chr19	11099973	11100139	SMARCA4; +		6	NM_001128845.1	NP_001122317.1	167	0.4991	3739.12	0.0084	-2,94;-0,04;-1,10	0	10.92	0.36	Normal	1868,254;1870,862
2	901	901	SMARCA4_e9	chr19	11101806	11102019	SMARCA4; +		7	NM_001128845.1	NP_001122317.1	214	0.5171	2524.54	0.0102	-2,99;-0,10;-0,67	0	6.7	1.04	Normal	1306,809;1217,735
2	902	902	SMARCA4_e10	chr19	11105484	11105697	SMARCA4; +		8	NM_001128845.1	NP_001122317.1	214	0.5022	3554.54	0.0086	-2,98;-0,04;-1,02	0	10.13	0.44	Normal	1786,861;1767,679
2	903	903	SMARCA4_e11	chr19	11106869	11107076	SMARCA4; +		9	NM_001128845.1	NP_001122317.1	208	0.5186	2801.42	0.0097	-3,19;-0,10;-0,68	0	6.74	1.03	Normal	1454,261;1347,163
2	904	904	SMARCA4_e12	chr19	11107150	11107240	SMARCA4; +		10	NM_001128845.1	NP_001122317.1	91	0.4843	3675.95	0.0085	-2,40;-0,02;-1,37	0.02	13.35	0.19	Normal	1782,221;1893,726
2	905	905	SMARCA4_e13	chr19	11113685	11113855	SMARCA4; +		11	NM_001128845.1	NP_001122317.1	171	0.5009	3133.64	0.0092	-2,76;-0,05;-0,98	0.01	9.78	0.47	Normal	1571,451;1562,184
2	906	906	SMARCA4_e14	chr19	11113996	11114093	SMARCA4; +		12	NM_001128845.1	NP_001122317.1	98	0.4885	3404.02	0.0088	-2,45;-0,03;-1,25	0.02	12.21	0.25	Normal	1664,625;1739,398
2	907	907	SMARCA4_e15	chr19	11118558	11118719	SMARCA4; +		13	NM_001128845.1	NP_001122317.1	162	0.4903	2643.92	0.01	-2,22;-0,04;-1,08	0.03	10.53	0.37	Normal	1297,645;1346,276
2	908	908	SMARCA4_e16	chr19	11121037	11121227	SMARCA4; +		14	NM_001128845.1	NP_001122317.1	191	0.4977	3313.61	0.0089	-2,73;-0,04;-1,07	0.01	10.57	0.39	Normal	1650,930;1662,677
2	909	909	SMARCA4_e17	chr19	11123605	11123808	SMARCA4; +		15	NM_001128845.1	NP_001122317.1	204	0.483	3408.78	0.0088	-2,27;-0,02;-1,35	0.02	13.01	0.2	Normal	1648,306;1760,469
2	910	910	SMARCA4_e18	chr19	11129613	11129719	SMARCA4; +		16	NM_001128845.1	NP_001122317.1	107	0.4802	4160.71	0.0081	-2,34;-0,02;-1,51	0.02	14.47	0.14	Normal	2000,218;2160,497
2	911	911	SMARCA4_e19	chr19	11130247	11130397	SMARCA4; +		17	NM_001128845.1	NP_001122317.1	151	0.4885	3323.22	0.0089	-2,42;-0,03;-1,23	0.02	12.05	0.26	Normal	1625,254;1697,961
2	912	912	SMARCA4_e20	chr19	11132381	11132663	SMARCA4; +		18	NM_001128845.1	NP_001122317.1	283	0.4968	3470.26	0.0087	-2,76;-0,04;-1,10	0.01	10.94	0.36	Normal	1725,967;1744,298
2	913	913	SMARCA4_e21	chr19	11134174	11134327	SMARCA4; +		19	NM_001128845.1	NP_001122317.1	154	0.4815	4285.96	0.0081	-2,39;-0,02;-1,48	0.02	14.29	0.15	Normal	2066,112;2219,844
2	914	914	SMARCA4_e22	chr19	11134987	11135134	SMARCA4; +		20	NM_001128845.1	NP_001122317.1	148	0.4645	3220.43	0.009	-1,61;-0,02;-1,66	0.11	13.37	0.1	Normal	1497,520;1722,912
2	915	915	SMARCA4_e23	chr19	11136078	11136204	SMARCA4; +		21	NM_001128845.1	NP_001122317.1	127	0.4826	3030.8	0.0093	-2,13;-0,03;-1,29	0.03	12.28	0.23	Normal	1464,271;1566,528
2	916	916	SMARCA4_e24	chr19	11136956	11137042	SMARCA4; +		22	NM_001128845.1	NP_001122317.1	87	0.4645	3562.07	0.0086	-1,69;-0,02;-1,75	0.09	14.18	0.08	Normal	1656,425;1905,642
2	917	917	SMARCA4_e25	chr19	11138440	11138646	SMARCA4; +		23	NM_001128845.1	NP_001122317.1	207	0.497	4377.86	0.0081	-2,94;-0,03;-1,17	0	11.6	0.31	Normal	2178,144;2199,715
2	918	918	SMARCA4_e26	chr19	11141386	11141589	SMARCA4; +		24	NM_001128845.1	NP_001122317.1	204	0.4532	4039.37	0.0081	-1,39;-0,02;-2,09	0.18	13.07	0.04	Normal	1832,487;2206,882
2	919	919	SMARCA4_e27	chr19	11143946	11144213	SMARCA4; +		25	NM_001128845.1	NP_001122317.1	268	0.477	3608.68	0.0085	-2,13;-0,02;-1,51	0.03	14.13	0.14	Normal	1723,189;1885,492
2	920	920	SMARCA4_e28	chr19	11144423	11144561	SMARCA4; +			NM_001128845.1	NP_001122317.1	139	0.5165	2706.42	0.0099	-3,07;-0,10;-0,70	0	6.94	0.98	Normal	1399,449;1306,974
2	921	921	SMARCA4_e29	chr19	11144779	11144896	SMARCA4; +		26	NM_001128845.1	NP_001122317.1	118	0.4705	3269.22	0.009	-1,82;-0,02;-1,56	0.07	13.69	0.12	Normal	1539,678;1729,544
2	922	922	SMARCA4_e30	chr19	11145570	11145828	SMARCA4; +		27	NM_001128845.1	NP_001122317.1	259	0.5002	3344.44	0.0089	-2,82;-0,04;-1,03	0.01	10.19	0.43	Normal	1674,725;1669,719
2	923	923	SMARCA4_e31	chr19	11151963	11152256	SMARCA4; +		28	NM_001128845.1	NP_001122317.1	294	0.4946	3590.33	0.0086	-2,73;-0,03;-1,16	0.01	11.5	0.31	Normal	1777,865;1812,469
2	924	924	SMARCA4_e32	chr19	11168911	11169059	SMARCA4; +		29	NM_001128845.1	NP_001122317.1	149	0.4882	2697.4	0.0099	-2,18;-0,04;-1,13	0.03	10.9	0.34	Normal	1318,294;1379,109
2	925	925	SMARCA4_e33	chr19	11169444	11169585	SMARCA4; +		30	NM_001128845.1	NP_001122317.1	142	0.5006	2887.43	0.0096	-2,64;-0,05;-0,96	0.01	9.48	0.51	Normal	1446,918;1440,516
2	926	926	SMARCA4_e34	chr19	11170409	11170581	SMARCA4; +		31	NM_001128845.1	NP_001122317.1	173	0.5073	3291.21	0.0089	-3,05;-0,06;-0,90	0	8.93	0.59	Normal	1671,498;1619,710
2	927	927	SMARCA4_e35	chr19	11170701	11170883	SMARCA4; +		32	NM_001128845.1	NP_001122317.1	183	0.4965	3252.38	0.009	-2,66;-0,04;-1,08	0.01	10.67	0.38	Normal	1616,545;1635,834
2	928	928	SMARCA4_e36	chr19	11172440	11172511	SMARCA4; +		33	NM_001128845.1	NP_001122317.1	72	0.4955	2676.9	0.0099	-2,39;-0,05;-1,01	0.02	9.89	0.45	Normal	1327,737;1349,159
2	929	929	SNAI1_e1	chr20	48599493	48599698	SNAI1; +		1	NM_005985.3	NP_005976.2	206	0.5183	3208.5	0.0091	-3,39;-0,09;-0,71	0	7.11	0.94	Normal	1664,625;1543,875
2	930	930	SNAI1_e2	chr20	48600341	48600908	SNAI1; +		2	NM_005985.3	NP_005976.2	568	0.5291	4237.94	0.0081	-4,18;-0,13;-0,59	0	5.86	1.3	Normal	2244,900;1993,042
2	931	931	SNAI1_e3	chr20	48604389	48604612	SNAI1; +		3	NM_005985.3	NP_005976.2	224	0.547	2520.55	0.0102	-3,99;-0,27;-0,33	0	3.34	2.7	Normal	1380,110;1140,438
2	932	932	JAM2_e1	chr21	27012114	27012220	JAM2; +		1	NM_021219.3	NP_067042.1	107	0.4831	2527.38	0.0102	-1,97;-0,04;-1,17	0.05	11.1	0.3	Normal	1222,355;1305,027
2	933	933	JAM2_e2	chr21	27056175	27056280	JAM2; +		2	NM_021219.3	NP_067042.1	106	0.5187	4069.49	0.0081	-3,76;-0,08;-0,76	0	7.59	0.83	Normal	2113,312;1956,182
2	934	934	JAM2_e3	chr21	27062158	27062305	JAM2; +		3	NM_021219.3	NP_067042.1	148	0.5183	4571.01	0.0081	-3,74;-0,08;-0,77	0	7.67	0.81	Normal	2371,609;2199,395
2	935	935	JAM2_e4	chr21	27066048	27066240	JAM2; +		4	NM_021219.3	NP_067042.1	193	0.5063	4259.08	0.0081	-3,29;-0,05;-0,99	0	9.85	0.47	Normal	2158,715;2100,364
2	936	936	JAM2_e5	chr21	27070969	27071211	JAM2; +		5	NM_021219.3	NP_067042.1	243	0.5032	4856.57	0.0081	-3,17;-0,04;-1,05	0	10.43	0.41	Normal	2446,540;2410,036
2	937	937	JAM2_e6	chr21	27074462	27074601	JAM2; +		6	NM_021219.3	NP_067042.1	140	0.5054	4760.37	0.0081	-3,26;-0,05;-1,00	0	10.02	0.45	Normal	2408,611;2351,762
2	938	938	JAM2_e7	chr21	27078271	27078418	JAM2; +		7	NM_021219.3	NP_067042.1	148	0.4992	4333.78	0.0081	-3,03;-0,03;-1,12	0	11.18	0.34	Normal	2165,941;2167,840
2	939	939	JAM2_e8	chr21	27081726	27081781	JAM2; +		8	NM_021219.3	NP_067042.1	56	0.5494	4169.51	0.0081	-5,05;-0,29;-0,31	0	3.14	2.88	Normal	2293,107;1876,406
2	940	940	JAM2_e9	chr21	27084632	27084714	JAM2; +		9	NM_021219.3	NP_067042.1	83	0.5335	4431.58	0.0081	-4,36;-0,16;-0,52	0	5.21	1.56	Normal	2366,576;2065,000
2	941	941	JAM2_e10	chr21	27086932	27087004	JAM2; +		10	NM_021219.3	NP_067042.1	73	0.5148	3577.51	0.0086	-3,44;-0,08;-0,80	0	7.97	0.75	Normal	1843,793;1733,719
2	942	942	MAPK1_e8	chr22	22123473	22123629	MAPK1; -		8	NM_002745.4	NP_002736.3	157	0.5099	4842.73	0.0081	-3,42;-0,06;-0,92	0	9.18	0.56	Normal	2471,946;2370,778
2	943	943	MAPK1_e7	chr22	22127142	22127291	MAPK1; -		7	NM_002745.4	NP_002736.3	150	0.4917	3562.32	0.0086	-2,61;-0,03;-1,21	0.01	11.96	0.27	Normal	1753,406;1808,911
2	944	944	MAPK1_e6	chr22	22142526	22142697	MAPK1; -		6	NM_002745.4	NP_002736.3	172	0.512	4132.8	0.0081	-3,50;-0,06;-0,88	0	8.81	0.61	Normal	2118,112;2014,688
2	945	945	MAPK1_e5	chr22	22142963	22143117	MAPK1; -		5	NM_002745.4	NP_002736.3	155	0.5077	4135.66	0.0081	-3,34;-0,05;-0,96	0	9.59	0.5	Normal	2101,877;2033,781
2	946	946	MAPK1_e4	chr22	22153281	22153437	MAPK1; -		4	NM_002745.4	NP_002736.3	157	0.5134	3990.32	0.0081	-3,56;-0,07;-0,86	0	8.54	0.65	Normal	2050,867;1939,457
2	947	947	MAPK1_e3	chr22	22160119	22160348	MAPK1; -		3	NM_002745.4	NP_002736.3	230	0.5026	3645.4	0.0085	-3,03;-0,04;-1,02	0	10.17	0.43	Normal	1834,190;1811,212
2	948	948	MAPK1_e2	chr22	22161933	22162155	MAPK1; -		2	NM_002745.4	NP_002736.3	223	0.535	4094.06	0.0081	-4,42;-0,17;-0,50	0	4.99	1.66	Normal	2192,486;1901,574
2	949	949	MAPK1_e1	chr22	22221592	22221750	MAPK1; -		1	NM_002745.4	NP_002736.3	159	0.5122	1259.98	0.0145	-2,07;-0,13;-0,59	0.04	5.77	1.29	Normal	646,108;613,877
2	950	950	SMARCB1_e1	chr22	24129098	24129469	SMARCB1; +		1	NM_003073.3	NP_003064.2	372	0.5084	3144.87	0.0092	-3,02;-0,06;-0,86	0	8.59	0.64	Normal	1600,700;1544,167
2	951	951	SMARCB1_e2	chr22	24133923	24134101	SMARCB1; +		2	NM_003073.3	NP_003064.2	179	0.51	3923.64	0.0082	-3,42;-0,06;-0,91	0	9.13	0.56	Normal	2003,396;1920,246
2	952	952	SMARCB1_e3	chr22	24135726	24135895	SMARCB1; +		3	NM_003073.3	NP_003064.2	170	0.519	3333.36	0.0089	-3,48;-0,09;-0,71	0	7.1	0.94	Normal	1731,770;1601,592
2	953	953	SMARCB1_e4	chr22	24143111	24143288	SMARCB1; +		4	NM_003073.3	NP_003064.2	178	0.5344	3571.24	0.0086	-4,19;-0,17;-0,50	0	4.95	1.67	Normal	1910,445;1660,795
2	954	954	SMARCB1_e5	chr22	24145462	24145629	SMARCB1; +		5	NM_003073.3	NP_003064.2	168	0.5195	3260.83	0.009	-3,46;-0,10;-0,70	0	6.97	0.97	Normal	1695,767;1565,061
2	955	955	SMARCB1_e6	chr22	24158937	24159143	SMARCB1; +		6	NM_003073.3	NP_003064.2	207	0.5205	3853.62	0.0083	-3,79;-0,09;-0,72	0	7.22	0.91	Normal	2008,120;1845,505
2	956	956	SMARCB1_e7	chr22	24167392	24167622	SMARCB1; +		7	NM_003073.3	NP_003064.2	231	0.5167	3865.24	0.0082	-3,64;-0,08;-0,79	0	7.89	0.77	Normal	1999,198;1866,044
2	957	957	SMARCB1_e8	chr22	24175739	24175910	SMARCB1; +		8	NM_003073.3	NP_003064.2	172	0.5146	3741.08	0.0084	-3,51;-0,07;-0,82	0	8.14	0.72	Normal	1927,316;1813,762
2	958	958	SMARCB1_e9	chr22	24176308	24176387	SMARCB1; +		9	NM_003073.3	NP_003064.2	80	0.4891	3557.44	0.0086	-2,52;-0,03;-1,26	0.01	12.38	0.24	Normal	1741,912;1815,527
3	1	1	ARID1A_e1	chr1	27022502	27024051	ARID1A; +		1	NM_006015.4	NP_006006.3	1550	0.3846	1699.81	0.0411	-0,25;-0,44;-1,13	3.61	1.95	0.33	Normal	683,645;1016,167
3	2	2	ARID1A_e2	chr1	27056122	27056374	ARID1A; +		2	NM_006015.4	NP_006006.3	253	0.4158	3529.57	0.0097	-0,31;-0,29;-2,71	2.88	3.13	0.01	Normal	1534,982;1994,587
3	3	3	ARID1A_e3	chr1	27057623	27058115	ARID1A; +		3	NM_006015.4	NP_006006.3	493	0.4155	2996.57	0.0134	-0,31;-0,30;-2,05	2.88	3.06	0.04	Normal	1302,211;1694,354
3	4	4	ARID1A_e4	chr1	27059147	27059303	ARID1A; +		4	NM_006015.4	NP_006006.3	157	0.4256	3702.39	0.0088	-0,51;-0,16;-2,63	1.6	5.09	0.01	Normal	1647,849;2054,536
3	5	5	ARID1A_e5	chr1	27087327	27087607	ARID1A; +		5	NM_006015.4	NP_006006.3	281	0.4101	3222.08	0.0116	-0,25;-0,37;-2,47	3.64	2.44	0.01	Normal	1382,030;1840,054
3	6	6	ARID1A_e6	chr1	27087855	27087984	ARID1A; +		6	NM_006015.4	NP_006006.3	130	0.3725	3806	0.0083	-0,01;-1,55;-5,30	15.54	0.12	0	Normal	1482,816;2323,183
3	7	7	ARID1A_e7	chr1	27088623	27088830	ARID1A; +		7	NM_006015.4	NP_006006.3	208	0.4309	3295.38	0.0111	-0,57;-0,14;-2,01	1.37	5.51	0.04	Normal	1484,984;1810,391
3	8	8	ARID1A_e8	chr1	27089444	27089796	ARID1A; +		8	NM_006015.4	NP_006006.3	353	0.4126	3840.98	0.0082	-0,26;-0,35;-3,28	3.5	2.57	0	Normal	1657,399;2183,581
3	9	9	ARID1A_e9	chr1	27092692	27092877	ARID1A; +		9	NM_006015.4	NP_006006.3	186	0.4167	3907.42	0.0079	-0,33;-0,27;-3,21	2.72	3.31	0	Normal	1703,052;2204,367
3	10	10	ARID1A_e10	chr1	27092928	27093077	ARID1A; +		10	NM_006015.4	NP_006006.3	150	0.417	4316.52	0.0065	-0,34;-0,26;-3,84	2.64	3.42	0	Normal	1882,569;2433,950
3	11	11	ARID1A_e11	chr1	27094261	27094510	ARID1A; +		11	NM_006015.4	NP_006006.3	250	0.4306	3804.64	0.0083	-0,66;-0,11;-2,60	1.08	6.52	0.01	Normal	1713,476;2091,158
3	12	12	ARID1A_e12	chr1	27097590	27097837	ARID1A; +		12	NM_006015.4	NP_006006.3	248	0.4187	3866.74	0.0081	-0,37;-0,24;-3,08	2.41	3.7	0	Normal	1693,203;2173,537
3	13	13	ARID1A_e13	chr1	27098971	27099143	ARID1A; +		13	NM_006015.4	NP_006006.3	173	0.4348	4169.52	0.0069	-0,89;-0,06;-2,95	0.6	8.86	0	Normal	1896,188;2273,334
3	14	14	ARID1A_e14	chr1	27099283	27099498	ARID1A; +		14	NM_006015.4	NP_006006.3	216	0.4179	4012.38	0.0075	-0,36;-0,25;-3,33	2.51	3.57	0	Normal	1753,558;2258,820
3	15	15	ARID1A_e15	chr1	27099817	27100007	ARID1A; +		15	NM_006015.4	NP_006006.3	191	0.4151	3704.93	0.0088	-0,30;-0,30;-2,98	3.01	3	0	Normal	1608,302;2096,623
3	16	16	ARID1A_e16	chr1	27100051	27100228	ARID1A; +		16	NM_006015.4	NP_006006.3	178	0.4302	3265.31	0.0113	-0,55;-0,15;-2,00	1.44	5.35	0.04	Normal	1469,273;1796,039
3	17	17	ARID1A_e17	chr1	27100273	27100409	ARID1A; +		17	NM_006015.4	NP_006006.3	137	0.3853	3552.5	0.0095	-0,05;-0,98;-4,00	9.78	0.48	0	Normal	1431,737;2120,766
3	18	18	ARID1A_e18	chr1	27100800	27101731	ARID1A; +		18	NM_006015.4	NP_006006.3	932	0.4169	3494.97	0.0099	-0,33;-0,27;-2,63	2.72	3.3	0.01	Normal	1524,015;1970,957
3	19	19	ARID1A_e19	chr1	27102048	27102218	ARID1A; +		19	NM_006015.4	NP_006006.3	171	0.4179	3921.71	0.0078	-0,36;-0,25;-3,19	2.53	3.55	0	Normal	1714,004;2207,703
3	20	20	ARID1A_e20	chr1	27105494	27107267	ARID1A; +		20	NM_006015.4	NP_006006.3	1774	0.4138	3907.07	0.0079	-0,28;-0,33;-3,33	3.27	2.76	0	Normal	1690,931;2216,142
3	21	21	NRAS_e5	chr1	115251132	115251295	NRAS; -		4	NM_002524.4	NP_002515.1	164	0.4209	3794.5	0.0084	-0,41;-0,21;-2,90	2.11	4.13	0.01	Normal	1670,309;2124,190
3	22	22	NRAS_e4	chr1	115252170	115252369	NRAS; -		3	NM_002524.4	NP_002515.1	200	0.4185	4223.76	0.0068	-0,38;-0,24;-3,62	2.36	3.77	0	Normal	1848,751;2375,013
3	23	23	NRAS_e3	chr1	115256401	115256619	NRAS; -		2	NM_002524.4	NP_002515.1	219	0.4224	4206.11	0.0068	-0,48;-0,17;-3,43	1.73	4.82	0	Normal	1858,222;2347,890
3	24	24	NRAS_e2	chr1	115258651	115258818	NRAS; -		1	NM_002524.4	NP_002515.1	168	0.4098	4047.09	0.0074	-0,21;-0,42;-3,75	4.24	2.05	0	Normal	1734,546;2312,549
3	25	25	F11R_e10	chr1	160968641	160968716	F11R; -		10	NM_016946.4	NP_058642.1	76	0.494	3186.93	0.0118	-2,00;-0,06;-0,89	0.04	8.59	0.6	Normal	1646,432;1540,501
3	26	26	F11R_e9	chr1	160968813	160968901	F11R; -		9	NM_016946.4	NP_058642.1	89	0.5266	3322.93	0.0109	-3,11;-0,15;-0,53	0	5.32	1.5	Normal	1830,258;1492,672
3	27	27	F11R_e8	chr1	160969166	160969218	F11R; -		8	NM_016946.4	NP_058642.1	53	0.5102	3208.93	0.0117	-2,46;-0,10;-0,70	0.02	6.91	0.97	Normal	1712,200;1496,724
3	28	28	F11R_e7	chr1	160969410	160969557	F11R; -		7	NM_016946.4	NP_058642.1	148	0.4945	3276.88	0.0112	-2,12;-0,06;-0,92	0.03	8.98	0.55	Normal	1694,739;1582,137
3	29	29	F11R_e6	chr1	160969646	160969788	F11R; -		6	NM_016946.4	NP_058642.1	143	0.5078	3755.53	0.0085	-3,20;-0,06;-0,92	0	9.2	0.55	Normal	1994,431;1761,101
3	30	30	F11R_e5	chr1	160969916	160970158	F11R; -		5	NM_016946.4	NP_058642.1	243	0.5395	3831.39	0.0082	-4,58;-0,20;-0,43	0	4.34	1.99	Normal	2161,793;1669,595
3	31	31	F11R_e4	chr1	160970401	160970587	F11R; -		4	NM_016946.4	NP_058642.1	187	0.5104	3766.03	0.0085	-3,31;-0,06;-0,88	0	8.78	0.61	Normal	2010,429;1755,597
3	32	32	F11R_e3	chr1	160970790	160970937	F11R; -		3	NM_016946.4	NP_058642.1	148	0.514	3847.06	0.0081	-3,58;-0,07;-0,85	0	8.44	0.67	Normal	2067,962;1779,096
3	33	33	F11R_e2	chr1	160971055	160971163	F11R; -		2	NM_016946.4	NP_058642.1	109	0.507	3705.49	0.0088	-3,09;-0,06;-0,92	0	9.13	0.56	Normal	1964,996;1740,498
3	34	34	F11R_e1	chr1	160990780	160990883	F11R; -		1	NM_016946.4	NP_058642.1	104	0.4948	3466.45	0.01	-2,36;-0,05;-1,01	0.02	9.9	0.45	Normal	1793,904;1672,544
3	35	35	AKT3_e13	chr1	243663025	243663108	SDCCAG8; +		18	NM_006642.3	NP_006633.1	84	0.5153	4071.53	0.0073	-4,04;-0,06;-0,90	0	8.98	0.59	Normal	2194,184;1877,346
3	36	36	AKT3_e12	chr1	243675606	243675748	AKT3; -		12	NM_181690.2	NP_859029.1	143	0.4467	4471.69	0.006	-1,53;-0,01;-2,99	0.13	15.2	0	Normal	2089,028;2382,666
3	37	37	AKT3_e11	chr1	243708792	243708919	AKT3; -		11	NM_181690.2	NP_859029.1	128	0.4841	5383.9	0.005	-4,00;-0,00;-2,30	0	22.92	0.02	Normal	2725,745;2658,151
3	38	38	AKT3_e10	chr1	243716011	243716265	AKT3; -		10	NM_181690.2	NP_859029.1	255	0.5145	5939.73	0.005	-5,78;-0,02;-1,27	0	12.71	0.24	Normal	3196,190;2743,535
3	39	39	AKT3_e9	chr1	243727002	243727170	AKT3; -		9	NM_181690.2	NP_859029.1	169	0.508	5562.04	0.005	-5,39;-0,01;-1,49	0	14.87	0.14	Normal	2954,959;2607,077
3	40	40	AKT3_e8	chr1	243736208	243736370	AKT3; -		8	NM_181690.2	NP_859029.1	163	0.4865	4070.73	0.0073	-2,86;-0,01;-1,53	0.01	15.14	0.13	Normal	2071,303;1999,431
3	41	41	AKT3_e7	chr1	243776953	243777061	AKT3; -		7	NM_181690.2	NP_859029.1	109	0.482	4738.91	0.0054	-3,61;-0,00;-2,20	0	21.85	0.03	Normal	2389,021;2349,892
3	42	42	AKT3_e6	chr1	243778378	243778483	AKT3; -		6	NM_181690.2	NP_859029.1	106	0.4729	4665.54	0.0056	-3,03;-0,00;-2,42	0	23.21	0.02	Normal	2307,748;2357,792
3	43	43	AKT3_e5	chr1	243800893	243801064	AKT3; -		5	NM_181690.2	NP_859029.1	172	0.4677	4535.64	0.0059	-2,60;-0,00;-2,44	0.01	22.14	0.02	Normal	2218,527;2317,113
3	44	44	AKT3_e4	chr1	243809175	243809359	AKT3; -		4	NM_181690.2	NP_859029.1	185	0.5227	4792.55	0.0053	-5,96;-0,05;-0,96	0	9.63	0.5	Normal	2620,181;2172,370
3	45	45	AKT3_e3	chr1	243828054	243828205	AKT3; -		3	NM_181690.2	NP_859029.1	152	0.4809	4630.06	0.0056	-3,39;-0,00;-2,14	0	21.14	0.03	Normal	2328,738;2301,321
3	46	46	AKT3_e2	chr1	243858873	243859038	AKT3; -		2	NM_181690.2	NP_859029.1	166	0.4744	5365.16	0.005	-3,44;-0,00;-2,63	0	25.71	0.01	Normal	2662,027;2703,131
3	47	47	AKT3_e1	chr1	244006407	244006492	AKT3; -		1	NM_181690.2	NP_859029.1	86	0.5026	5224.38	0.005	-5,08;-0,01;-1,67	0	16.68	0.09	Normal	2746,124;2478,255
3	48	48	MSH2_e1	chr2	47630186	47630561	MSH2; +		1	NM_000251.2	NP_000242.1	376	0.4497	2466.78	0.0196	-0,68;-0,16;-1,04	1.02	5.22	0.42	Normal	1160,266;1306,516
3	49	49	MSH2_e2	chr2	47635520	47635714	MSH2; +		2	NM_000251.2	NP_000242.1	195	0.4553	3041.03	0.013	-0,98;-0,07;-1,34	0.48	8.22	0.2	Normal	1448,130;1592,900
3	50	50	MSH2_e3	chr2	47637213	47637531	MSH2; +		3	NM_000251.2	NP_000242.1	319	0.4803	3714.42	0.0087	-2,19;-0,02;-1,41	0.03	13.44	0.17	Normal	1865,854;1848,562
3	51	51	MSH2_e4	chr2	47639533	47639719	MSH2; +		4	NM_000251.2	NP_000242.1	187	0.4682	3305.19	0.011	-1,45;-0,04;-1,33	0.16	10.83	0.21	Normal	1618,591;1686,599
3	52	52	MSH2_e5	chr2	47641388	47641577	MSH2; +		5	NM_000251.2	NP_000242.1	190	0.4666	2407.15	0.0206	-0,88;-0,14;-0,84	0.62	5.57	0.68	Normal	1174,752;1232,401
3	53	53	MSH2_e6	chr2	47643415	47643588	MSH2; +		6	NM_000251.2	NP_000242.1	174	0.5	3332.91	0.0108	-2,34;-0,06;-0,87	0.02	8.59	0.62	Normal	1742,760;1590,153
3	54	54	MSH2_e7	chr2	47656861	47657100	MSH2; +		7	NM_000251.2	NP_000242.1	240	0.5205	3653.77	0.009	-3,48;-0,10;-0,68	0	6.79	1.02	Normal	1989,192;1664,580
3	55	55	MSH2_e8	chr2	47672667	47672816	MSH2; +		8	NM_000251.2	NP_000242.1	150	0.4359	3478.08	0.0099	-0,71;-0,10;-2,09	0.93	6.97	0.04	Normal	1585,717;1892,365
3	56	56	MSH2_e9	chr2	47690150	47690313	MSH2; +		9	NM_000251.2	NP_000242.1	164	0.4618	4497.33	0.006	-2,28;-0,00;-2,57	0.02	20.98	0.01	Normal	2172,090;2325,245
3	57	57	MSH2_e10	chr2	47693777	47693967	MSH2; +		10	NM_000251.2	NP_000242.1	191	0.4777	4099.59	0.0072	-2,54;-0,01;-1,76	0.01	16.96	0.08	Normal	2048,003;2051,588
3	58	58	MSH2_e11	chr2	47698084	47698221	MSH2; +		11	NM_000251.2	NP_000242.1	138	0.4578	4384.83	0.0063	-1,98;-0,01;-2,56	0.05	18.81	0.01	Normal	2099,368;2285,464
3	59	59	MSH2_e12	chr2	47702144	47702429	MSH2; +		12	NM_000251.2	NP_000242.1	286	0.4859	3513.21	0.0097	-2,14;-0,03;-1,18	0.03	11.34	0.3	Normal	1785,528;1727,683
3	60	60	MSH2_e13	chr2	47703486	47703730	MSH2; +		13	NM_000251.2	NP_000242.1	245	0.4922	4406.11	0.0062	-3,60;-0,01;-1,63	0	16.26	0.1	Normal	2268,377;2137,736
3	61	61	MSH2_e14	chr2	47705391	47705678	MSH2; +		14	NM_000251.2	NP_000242.1	288	0.4915	4674.85	0.0055	-4,01;-0,01;-1,85	0	18.47	0.06	Normal	2403,313;2271,541
3	62	62	MSH2_e15	chr2	47707815	47708030	MSH2; +		15	NM_000251.2	NP_000242.1	216	0.4828	4764.3	0.0053	-3,69;-0,00;-2,20	0	21.85	0.03	Normal	2405,923;2358,376
3	63	63	MSH2_e16	chr2	47709898	47710108	MSH2; +		16	NM_000251.2	NP_000242.1	211	0.4559	4891.25	0.0051	-2,34;-0,00;-3,24	0.02	22.92	0	Normal	2332,042;2559,208
3	64	64	MSH6_e1	chr2	48010201	48010652	MSH6; +		1	NM_000179.2	NP_000170.1	452	0.5	2196.2	0.0247	-1,18;-0,19;-0,54	0.29	4.53	1.47	Normal	1148,486;1047,719
3	65	65	MSH6_e2	chr2	48018046	48018282	MSH6; +		2	NM_000179.2	NP_000170.1	237	0.5191	3740.87	0.0086	-3,59;-0,09;-0,72	0	7.24	0.91	Normal	2031,019;1709,847
3	66	66	MSH6_e3	chr2	48023013	48023222	MSH6; +		3	NM_000179.2	NP_000170.1	210	0.536	4055.13	0.0073	-4,93;-0,16;-0,51	0	5.06	1.62	Normal	2273,362;1781,772
3	67	67	MSH6_e4	chr2	48025730	48028314	MSH6; +		4	NM_000179.2	NP_000170.1	2585	0.5086	4451.73	0.0061	-4,47;-0,03;-1,22	0	12.17	0.27	Normal	2367,957;2083,771
3	68	68	MSH6_e5	chr2	48030539	48030844	MSH6; +		5	NM_000179.2	NP_000170.1	306	0.4976	4311.17	0.0065	-3,69;-0,02;-1,43	0	14.24	0.17	Normal	2243,522;2067,646
3	69	69	MSH6_e6	chr2	48032029	48032186	MSH6; +		6	NM_000179.2	NP_000170.1	158	0.5071	4217.78	0.0068	-3,96;-0,03;-1,14	0	11.41	0.33	Normal	2236,737;1981,043
3	70	70	MSH6_e7	chr2	48032737	48032866	MSH6; +		7	NM_000179.2	NP_000170.1	130	0.5215	2846.11	0.0148	-2,24;-0,17;-0,51	0.02	5	1.61	Normal	1552,188;1293,925
3	71	71	MSH6_e8	chr2	48033323	48033517	MSH6; +		8	NM_000179.2	NP_000170.1	195	0.4946	4599.12	0.0057	-4,04;-0,01;-1,70	0	17	0.09	Normal	2378,865;2220,257
3	72	72	MSH6_e9	chr2	48033571	48033810	MSH6; +		9	NM_000179.2	NP_000170.1	240	0.4748	4568.41	0.0058	-3,00;-0,00;-2,26	0	21.89	0.02	Normal	2268,665;2299,749
3	73	73	MSH6_e10	chr2	48033898	48034019	MSH6; +		10	NM_000179.2	NP_000170.1	122	0.4774	3895.68	0.0079	-2,29;-0,01;-1,60	0.02	15.24	0.11	Normal	1945,032;1950,649
3	74	74	ERCC3_e15	chr2	128015153	128015323	ERCC3; -		15	NM_000122.1	NP_000113.1	171	0.4974	3826.91	0.0082	-2,93;-0,03;-1,15	0.01	11.42	0.32	Normal	1990,881;1836,026
3	75	75	ERCC3_e14	chr2	128016852	128017044	ERCC3; -		14	NM_000122.1	NP_000113.1	193	0.5087	3523.94	0.0097	-2,87;-0,07;-0,82	0.01	8.16	0.71	Normal	1874,918;1649,022
3	76	76	ERCC3_e13	chr2	128018784	128018942	ERCC3; -		13	NM_000122.1	NP_000113.1	159	0.5148	4115.04	0.0071	-4,10;-0,06;-0,92	0	9.24	0.55	Normal	2215,580;1899,458
3	77	77	ERCC3_e12	chr2	128028892	128029049	ERCC3; -		12	NM_000122.1	NP_000113.1	158	0.5038	4245	0.0067	-3,86;-0,03;-1,23	0	12.32	0.26	Normal	2236,737;2008,263
3	78	78	ERCC3_e11	chr2	128030421	128030557	ERCC3; -		11	NM_000122.1	NP_000113.1	137	0.5069	3748.64	0.0086	-3,15;-0,05;-0,94	0	9.34	0.53	Normal	1987,152;1761,491
3	79	79	ERCC3_e10	chr2	128036729	128036971	ERCC3; -		10	NM_000122.1	NP_000113.1	243	0.5249	4765.85	0.0053	-6,02;-0,06;-0,89	0	8.92	0.6	Normal	2616,419;2149,431
3	80	80	ERCC3_e9	chr2	128038003	128038227	ERCC3; -		9	NM_000122.1	NP_000113.1	225	0.5021	4016.51	0.0075	-3,40;-0,03;-1,15	0	11.5	0.32	Normal	2109,279;1907,232
3	81	81	ERCC3_e8	chr2	128044259	128044613	ERCC3; -		8	NM_000122.1	NP_000113.1	355	0.4971	4043.25	0.0074	-3,25;-0,02;-1,28	0	12.72	0.24	Normal	2102,152;1941,094
3	82	82	ERCC3_e7	chr2	128046216	128046460	ERCC3; -		7	NM_000122.1	NP_000113.1	245	0.4855	4331.24	0.0064	-3,18;-0,01;-1,75	0	17.38	0.08	Normal	2199,360;2131,885
[truncated: 2,792 more rows]
