# Supplementary material for: Germline mutation in the TP53 gene in uveal melanoma
Source: Sci Rep. 2018 May 16;8:7618. doi: 10.1038/s41598-018-26040-0 (PMC5955881; doi:10.1038/s41598-018-26040-0)
Supplement: Supplementary file 4 — Target area in custom NGS panel [file 41598_2018_26040_MOESM4_ESM.xlsx]

## Sheet: Supplementary Table S3
Supplementary Table S3: Target area (GRch37) in custom NGS panel
chr1	243663024	243663108	AKT3_e13
chr1	243675605	243675748	AKT3_e12
chr1	243708791	243708919	AKT3_e11
chr1	243716010	243716265	AKT3_e10
chr1	243727001	243727170	AKT3_e9
chr1	243736207	243736370	AKT3_e8
chr1	243776952	243777061	AKT3_e7
chr1	243778377	243778483	AKT3_e6
chr1	243800892	243801064	AKT3_e5
chr1	243809174	243809359	AKT3_e4
chr1	243828053	243828205	AKT3_e3
chr1	243858872	243859038	AKT3_e2
chr1	244006406	244006492	AKT3_e1
chr1	27022501	27024051	ARID1A_e1
chr1	27056121	27056374	ARID1A_e2
chr1	27057622	27058115	ARID1A_e3
chr1	27059146	27059303	ARID1A_e4
chr1	27087326	27087607	ARID1A_e5
chr1	27087854	27087984	ARID1A_e6
chr1	27088622	27088830	ARID1A_e7
chr1	27089443	27089796	ARID1A_e8
chr1	27092691	27092877	ARID1A_e9
chr1	27092927	27093077	ARID1A_e10
chr1	27094260	27094510	ARID1A_e11
chr1	27097589	27097837	ARID1A_e12
chr1	27098970	27099143	ARID1A_e13
chr1	27099282	27099498	ARID1A_e14
chr1	27099816	27100007	ARID1A_e15
chr1	27100050	27100228	ARID1A_e16
chr1	27100272	27100409	ARID1A_e17
chr1	27100799	27101731	ARID1A_e18
chr1	27102047	27102218	ARID1A_e19
chr1	27105493	27107267	ARID1A_e20
chr1	115251131	115251295	NRAS_e5
chr1	115252169	115252369	NRAS_e4
chr1	115256400	115256619	NRAS_e3
chr1	115258650	115258818	NRAS_e2
chr1	160968640	160968716	F11R_e10
chr1	160968812	160968901	F11R_e9
chr1	160969165	160969218	F11R_e8
chr1	160969409	160969557	F11R_e7
chr1	160969645	160969788	F11R_e6
chr1	160969915	160970158	F11R_e5
chr1	160970400	160970587	F11R_e4
chr1	160970789	160970937	F11R_e3
chr1	160971054	160971163	F11R_e2
chr1	160990779	160990883	F11R_e1
chr10	89623174	89624325	PTEN_e1
chr10	89653761	89653886	PTEN_e2
chr10	89685249	89685334	PTEN_e3
chr10	89690782	89690866	PTEN_e4
chr10	89692749	89693028	PTEN_e5
chr10	89711854	89712036	PTEN_e6
chr10	89717589	89717796	PTEN_e7
chr10	89720630	89720895	PTEN_e8
chr10	89725023	89725249	PTEN_e9
chr10	34400076	34400510	PARD3_e25
chr10	34408520	34408688	PARD3_e24
chr10	34420370	34420531	PARD3_e23
chr10	34558564	34558847	PARD3_e22
chr10	34573042	34573193	PARD3_e21
chr10	34606014	34606286	PARD3_e20
chr10	34620024	34620292	PARD3_e19
chr10	34625106	34625191	PARD3_e18
chr10	34626182	34626374	PARD3_e17
chr10	34630534	34630764	PARD3_e16
chr10	34636863	34637063	PARD3_e15
chr10	34648054	34648265	PARD3_e14
chr10	34648978	34649207	PARD3_e13
chr10	34661405	34661484	PARD3_e12
chr10	34663781	34663950	PARD3_e11
chr10	34666874	34667054	PARD3_e10
chr10	34671447	34671870	PARD3_e9
chr10	34673036	34673202	PARD3_e8
chr10	34688237	34688361	PARD3_e7
chr10	34690733	34690865	PARD3_e6
chr10	34739224	34739396	PARD3_e5
chr10	34758992	34759211	PARD3_e4
chr10	34805886	34806107	PARD3_e3
chr10	34985225	34985367	PARD3_e2
chr10	35103783	35103943	PARD3_e1
chr10	31608143	31608241	ZEB1_e1
chr10	31749945	31750186	ZEB1_e2
chr10	31784687	31784787	ZEB1_e3
chr10	31791255	31791457	ZEB1_e4
chr10	31799580	31799823	ZEB1_e5
chr10	31803510	31803656	ZEB1_e6
chr10	31809033	31810884	ZEB1_e7
chr10	31812840	31813061	ZEB1_e8
chr10	31815579	31816212	ZEB1_e9
chr11	108093538	108093933	ATM_e1
chr11	108098301	108098443	ATM_e2
chr11	108098482	108098635	ATM_e3
chr11	108099884	108100070	ATM_e4
chr11	108106376	108106581	ATM_e5
chr11	108114659	108114865	ATM_e6
chr11	108115494	108115773	ATM_e7
chr11	108117670	108117874	ATM_e8
chr11	108119639	108119849	ATM_e9
chr11	108121407	108121819	ATM_e10
chr11	108122543	108122778	ATM_e11
chr11	108123523	108123659	ATM_e12
chr11	108124520	108124786	ATM_e13
chr11	108126921	108127087	ATM_e14
chr11	108128187	108128353	ATM_e15
chr11	108129692	108129822	ATM_e16
chr11	108137877	108138089	ATM_e17
chr11	108139116	108139356	ATM_e18
chr11	108141770	108141893	ATM_e19
chr11	108141957	108142153	ATM_e20
chr11	108143238	108143354	ATM_e21
chr11	108143428	108143599	ATM_e22
chr11	108150197	108150355	ATM_e23
chr11	108151701	108151915	ATM_e24
chr11	108153416	108153626	ATM_e25
chr11	108154933	108155220	ATM_e26
chr11	108158306	108158462	ATM_e27
chr11	108159683	108159850	ATM_e28
chr11	108160308	108160548	ATM_e29
chr11	108163325	108163540	ATM_e30
chr11	108164019	108164224	ATM_e31
chr11	108165633	108165806	ATM_e32
chr11	108167993	108168129	ATM_e33
chr11	108170420	108170632	ATM_e34
chr11	108172354	108172536	ATM_e35
chr11	108173559	108173776	ATM_e36
chr11	108175381	108175599	ATM_e37
chr11	108178603	108178731	ATM_e38
chr11	108180866	108181062	ATM_e39
chr11	108183117	108183245	ATM_e40
chr11	108186529	108186658	ATM_e41
chr11	108186717	108186860	ATM_e42
chr11	108188079	108188268	ATM_e43
chr11	108190660	108190805	ATM_e44
chr11	108192007	108192167	ATM_e45
chr11	108196016	108196291	ATM_e46
chr11	108196764	108196972	ATM_e47
chr11	108198351	108198505	ATM_e48
chr11	108199727	108199985	ATM_e49
chr11	108200920	108201168	ATM_e50
chr11	108202150	108202304	ATM_e51
chr11	108202585	108202784	ATM_e52
chr11	108203468	108203647	ATM_e53
chr11	108204592	108204715	ATM_e54
chr11	108205675	108205856	ATM_e55
chr11	108206551	108206708	ATM_e56
chr11	108213928	108214118	ATM_e57
chr11	108216449	108216655	ATM_e58
chr11	108217985	108218112	ATM_e59
chr11	108224472	108224627	ATM_e60
chr11	108225517	108225621	ATM_e61
chr11	108235788	108235965	ATM_e62
chr11	108236031	108236255	ATM_e63
chr11	532616	532775	HRAS_e6
chr11	533256	533378	HRAS_e5
chr11	533432	533632	HRAS_e4
chr11	533745	533964	HRAS_e3
chr11	534191	534395	HRAS_e2
chr11	535395	535587	HRAS_e1
chr11	133938958	133939074	JAM3_e1
chr11	134009725	134009831	JAM3_e2
chr11	134010531	134010685	JAM3_e3
chr11	134014115	134014308	JAM3_e4
chr11	134014666	134014909	JAM3_e5
chr11	134015820	134015960	JAM3_e6
chr11	134018421	134018591	JAM3_e7
chr11	134018638	134018733	JAM3_e8
chr11	134019020	134019096	JAM3_e9
chr12	46123599	46123731	ARID2_e1
chr12	46123806	46123940	ARID2_e2
chr12	46124979	46125117	ARID2_e3
chr12	46205180	46205354	ARID2_e4
chr12	46211432	46211691	ARID2_e5
chr12	46215182	46215290	ARID2_e6
chr12	46230351	46230458	ARID2_e7
chr12	46230503	46230794	ARID2_e8
chr12	46231083	46231220	ARID2_e9
chr12	46231260	46231510	ARID2_e10
chr12	46233091	46233299	ARID2_e11
chr12	46240618	46240740	ARID2_e12
chr12	46242598	46242773	ARID2_e13
chr12	46243342	46243579	ARID2_e14
chr12	46243798	46246699	ARID2_e15
chr12	46254563	46254752	ARID2_e16
chr12	46285542	46285721	ARID2_e17
chr12	46285773	46285899	ARID2_e18
chr12	46287182	46287346	ARID2_e19
chr12	46287392	46287524	ARID2_e20
chr12	46298696	46298881	ARID2_e21
chr12	4382881	4383421	CCND2_e1
chr12	4385150	4385406	CCND2_e2
chr12	4387905	4388105	CCND2_e3
chr12	4397987	4398176	CCND2_e4
chr12	4409005	4409194	CCND2_e5
chr12	58142288	58142420	CDK4_e8
chr12	58142944	58143120	CDK4_e7
chr12	58143216	58143307	CDK4_e6
chr12	58144418	58144568	CDK4_e5
chr12	58144685	58144893	CDK4_e4
chr12	58144969	58145145	CDK4_e3
chr12	58145262	58145539	CDK4_e2
chr12	58145937	58146250	CDK4_e1
chr12	25362709	25362865	KRAS_e5
chr12	25378527	25378727	KRAS_e4
chr12	25380147	25380366	KRAS_e3
chr12	25398187	25398349	KRAS_e2
chr12	69201931	69202291	MDM2_e1
chr12	69202967	69203092	MDM2_e2
chr12	69207313	69207428	MDM2_e3
chr12	69210571	69210745	MDM2_e4
chr12	69214084	69214174	MDM2_e5
chr12	69218122	69218230	MDM2_e6
chr12	69218314	69218451	MDM2_e7
chr12	69222530	69222731	MDM2_e8
chr12	69229588	69229784	MDM2_e9
chr12	69230431	69230549	MDM2_e10
chr12	69233033	69233648	MDM2_e11
chr12	133201262	133201416	POLE_e49
chr12	133201470	133201600	POLE_e48
chr12	133202210	133202376	POLE_e47
chr12	133202682	133202923	POLE_e46
chr12	133208880	133209114	POLE_e45
chr12	133209229	133209401	POLE_e44
chr12	133210751	133210984	POLE_e43
chr12	133212457	133212630	POLE_e42
chr12	133214579	133214745	POLE_e41
chr12	133215690	133215904	POLE_e40
chr12	133218212	133218457	POLE_e39
chr12	133218742	133219003	POLE_e38
chr12	133219071	133219335	POLE_e37
chr12	133219385	133219602	POLE_e36
chr12	133219789	133219936	POLE_e35
chr12	133219972	133220166	POLE_e34
chr12	133220402	133220583	POLE_e33
chr12	133225494	133225678	POLE_e32
chr12	133225871	133226121	POLE_e31
chr12	133226242	133226495	POLE_e30
chr12	133233701	133233864	POLE_e29
chr12	133233914	133234035	POLE_e28
chr12	133234433	133234576	POLE_e27
chr12	133235860	133236115	POLE_e26
chr12	133237534	133237770	POLE_e25
chr12	133238092	133238290	POLE_e24
chr12	133240569	133240754	POLE_e23
chr12	133240935	133241068	POLE_e22
chr12	133241867	133242056	POLE_e21
chr12	133244068	133244254	POLE_e20
chr12	133244921	133245108	POLE_e19
chr12	133245200	133245343	POLE_e18
chr12	133245376	133245545	POLE_e17
chr12	133248780	133248928	POLE_e16
chr12	133249192	133249445	POLE_e15
chr12	133249729	133249883	POLE_e14
chr12	133250140	133250313	POLE_e13
chr12	133251963	133252123	POLE_e12
chr12	133252300	133252426	POLE_e11
chr12	133252659	133252810	POLE_e10
chr12	133253111	133253259	POLE_e9
chr12	133253928	133254049	POLE_e8
chr12	133254143	133254325	POLE_e7
chr12	133256062	133256257	POLE_e6
chr12	133256519	133256652	POLE_e5
chr12	133256743	133256828	POLE_e4
chr12	133257172	133257293	POLE_e3
chr12	133257703	133257885	POLE_e2
chr12	133263819	133263921	POLE_e1
chr13	32889596	32889824	BRCA2_e1
chr13	32890538	32890684	BRCA2_e2
chr13	32893193	32893482	BRCA2_e3
chr13	32899192	32899341	BRCA2_e4
chr13	32900217	32900307	BRCA2_e5
chr13	32900358	32900439	BRCA2_e6
chr13	32900615	32900770	BRCA2_e7
chr13	32903559	32903649	BRCA2_e8
chr13	32905035	32905187	BRCA2_e9
chr13	32906388	32907544	BRCA2_e10
chr13	32910381	32915353	BRCA2_e11
chr13	32918674	32918810	BRCA2_e12
chr13	32920943	32921053	BRCA2_e13
chr13	32928977	32929445	BRCA2_e14
chr13	32930544	32930766	BRCA2_e15
chr13	32931858	32932086	BRCA2_e16
chr13	32936639	32936850	BRCA2_e17
chr13	32937295	32937690	BRCA2_e18
chr13	32944518	32944714	BRCA2_e19
chr13	32945072	32945257	BRCA2_e20
chr13	32950786	32950948	BRCA2_e21
chr13	32953433	32953672	BRCA2_e22
chr13	32953866	32954070	BRCA2_e23
chr13	32954123	32954302	BRCA2_e24
chr13	32968805	32969090	BRCA2_e25
chr13	32971014	32971201	BRCA2_e26
chr13	32972278	32972926	BRCA2_e27
chr13	48878028	48878205	RB1_e1
chr13	48881395	48881562	RB1_e2
chr13	48916714	48916870	RB1_e3
chr13	48919195	48919355	RB1_e4
chr13	48921940	48922019	RB1_e5
chr13	48923071	48923179	RB1_e6
chr13	48934132	48934283	RB1_e7
chr13	48936930	48937113	RB1_e8
chr13	48939009	48939127	RB1_e9
chr13	48941609	48941759	RB1_e10
chr13	48942642	48942760	RB1_e11
chr13	48947520	48947648	RB1_e12
chr13	48951033	48951190	RB1_e13
chr13	48953709	48953806	RB1_e14
chr13	48954168	48954240	RB1_e15
chr13	48954280	48954397	RB1_e16
chr13	48955362	48955599	RB1_e17
chr13	49027108	49027267	RB1_e18
chr13	49030319	49030505	RB1_e19
chr13	49033803	49033989	RB1_e20
chr13	49037846	49037991	RB1_e21
chr13	49039113	49039267	RB1_e22
chr13	49039320	49039524	RB1_e23
chr13	49047475	49047546	RB1_e24
chr13	49050816	49050999	RB1_e25
chr13	49051470	49051560	RB1_e26
chr13	49054113	49054227	RB1_e27
chr14	105236658	105236777	AKT1_e14
chr14	105237061	105237204	AKT1_e13
chr14	105238681	105238809	AKT1_e12
chr14	105239194	105239449	AKT1_e11
chr14	105239567	105239736	AKT1_e10
chr14	105239771	105239937	AKT1_e9
chr14	105240228	105240337	AKT1_e8
chr14	105241254	105241360	AKT1_e7
chr14	105241392	105241564	AKT1_e6
chr14	105241968	105242156	AKT1_e5
chr14	105242975	105243127	AKT1_e4
chr14	105246404	105246573	AKT1_e3
chr14	105258914	105259079	AKT1_e2
chr14	105259443	105259958	AKT1_e1
chr14	75483765	75483924	MLH3_e13
chr14	75485511	75485703	MLH3_e12
chr14	75489496	75489615	MLH3_e11
chr14	75489677	75489741	MLH3_e10
chr14	75497225	75497425	MLH3_e9
chr14	75498750	75498902	MLH3_e8
chr14	75500101	75500213	MLH3_e7
chr14	75505022	75505135	MLH3_e6
chr14	75506593	75506738	MLH3_e5
chr14	75508297	75508423	MLH3_e4
chr14	75509061	75509200	MLH3_e3
chr14	75513058	75516441	MLH3_e2
chr14	75518062	75518255	MLH3_e1
chr14	64694230	64694667	ESR2_e8
chr14	64701667	64701888	ESR2_e7
chr14	64716243	64716417	ESR2_e6
chr14	64723923	64724102	ESR2_e5
chr14	64727146	64727486	ESR2_e4
chr14	64735492	64735649	ESR2_e3
chr14	64746678	64746891	ESR2_e2
chr14	64749321	64749813	ESR2_e1
chr15	66679190	66679785	MAP2K1_e1
chr15	66727344	66727595	MAP2K1_e2
chr15	66729063	66729250	MAP2K1_e3
chr15	66735597	66735715	MAP2K1_e4
chr15	66736973	66737065	MAP2K1_e5
chr15	66774072	66774237	MAP2K1_e6
chr15	66777307	66777549	MAP2K1_e7
chr15	66779545	66779650	MAP2K1_e8
chr15	66781532	66781634	MAP2K1_e9
chr15	66782035	66782121	MAP2K1_e10
chr15	66782819	66782973	MAP2K1_e11
chr15	51502985	51503273	CYP19A1_11
chr15	51504496	51504778	CYP19A1_10
chr15	51507246	51507449	CYP19A1_9
chr15	51507879	51508034	CYP19A1_8
chr15	51510717	51510872	CYP19A1_7
chr15	51514525	51514742	CYP19A1_6
chr15	51519955	51520150	CYP19A1_5
chr15	51529035	51529226	CYP19A1_4
chr15	51534944	51535167	CYP19A1_3
chr15	51615992	51616141	CYP19A1_2
chr15	51630671	51630815	CYP19A1_1
chr15	29993778	29993913	TJP1_e28
chr15	29996405	29996529	TJP1_e27
chr15	29997711	29997969	TJP1_e26
chr15	30000742	30001260	TJP1_e25
chr15	30003014	30003224	TJP1_e24
chr15	30008794	30009062	TJP1_e23
chr15	30010204	30010342	TJP1_e22
chr15	30010449	30011362	TJP1_e21
chr15	30011960	30012240	TJP1_e20
chr15	30012541	30012932	TJP1_e19
chr15	30018562	30018703	TJP1_e18
chr15	30018964	30019215	TJP1_e17
chr15	30020120	30020243	TJP1_e16
chr15	30024616	30024752	TJP1_e15
chr15	30024814	30025039	TJP1_e14
chr15	30025277	30025537	TJP1_e13
chr15	30026457	30026606	TJP1_e12
chr15	30029447	30029638	TJP1_e11
chr15	30033514	30033660	TJP1_e10
chr15	30034825	30035005	TJP1_e9
chr15	30053321	30053509	TJP1_e8
chr15	30053783	30053992	TJP1_e7
chr15	30054517	30054661	TJP1_e6
chr15	30058448	30058765	TJP1_e5
chr15	30064246	30064389	TJP1_e4
chr15	30065415	30065580	TJP1_e3
chr15	30092828	30092925	TJP1_e2
chr15	30114184	30114251	TJP1_e1
chr16	30127968	30128131	MAPK3_e8
chr16	30128194	30128344	MAPK3_e7
chr16	30128454	30128626	MAPK3_e6
chr16	30128970	30129125	MAPK3_e5
chr16	30129347	30129504	MAPK3_e4
chr16	30129649	30129879	MAPK3_e3
chr16	30133124	30133347	MAPK3_e2
chr16	30134340	30134550	MAPK3_e1
chr16	23614760	23615010	PALB2_e13
chr16	23619164	23619353	PALB2_e12
chr16	23625304	23625432	PALB2_e11
chr16	23632662	23632819	PALB2_e10
chr16	23634269	23634471	PALB2_e9
chr16	23635309	23635435	PALB2_e8
chr16	23637536	23637738	PALB2_e7
chr16	23640504	23640616	PALB2_e6
chr16	23640940	23641810	PALB2_e5
chr16	23646162	23647675	PALB2_e4
chr16	23649150	23649293	PALB2_e3
chr16	23649370	23649470	PALB2_e2
chr16	23652410	23652698	PALB2_e1
chr16	68771298	68771386	CDH1_e1
chr16	68772179	68772334	CDH1_e2
chr16	68835552	68835816	CDH1_e3
chr16	68842306	68842490	CDH1_e4
chr16	68842575	68842771	CDH1_e5
chr16	68844079	68844264	CDH1_e6
chr16	68845566	68845782	CDH1_e7
chr16	68846017	68846186	CDH1_e8
chr16	68847195	68847418	CDH1_e9
chr16	68849397	68849682	CDH1_e10
chr16	68853162	68853348	CDH1_e11
chr16	68855883	68856148	CDH1_e12
chr16	68857281	68857549	CDH1_e13
chr16	68862056	68862227	CDH1_e14
chr16	68863536	68863720	CDH1_e15
chr16	68867172	68867422	CDH1_e16
chr16	88744835	88745057	SNAI3_e3
chr16	88747481	88748142	SNAI3_e2
chr16	88752718	88752834	SNAI3_e1
chr17	41197675	41197839	BRCA1_e23
chr17	41199639	41199740	BRCA1_e22
chr17	41201117	41201231	BRCA1_e21
chr17	41203059	41203154	BRCA1_e20
chr17	41209048	41209172	BRCA1_e19
chr17	41215329	41215410	BRCA1_e18
chr17	41215870	41215988	BRCA1_e17
chr17	41219604	41219732	BRCA1_e16
chr17	41222924	41223275	BRCA1_e15
chr17	41226327	41226558	BRCA1_e14
chr17	41228484	41228651	BRCA1_e13
chr17	41234400	41234612	BRCA1_e12
chr17	41242940	41243069	BRCA1_e11
chr17	41243431	41246897	BRCA1_e10
chr17	41247842	41247959	BRCA1_e9
chr17	41249240	41249326	BRCA1_e8
chr17	41251771	41251917	BRCA1_e7
chr17	41256118	41256298	BRCA1_e6
chr17	41256864	41256993	BRCA1_e5
chr17	41258452	41258570	BRCA1_e4
chr17	41267722	41267816	BRCA1_e3
chr17	41276013	41276152	BRCA1_e2
chr17	41277267	41277520	BRCA1_e1
chr17	59760637	59761521	BRIP1_e20
chr17	59763176	59763546	BRIP1_e19
chr17	59770770	59770893	BRIP1_e18
chr17	59793291	59793444	BRIP1_e17
chr17	59820353	59820515	BRIP1_e16
chr17	59821772	59821972	BRIP1_e15
chr17	59853741	59853943	BRIP1_e14
chr17	59857601	59857782	BRIP1_e13
chr17	59858180	59858386	BRIP1_e12
chr17	59861610	59861805	BRIP1_e11
chr17	59870937	59871110	BRIP1_e10
chr17	59876440	59876680	BRIP1_e9
chr17	59878593	59878855	BRIP1_e8
chr17	59885807	59886138	BRIP1_e7
chr17	59924441	59924601	BRIP1_e6
chr17	59926469	59926637	BRIP1_e5
chr17	59934398	59934612	BRIP1_e4
chr17	59937136	59937288	BRIP1_e3
chr17	59938787	59938950	BRIP1_e2
chr17	59940624	59940940	BRIP1_e1
chr17	58677523	58678267	PPM1D_e1
chr17	58700861	58701130	PPM1D_e2
chr17	58711193	58711358	PPM1D_e3
chr17	58725232	58725463	PPM1D_e4
chr17	58733939	58734222	PPM1D_e5
chr17	58740335	58740933	PPM1D_e6
chr17	56769913	56770169	RAD51C_e1
chr17	56772271	56772570	RAD51C_e2
chr17	56774033	56774240	RAD51C_e3
chr17	56780536	56780710	RAD51C_e4
chr17	56787199	56787371	RAD51C_e5
chr17	56798086	56798193	RAD51C_e6
chr17	56801380	56801481	RAD51C_e7
chr17	56809824	56809925	RAD51C_e8
chr17	56811458	56811603	RAD51C_e9
chr17	33427952	33428075	RAD51D_e10
chr17	33428199	33428404	RAD51D_e9
chr17	33430252	33430363	RAD51D_e8
chr17	33430452	33430583	RAD51D_e7
chr17	33433384	33433520	RAD51D_e6
chr17	33433986	33434161	RAD51D_e5
chr17	33434364	33434486	RAD51D_e4
chr17	33445499	33445658	RAD51D_e3
chr17	33446109	33446211	RAD51D_e2
chr17	33446530	33446908	RAD51D_e1
chr17	7572907	7573028	TP53_e11
chr17	7573906	7574053	TP53_e10
chr17	7576832	7576946	TP53_e9
chr17	7576998	7577175	TP53_e8
chr17	7577478	7577628	TP53_e7
chr17	7578156	7578309	TP53_e6
chr17	7578350	7578574	TP53_e5
chr17	7579291	7579610	TP53_e4
chr17	7579679	7579741	TP53_e3
chr17	7579818	7579960	TP53_e2
chr17	7590674	7590888	TP53_e1
chr17	36047355	36047415	HNF1B_e9
chr17	36059061	36059220	HNF1B_e8
chr17	36060967	36061202	HNF1B_e7
chr17	36064903	36065076	HNF1B_e6
chr17	36070490	36070691	HNF1B_e5
chr17	36091565	36091841	HNF1B_e4
chr17	36093529	36093834	HNF1B_e3
chr17	36099410	36099650	HNF1B_e2
chr17	36104511	36105089	HNF1B_e1
chr17	76210076	76210418	BIRC5_promotor
chr17	37856210	37856584	ERBB2_e1
chr17	37863222	37863414	ERBB2_e2
chr17	37864553	37864807	ERBB2_e3
chr17	37865550	37865725	ERBB2_e4
chr17	37866045	37866154	ERBB2_e5
chr17	37866318	37866474	ERBB2_e6
chr17	37866572	37866754	ERBB2_e7
chr17	37868160	37868320	ERBB2_e8
chr17	37868554	37868721	ERBB2_e9
chr17	37871518	37871632	ERBB2_e10
chr17	37871678	37871809	ERBB2_e11
chr17	37871972	37872212	ERBB2_e12
chr17	37872533	37872706	ERBB2_e13
chr17	37872747	37872878	ERBB2_e14
chr17	37873552	37873753	ERBB2_e15
chr17	37876019	37876107	ERBB2_e16
chr17	37879551	37879730	ERBB2_e17
chr17	37879770	37879933	ERBB2_e18
chr17	37880144	37880283	ERBB2_e19
chr17	37880958	37881184	ERBB2_e20
chr17	37881281	37881477	ERBB2_e21
chr17	37881559	37881675	ERBB2_e22
chr17	37881939	37882126	ERBB2_e23
chr17	37882794	37882932	ERBB2_e24
chr17	37883047	37883276	ERBB2_e25
chr17	37883527	37883820	ERBB2_e26
chr17	37883921	37884317	ERBB2_e27
chr19	3094387	3094805	GNA11_e1
chr19	3110126	3110351	GNA11_e2
chr19	3113307	3113502	GNA11_e3
chr19	3114921	3115090	GNA11_e4
chr19	3118901	3119071	GNA11_e5
chr19	3119183	3119377	GNA11_e6
chr19	3120966	3121196	GNA11_e7
chr19	4090576	4090726	MAP2K2_e11
chr19	4094430	4094516	MAP2K2_e10
chr19	4095365	4095467	MAP2K2_e9
chr19	4097256	4097361	MAP2K2_e8
chr19	4099178	4099432	MAP2K2_e7
chr19	4100996	4101161	MAP2K2_e6
chr19	4101206	4101298	MAP2K2_e5
chr19	4102353	4102471	MAP2K2_e4
chr19	4110486	4110673	MAP2K2_e3
chr19	4117396	4117647	MAP2K2_e2
chr19	4123760	4124146	MAP2K2_e1
chr19	11071577	11071870	SMARCA4_e1
chr19	11091432	11091548	SMARCA4_e2
chr19	11094776	11095069	SMARCA4_e3
chr19	11095928	11096101	SMARCA4_e4
chr19	11096844	11097289	SMARCA4_e5
chr19	11097560	11097699	SMARCA4_e6
chr19	11098321	11098620	SMARCA4_e7
chr19	11099972	11100139	SMARCA4_e8
chr19	11101805	11102019	SMARCA4_e9
chr19	11105483	11105697	SMARCA4_e10
chr19	11106868	11107076	SMARCA4_e11
chr19	11107149	11107240	SMARCA4_e12
chr19	11113684	11113855	SMARCA4_e13
chr19	11113995	11114093	SMARCA4_e14
chr19	11118557	11118719	SMARCA4_e15
chr19	11121036	11121227	SMARCA4_e16
chr19	11123604	11123808	SMARCA4_e17
chr19	11129612	11129719	SMARCA4_e18
chr19	11130246	11130397	SMARCA4_e19
chr19	11132380	11132663	SMARCA4_e20
chr19	11134173	11134327	SMARCA4_e21
chr19	11134986	11135134	SMARCA4_e22
chr19	11136077	11136204	SMARCA4_e23
chr19	11136955	11137042	SMARCA4_e24
chr19	11138439	11138646	SMARCA4_e25
chr19	11141385	11141589	SMARCA4_e26
chr19	11143945	11144213	SMARCA4_e27
chr19	11144422	11144561	SMARCA4_e28
chr19	11144778	11144896	SMARCA4_e29
chr19	11145569	11145828	SMARCA4_e30
chr19	11151962	11152256	SMARCA4_e31
chr19	11168910	11169059	SMARCA4_e32
chr19	11169443	11169585	SMARCA4_e33
chr19	11170408	11170581	SMARCA4_e34
chr19	11170700	11170883	SMARCA4_e35
chr19	11172439	11172511	SMARCA4_e36
chr2	215593379	215593752	BARD1_e11
chr2	215595114	215595252	BARD1_e10
chr2	215609770	215609903	BARD1_e9
chr2	215610425	215610598	BARD1_e8
chr2	215617150	215617299	BARD1_e7
chr2	215632185	215632398	BARD1_e6
chr2	215633935	215634056	BARD1_e5
chr2	215645263	215646253	BARD1_e4
chr2	215657000	215657189	BARD1_e3
chr2	215661764	215661861	BARD1_e2
chr2	215674115	215674455	BARD1_e1
chr2	128015152	128015323	ERCC3_e15
chr2	128016851	128017044	ERCC3_e14
chr2	128018783	128018942	ERCC3_e13
chr2	128028891	128029049	ERCC3_e12
chr2	128030420	128030557	ERCC3_e11
chr2	128036728	128036971	ERCC3_e10
chr2	128038002	128038227	ERCC3_e9
chr2	128044258	128044613	ERCC3_e8
chr2	128046215	128046460	ERCC3_e7
chr2	128046892	128047097	ERCC3_e6
chr2	128047244	128047420	ERCC3_e5
chr2	128047779	128047869	ERCC3_e4
chr2	128050165	128050442	ERCC3_e3
chr2	128051068	128051314	ERCC3_e2
chr2	128051609	128051772	ERCC3_e1
chr2	209101782	209101913	IDH1_e10
chr2	209103774	209103977	IDH1_e9
chr2	209104566	209104747	IDH1_e8
chr2	209106697	209106889	IDH1_e7
chr2	209108130	209108348	IDH1_e6
chr2	209110022	209110168	IDH1_e5
chr2	209113072	209113404	IDH1_e4
chr2	209116133	209116295	IDH1_e3
chr2	47630185	47630561	MSH2_e1
chr2	47635519	47635714	MSH2_e2
chr2	47637212	47637531	MSH2_e3
chr2	47639532	47639719	MSH2_e4
chr2	47641387	47641577	MSH2_e5
chr2	47643414	47643588	MSH2_e6
chr2	47656860	47657100	MSH2_e7
chr2	47672666	47672816	MSH2_e8
chr2	47690149	47690313	MSH2_e9
chr2	47693776	47693967	MSH2_e10
chr2	47698083	47698221	MSH2_e11
chr2	47702143	47702429	MSH2_e12
chr2	47703485	47703730	MSH2_e13
chr2	47705390	47705678	MSH2_e14
chr2	47707814	47708030	MSH2_e15
chr2	47709897	47710108	MSH2_e16
chr2	48010200	48010652	MSH6_e1
chr2	48018045	48018282	MSH6_e2
chr2	48023012	48023222	MSH6_e3
chr2	48025729	48028314	MSH6_e4
chr2	48030538	48030844	MSH6_e5
chr2	48032028	48032186	MSH6_e6
chr2	48032736	48032866	MSH6_e7
chr2	48033322	48033517	MSH6_e8
chr2	48033570	48033810	MSH6_e9
chr2	48033897	48034019	MSH6_e10
chr2	198257006	198257205	SF3B1_e25
chr2	198257675	198257932	SF3B1_e24
chr2	198260759	198261072	SF3B1_e23
chr2	198262688	198262860	SF3B1_e22
chr2	198263164	198263325	SF3B1_e21
chr2	198264758	198264910	SF3B1_e20
chr2	198264955	198265178	SF3B1_e19
chr2	198265418	198265680	SF3B1_e18
chr2	198266103	198266269	SF3B1_e17
chr2	198266445	198266632	SF3B1_e16
chr2	198266688	198266874	SF3B1_e15
chr2	198267259	198267570	SF3B1_e14
chr2	198267652	198267779	SF3B1_e13
chr2	198268288	198268508	SF3B1_e12
chr2	198269779	198269921	SF3B1_e11
chr2	198269978	198270216	SF3B1_e10
chr2	198272701	198272863	SF3B1_e9
chr2	198273072	198273325	SF3B1_e8
chr2	198274473	198274751	SF3B1_e7
chr2	198281444	198281655	SF3B1_e6
chr2	198283212	198283332	SF3B1_e5
chr2	198285131	198285286	SF3B1_e4
chr2	198285732	198285877	SF3B1_e3
chr2	198288511	198288718	SF3B1_e2
chr2	198299675	198299743	SF3B1_e1
chr2	239756836	239757359	TWIST2_e1
chr2	145146997	145147615	ZEB2_e10
chr2	145153958	145154179	ZEB2_e9
chr2	145155847	145157857	ZEB2_e8
chr2	145158745	145158894	ZEB2_e7
chr2	145161462	145161717	ZEB2_e6
chr2	145162382	145162611	ZEB2_e5
chr2	145182342	145182454	ZEB2_e4
chr2	145187315	145187613	ZEB2_e3
chr2	145274824	145274937	ZEB2_e2
chr20	48599492	48599698	SNAI1_e1
chr20	48600340	48600908	SNAI1_e2
chr20	48604388	48604612	SNAI1_e3
chr21	27012113	27012220	JAM2_e1
chr21	27056174	27056280	JAM2_e2
chr21	27062157	27062305	JAM2_e3
chr21	27066047	27066240	JAM2_e4
chr21	27070968	27071211	JAM2_e5
chr21	27074461	27074601	JAM2_e6
chr21	27078270	27078418	JAM2_e7
chr21	27081725	27081781	JAM2_e8
chr21	27084631	27084714	JAM2_e9
chr21	27086931	27087004	JAM2_e10
chr22	22123472	22123629	MAPK1_e8
chr22	22127141	22127291	MAPK1_e7
chr22	22142525	22142697	MAPK1_e6
chr22	22142962	22143117	MAPK1_e5
chr22	22153280	22153437	MAPK1_e4
chr22	22160118	22160348	MAPK1_e3
chr22	22161932	22162155	MAPK1_e2
chr22	22221591	22221750	MAPK1_e1
chr22	24129097	24129469	SMARCB1_e1
chr22	24133922	24134101	SMARCB1_e2
chr22	24135725	24135895	SMARCB1_e3
chr22	24143110	24143288	SMARCB1_e4
chr22	24145461	24145629	SMARCB1_e5
chr22	24158936	24159143	SMARCB1_e6
chr22	24167391	24167622	SMARCB1_e7
chr22	24175738	24175910	SMARCB1_e8
chr22	24176307	24176387	SMARCB1_e9
chr3	52436284	52436457	BAP1_e17
chr3	52436597	52436710	BAP1_e16
chr3	52436774	52436907	BAP1_e15
chr3	52437133	52437334	BAP1_e14
chr3	52437411	52437930	BAP1_e13
chr3	52438448	52438622	BAP1_e12
chr3	52439105	52439330	BAP1_e11
chr3	52439760	52439948	BAP1_e10
chr3	52440248	52440412	BAP1_e9
chr3	52440824	52440943	BAP1_e8
chr3	52441169	52441352	BAP1_e7
chr3	52441394	52441496	BAP1_e6
chr3	52441953	52442113	BAP1_e5
chr3	52442469	52442642	BAP1_e4
chr3	52443549	52443644	BAP1_e3
chr3	52443709	52443779	BAP1_e2
chr3	52443837	52444141	BAP1_e1
chr3	69788565	69788872	MITF_e1
chr3	69928264	69928554	MITF_e2
chr3	69986952	69987220	MITF_e3
chr3	69988228	69988352	MITF_e4
chr3	69990366	69990502	MITF_e5
chr3	69998181	69998339	MITF_e6
chr3	70000960	70001057	MITF_e7
chr3	70005585	70005701	MITF_e8
chr3	70008403	70008591	MITF_e9
chr3	70013977	70014418	MITF_e10
chr3	37034820	37035174	MLH1_e1
chr3	37038089	37038220	MLH1_e2
chr3	37042425	37042564	MLH1_e3
chr3	37045871	37045985	MLH1_e4
chr3	37048461	37048574	MLH1_e5
chr3	37050284	37050416	MLH1_e6
chr3	37053290	37053373	MLH1_e7
chr3	37053481	37053610	MLH1_e8
chr3	37055902	37056055	MLH1_e9
chr3	37058976	37059110	MLH1_e10
chr3	37061780	37061974	MLH1_e11
chr3	37067107	37067518	MLH1_e12
chr3	37070254	37070443	MLH1_e13
chr3	37081656	37081805	MLH1_e14
chr3	37083738	37083842	MLH1_e15
chr3	37088989	37089194	MLH1_e16
chr3	37089987	37090120	MLH1_e17
chr3	37090374	37090528	MLH1_e18
chr3	37091956	37092164	MLH1_e19
chr3	178866290	178866411	PIK3CA_e1
chr3	178916517	178916985	PIK3CA_e2
chr3	178917457	178917707	PIK3CA_e3
chr3	178919057	178919348	PIK3CA_e4
chr3	178921311	178921597	PIK3CA_e5
chr3	178922270	178922396	PIK3CA_e6
chr3	178927362	178927508	PIK3CA_e7
chr3	178927953	178928146	PIK3CA_e8
chr3	178928198	178928373	PIK3CA_e9
chr3	178935977	178936142	PIK3CA_e10
chr3	178936963	178937085	PIK3CA_e11
chr3	178937338	178937543	PIK3CA_e12
chr3	178937716	178937860	PIK3CA_e13
chr3	178938753	178938965	PIK3CA_e14
chr3	178941848	178941995	PIK3CA_e15
chr3	178942467	178942629	PIK3CA_e16
chr3	178943729	178943848	PIK3CA_e17
chr3	178947039	178947250	PIK3CA_e18
chr3	178947771	178947929	PIK3CA_e19
chr3	178947992	178948184	PIK3CA_e20
chr3	178951861	178952172	PIK3CA_e21
chr3	138664414	138666002	FOXL2_e1
chr4	55946087	55946350	KDR_e30
chr4	55948102	55948228	KDR_e29
chr4	55948682	55948822	KDR_e28
chr4	55953753	55953945	KDR_e27
chr4	55955014	55955160	KDR_e26
chr4	55955520	55955660	KDR_e25
chr4	55955837	55955989	KDR_e24
chr4	55956102	55956265	KDR_e23
chr4	55958763	55958901	KDR_e22
chr4	55960948	55961142	KDR_e21
chr4	55961723	55961852	KDR_e20
chr4	55962375	55962529	KDR_e19
chr4	55963808	55963953	KDR_e18
chr4	55964283	55964459	KDR_e17
chr4	55964843	55964990	KDR_e16
chr4	55968043	55968215	KDR_e15
chr4	55968508	55968695	KDR_e14
chr4	55970789	55971171	KDR_e13
chr4	55971978	55972127	KDR_e12
chr4	55972833	55972997	KDR_e11
chr4	55973883	55974080	KDR_e10
chr4	55976549	55976753	KDR_e9
chr4	55976800	55976955	KDR_e8
chr4	55979450	55979668	KDR_e7
chr4	55980272	55980452	KDR_e6
chr4	55981020	55981229	KDR_e5
chr4	55981427	55981598	KDR_e4
chr4	55984750	55984987	KDR_e3
chr4	55987243	55987377	KDR_e2
chr4	55991373	55991480	KDR_e1
chr4	55524074	55524268	KIT_e1
chr4	55561657	55561967	KIT_e2
chr4	55564429	55564751	KIT_e3
chr4	55565775	55565952	KIT_e4
chr4	55569869	55570078	KIT_e5
chr4	55573243	55573473	KIT_e6
chr4	55575569	55575725	KIT_e7
chr4	55589729	55589884	KIT_e8
chr4	55592002	55592236	KIT_e9
chr4	55593363	55593728	KIT_e10_az_e11
chr4	55593968	55594113	KIT_e12
chr4	55594156	55594307	KIT_e13
chr4	55595480	55595671	KIT_e14
chr4	55597473	55597605	KIT_e15
chr4	55598016	55598184	KIT_e16
chr4	55599215	55599378	KIT_e17
chr4	55602643	55602795	KIT_e18
chr4	55602866	55603006	KIT_e19
chr4	55603320	55603466	KIT_e20
chr4	55604574	55604742	KIT_e21
chr4	55140987	55141160	PDGFRA_e12
chr4	55144042	55144193	PDGFRA_e14
chr4	55151987	55152150	PDGFRA_e18
chr5	1295082	1295362	TERT_promotor
chr6	41903658	41903865	CCND3_e5
chr6	41904276	41904453	CCND3_e4
chr6	41904952	41905152	CCND3_e3
chr6	41908087	41908343	CCND3_e2
chr6	41909169	41909606	CCND3_e1
chr6	152128793	152129519	ESR1_e1
chr6	152163711	152163942	ESR1_e2
chr6	152201769	152201926	ESR1_e3
chr6	152265287	152265663	ESR1_e4
chr6	152332770	152332949	ESR1_e5
chr6	152382105	152382279	ESR1_e6
chr6	152415499	152415723	ESR1_e7
chr6	152419846	152420120	ESR1_e8
chr7	140453054	140453213	BRAF_e15
chr7	140481355	140481513	BRAF_e11
chr7	116312438	116312651	MET_e1
chr7	116339104	116340358	MET_e2
chr7	116371701	116371933	MET_e3
chr7	116379983	116380158	MET_e4
chr7	116380885	116381099	MET_e5
chr7	116395388	116395589	MET_e6
chr7	116397470	116397613	MET_e7
chr7	116397671	116397848	MET_e8
chr7	116398492	116398694	MET_e9
chr7	116399370	116399564	MET_e10
chr7	116403083	116403342	MET_e11
chr7	116409678	116409865	MET_e12
chr7	116411531	116411728	MET_e13
chr7	116411882	116412063	MET_e14
chr7	116414914	116415185	MET_e15
chr7	116417422	116417543	MET_e16
chr7	116418809	116419031	MET_e17
chr7	116422021	116422171	MET_e18
chr7	116423337	116423543	MET_e19
chr7	116435688	116435865	MET_e20
chr7	116435920	116436198	MET_e21
chr7	124463996	124464148	POT1_e19
chr7	124465285	124465431	POT1_e18
chr7	124467247	124467379	POT1_e17
chr7	124469287	124469416	POT1_e16
chr7	124475312	124475488	POT1_e15
chr7	124481006	124481252	POT1_e14
chr7	124482840	124483037	POT1_e13
chr7	124486975	124487072	POT1_e12
chr7	124491905	124492025	POT1_e11
chr7	124493005	124493212	POT1_e10
chr7	124498990	124499186	POT1_e9
chr7	124503383	124503714	POT1_e8
chr7	124510944	124511115	POT1_e7
chr7	124532299	124532454	POT1_e6
chr7	124537198	124537286	POT1_e5
chr7	124538294	124538448	POT1_e4
chr7	124555607	124555720	POT1_e3
chr7	124568848	124569073	POT1_e2
chr7	124569827	124570057	POT1_e1
chr7	19156315	19156964	TWIST1_e1
chr8	128748819	128748889	cMYC_e1
chr8	128750473	128751285	cMYC_e2
chr8	128752621	128753224	cMYC_e3
chr8	90947790	90947860	NBN_e16
chr8	90949233	90949323	NBN_e15
chr8	90955460	90955614	NBN_e14
chr8	90958347	90958543	NBN_e13
chr8	90960031	90960140	NBN_e12
chr8	90965451	90965939	NBN_e11
chr8	90967490	90967803	NBN_e10
chr8	90970932	90971102	NBN_e9
chr8	90976617	90976755	NBN_e8
chr8	90982571	90982805	NBN_e7
chr8	90983380	90983538	NBN_e6
chr8	90990427	90990571	NBN_e5
chr8	90992941	90993141	NBN_e4
chr8	90993582	90993771	NBN_e3
chr8	90994929	90995103	NBN_e2
chr8	90996732	90996919	NBN_e1
chr8	49831345	49831567	SNAI2_e3
chr8	49832434	49833020	SNAI2_e2
chr8	49833725	49833844	SNAI2_e1
chr9	21968208	21968261	CDKN2A_e3
chr9	21970880	21971227	CDKN2A_e2
chr9	21974656	21975152	CDKN2A_e1
chr9	80336219	80336449	GNAQ_e7
chr9	80343409	80343603	GNAQ_e6
chr9	80409358	80409528	GNAQ_e5
chr9	80412415	80412584	GNAQ_e4
chr9	80430511	80430706	GNAQ_e3
chr9	80537056	80537281	GNAQ_e2
chr9	80645995	80646239	GNAQ_e1
chr9	127911931	127912220	PPP6C_e8
chr9	127915791	127916041	PPP6C_e7
chr9	127916164	127916284	PPP6C_e6
chr9	127920499	127920681	PPP6C_e5
chr9	127923099	127923205	PPP6C_e4
chr9	127933343	127933479	PPP6C_e3
chr9	127951177	127951246	PPP6C_e2
chr9	127951820	127952017	PPP6C_e1
