# Supplementary material for: Germline mutation in the TP53 gene in uveal melanoma
Source: Sci Rep. 2018 May 16;8:7618. doi: 10.1038/s41598-018-26040-0 (PMC5955881; doi:10.1038/s41598-018-26040-0)
Supplement: Supplementary file 5 — Average coverage of all regions [file 41598_2018_26040_MOESM5_ESM.xlsx]

## Sheet: Supplementary Table S4
Supplementary Table S4: Average coverage of all regions
					Sample ID
Chr	Chr Position Start	Chr Position End	Gene	CDS	1	1 non-tumor	2	2 non-tumor	3	3 non-tumor	4	4 non-tumor	5
1	27022502	27024051	ARID1A; +	1	72.88	138.03	130.53	164.87	90.77	157.72	85.38	101.67	102.34
1	27056122	27056374	ARID1A; +	2	155.45	190.82	249.7	322.73	201.8	309.56	178.51	213.73	182.36
1	27057623	27058115	ARID1A; +	3	137.61	167.15	211.51	281.41	171.16	266.05	161.77	194.25	144.5
1	27059147	27059303	ARID1A; +	4	179.09	215.73	272.25	352.54	216.83	318.54	230.2	244.07	205.56
1	27087327	27087607	ARID1A; +	5	152.99	184.18	243.99	312.12	182.49	285.5	196.63	218.18	167.53
1	27087855	27087984	ARID1A; +	6	168.83	215.48	267.3	349.96	192.87	349.46	205.22	211.13	194.04
1	27088623	27088830	ARID1A; +	7	157.68	177.63	244.38	295.88	195.88	279.25	193.4	207.98	155.13
1	27089444	27089796	ARID1A; +	8	174.59	230.79	285.81	374.55	220.87	344.84	217.24	248.05	196.09
1	27092692	27092877	ARID1A; +	9	202.85	237.83	291.98	390.74	229.48	351.39	232.69	265.23	223.69
1	27092928	27093077	ARID1A; +	10	214.58	236.19	330.24	402.92	244.75	377.79	232.47	274.42	233.71
1	27094261	27094510	ARID1A; +	11	191.84	219.51	264.91	348.48	228.79	330.9	217.08	251.83	183.24
1	27097590	27097837	ARID1A; +	12	191.08	203.64	265.67	331.81	221.05	341.37	197.85	247.17	197.7
1	27098971	27099143	ARID1A; +	13	185.53	211.8	281.14	368.62	241.12	344.79	200.71	262.54	210.4
1	27099283	27099498	ARID1A; +	14	217.87	229.5	292.54	394.3	236.39	354.03	207.81	245.35	224.34
1	27099817	27100007	ARID1A; +	15	165.42	193.37	257.4	337.25	216.08	326.63	184.31	226.69	208.06
1	27100051	27100228	ARID1A; +	16	135.17	192.93	225.86	308.12	193.56	286.06	149.34	176.62	175.05
1	27100273	27100409	ARID1A; +	17	175.19	209.68	239.81	370.53	195.83	326	176.67	218.85	198.72
1	27100800	27101731	ARID1A; +	18	162.77	198.86	247.56	316.47	203.03	307.62	173.1	212.87	186.05
1	27102048	27102218	ARID1A; +	19	195.68	199.95	285.85	341.2	221.19	341.38	205.7	231.56	205.34
1	27105494	27107267	ARID1A; +	20	185.77	219.15	277.74	374.45	225.45	348.35	211.18	245.11	197.07
1	115251132	115251295	NRAS; -	4	317.22	193.8	335.68	326.2	223.52	335.82	193.16	270.47	207.34
1	115252170	115252369	NRAS; -	3	345.52	219.25	374.89	360.21	240.51	368.51	241.9	244.91	212.35
1	115256401	115256619	NRAS; -	2	348.81	195.4	353.5	367.54	241.95	361.79	216.42	282.72	230.63
1	115258651	115258818	NRAS; -	1	335.1	217.95	359.95	393.06	231.01	360.23	214.94	251.39	217.52
1	160968641	160968716	F11R; -	10	240	166.75	276.32	281.18	217.28	239.97	255.01	155.38	271.5
1	160968813	160968901	F11R; -	9	259.21	179.18	293.09	281.9	246.89	240.15	292.9	181.17	279.88
1	160969166	160969218	F11R; -	8	242.21	194.92	314.89	277.47	241.98	247.79	286.4	184.89	271.94
1	160969410	160969557	F11R; -	7	237.7	194.39	283.8	254.2	230.57	244.01	270.61	188.23	258.66
1	160969646	160969788	F11R; -	6	281.27	192.7	328.27	325.41	264.1	280.64	285.83	195.34	292.27
1	160969916	160970158	F11R; -	5	266.92	217.11	336.32	328.3	285.36	262.29	333.12	198.69	283.87
1	160970401	160970587	F11R; -	4	272.38	186.91	337.57	321.33	268.4	274.65	298.15	191.78	280.38
1	160970790	160970937	F11R; -	3	261.16	217.09	333.22	326.74	272.39	275	327.58	207.28	301.76
1	160971055	160971163	F11R; -	2	311.21	185.55	333.17	327.59	255.3	264.67	294.16	205.12	301.67
1	160990780	160990883	F11R; -	1	195.92	148.12	300.69	264.84	225.73	251.21	211.13	132.11	249.23
1	243663025	243663108	SDCCAG8; +	18	333.45	173.83	327.1	326.37	290.01	296.82	219.71	225.06	345.21
1	243675606	243675748	AKT3; -	12	402.85	167.52	362.92	353.32	272.66	370.24	267.63	290.71	446.68
1	243708792	243708919	AKT3; -	11	407.57	242.02	413.7	416.61	353.11	414.38	322.41	343.98	467.15
1	243716011	243716265	AKT3; -	10	434.76	247.92	431.81	467.75	421.42	429.22	355.38	357.09	505.82
1	243727002	243727170	AKT3; -	9	391	257.27	375.36	413.46	380.46	404.1	272.07	320.26	442.71
1	243736208	243736370	AKT3; -	8	284.47	169.52	292.6	318.03	276.01	305.47	225.16	245.31	342.15
1	243776953	243777061	AKT3; -	7	346.87	204.13	330.65	335.49	311.79	352.97	318.39	282.87	419.77
1	243778378	243778483	AKT3; -	6	381.96	195.44	328.42	348.49	289.56	356.68	319.05	312.33	403.17
1	243800893	243801064	AKT3; -	5	313.98	196.83	309.8	359.51	294.63	355.99	255.02	277.93	380.5
1	243809175	243809359	AKT3; -	4	342.05	213.46	363.45	357.01	348.12	343.04	318.69	269.65	389.1
1	243828054	243828205	AKT3; -	3	372.52	181.71	348.57	315.11	304.88	349.32	324.75	286.18	403.22
1	243858873	243859038	AKT3; -	2	404.47	211.57	395.72	360.49	340.03	405.59	275.16	299.14	454.8
1	244006407	244006492	AKT3; -	1	368.24	201.85	393.34	385.34	341.14	373.21	266.51	300.42	377.4
2	47630186	47630561	MSH2; +	1	133.22	181.43	220.01	214.19	153.7	204.74	215.93	164.28	173.83
2	47635520	47635714	MSH2; +	2	196.32	159.73	288.1	236.52	189.9	245.78	324.22	208.97	238.27
2	47637213	47637531	MSH2; +	3	220.48	208.86	357.11	306.88	246.37	290.68	395.13	227.6	255.12
2	47639533	47639719	MSH2; +	4	192.26	200.03	286.38	251.15	211.67	258.29	386.37	197.46	227.75
2	47641388	47641577	MSH2; +	5	146.87	143.76	213.29	195.43	155.37	192.81	295.76	139.71	181.13
2	47643415	47643588	MSH2; +	6	193.74	180.7	303.72	267.95	230.61	250.57	366.07	202.61	239.45
2	47656861	47657100	MSH2; +	7	205.31	202.52	304.89	275.82	258.47	255.48	352.49	220.31	223.95
2	47672667	47672816	MSH2; +	8	241.71	184.51	303.32	265.07	200.93	282.88	348.57	221.05	259.18
2	47690150	47690313	MSH2; +	9	268.48	252.26	379.15	349.59	276.3	351.98	369.04	265.74	293.47
2	47693777	47693967	MSH2; +	10	248.3	203.9	342.28	315.9	265.13	315.01	338.6	282.45	289.99
2	47698084	47698221	MSH2; +	11	271.04	198.53	371.32	320.64	266.8	342.11	321.43	285.93	292.34
2	47702144	47702429	MSH2; +	12	212.22	184.66	269.98	281.28	230.96	265.42	298.08	216.43	250.39
2	47703486	47703730	MSH2; +	13	247.92	197.22	337.95	328.73	301.65	336.4	292.97	247.41	295.14
2	47705391	47705678	MSH2; +	14	278.45	218.54	356.25	356.42	316.92	352.86	339.21	261.17	293.19
2	47707815	47708030	MSH2; +	15	300.06	238.95	389.43	364.96	316.68	364.5	358.01	306.42	318.6
2	47709898	47710108	MSH2; +	16	306.05	245.98	369.27	355.42	303.47	390.68	386.82	293.04	336.04
2	48010201	48010652	MSH6; +	1	112.96	165.13	191.37	183.06	151.77	162.99	153.98	131.48	165.16
2	48018046	48018282	MSH6; +	2	213.88	178.35	323.79	287.95	262.68	264.96	340.29	207.21	251.52
2	48023013	48023222	MSH6; +	3	227.26	182.94	347.43	310.13	300.3	275.96	334.85	230.42	246.06
2	48025730	48028314	MSH6; +	4	234.92	224.9	384.05	344.36	315.42	326.82	345.32	267.55	289.53
2	48030539	48030844	MSH6; +	5	236.45	191.1	369.32	337.82	296.45	320.47	321.44	244.1	279.29
2	48032029	48032186	MSH6; +	6	228.61	203	355.47	323.38	286.3	306.42	303.03	229.65	269.58
2	48032737	48032866	MSH6; +	7	139.98	157.58	236.12	230.78	207.88	202.99	219.02	165.92	160.52
2	48033323	48033517	MSH6; +	8	249.69	216.74	381.95	327.96	313.49	340.82	328.59	286.33	304.45
2	48033571	48033810	MSH6; +	9	261.11	211.36	378.01	349.74	302.04	357.02	333.86	273.45	317
2	48033898	48034019	MSH6; +	10	224.76	221.42	307.61	259.48	254.37	301.16	284.23	240.51	268.24
2	128015153	128015323	ERCC3; -	15	231.33	193.98	304.24	297.99	258.3	277.67	273.48	219.75	258.43
2	128016852	128017044	ERCC3; -	14	200.07	176.12	301.83	280.85	247.17	256.03	235.94	182.43	233.62
2	128018784	128018942	ERCC3; -	13	234.7	214.09	334.43	348.75	296.75	293.49	297.78	248.72	277.68
2	128028892	128029049	ERCC3; -	12	242.49	201.78	359.28	341.41	295.99	310.35	339.41	247.89	286.56
2	128030421	128030557	ERCC3; -	11	222.99	187.92	324.93	307.82	257.88	272.74	290.55	208.87	256.28
2	128036729	128036971	ERCC3; -	10	256.92	239.52	368.92	376.06	342.97	333.37	353.53	263.2	326.28
2	128038003	128038227	ERCC3; -	9	221.44	214.1	316.54	340	279.39	297.33	311.76	252.41	266.28
2	128044259	128044613	ERCC3; -	8	236.24	180.09	322.62	305.63	280.17	303.95	246.49	228.59	268.43
2	128046216	128046460	ERCC3; -	7	226.5	224.15	338.18	367.41	295.6	337.46	271.3	252.73	290.87
2	128046893	128047097	ERCC3; -	6	248.37	186.65	334.94	336.87	288.8	309.9	266.11	246.97	245.77
2	128047245	128047420	ERCC3; -	5	236.62	181.31	342.89	351.7	314.1	337.63	260.19	244.65	274.57
2	128047780	128047869	ERCC3; -	4	172.2	138.77	265.23	281.02	212.24	241.7	188.21	171.53	201.63
2	128050166	128050442	ERCC3; -	3	227.06	194.55	331.28	330.7	307.39	306.18	252.68	239.22	262.65
2	128051069	128051314	ERCC3; -	2	213.02	220.91	345.7	344.54	304.71	328.24	227.86	232.81	267.96
2	128051610	128051772	ERCC3; -	1	162.49	175.39	252.56	251.88	218.89	242.89	172.37	159.46	214.13
2	145146998	145147615	ZEB2; -	9	275.42	223.69	359.9	394.95	375.35	395.02	220.52	307.41	332.43
2	145153959	145154179	ZEB2; -	8	225.17	156.92	302.83	328.72	317.63	315.48	196.45	242.25	268.05
2	145155848	145157857	ZEB2; -	7	351.66	265.18	476.2	510.32	497.35	490.72	289.8	379.98	426.97
2	145158746	145158894	ZEB2; -	6	322.28	230.71	435.95	445.77	466.28	436.06	277.1	334.26	368.69
2	145161463	145161717	ZEB2; -	5	234.58	196.85	345.48	387.48	368.96	364.88	217.46	269.16	323.3
2	145162383	145162611	ZEB2; -	4	329.8	250.79	443.77	452.31	452.3	460.85	279.9	330.42	405.39
2	145182343	145182454	ZEB2; -	3	297.02	242.75	444.01	467.66	449.36	446.19	258.79	338.83	376.98
2	145187316	145187613	ZEB2; -	2	333.47	249.59	440.68	483.56	454.25	452.57	257.21	352.77	385.55
2	145274825	145274937	ZEB2; -	1	291.19	248.28	388.35	424.99	382.17	364.06	242.58	257.35	361.73
2	198257007	198257205	SF3B1; -	25	232.9	176.24	316.56	314.83	267	289.02	281.51	248.87	269.72
2	198257676	198257932	SF3B1; -	24	229.95	192.93	317.88	306.44	274.47	296	280.04	248.93	258.61
2	198260760	198261072	SF3B1; -	23	278.62	223.2	363.88	343.8	306.65	365.94	306.08	290.59	333.24
2	198262689	198262860	SF3B1; -	22	222.56	219.51	311.92	314.84	268.03	292.28	264.83	242.16	272.16
2	198263165	198263325	SF3B1; -	21	251.76	211.41	363.27	317.12	299.06	328.25	282.73	272.6	265.01
2	198264759	198264910	SF3B1; -	20	277.92	253.03	365.03	375.23	321.29	330.22	351.93	294.26	312.12
2	198264956	198265178	SF3B1; -	19	257.17	218.11	349.84	350.37	286.62	341.54	297.84	273.74	284.29
2	198265419	198265680	SF3B1; -	18	234.89	223.82	334.49	311.45	282	315.06	274.75	250.68	267.61
2	198266104	198266269	SF3B1; -	17	267.57	237.16	375.31	333.93	294.92	369.23	323.16	273.52	313.01
2	198266446	198266632	SF3B1; -	16	270.41	229.43	381.01	357.53	275.49	360.35	332.43	296.79	321.44
2	198266689	198266874	SF3B1; -	15	235.96	213.56	344.58	315.24	285.74	317.33	277.88	251.91	293.4
2	198267260	198267570	SF3B1; -	14	238.32	204.13	345.04	331.8	286.22	292.54	280.82	237.27	262.15
2	198267653	198267779	SF3B1; -	13	261.82	229.2	376.26	352.37	301.98	346.79	334.56	278.24	290.98
2	198268289	198268508	SF3B1; -	12	242.74	219.73	335.93	337.87	296.71	309.63	320.52	238.45	265.57
2	198269780	198269921	SF3B1; -	11	264.49	210.57	365.5	359.57	291.79	349.26	336.2	278.18	335.36
2	198269979	198270216	SF3B1; -	10	257.5	218.24	370.32	355.75	297.31	330.38	329.74	284.89	314.85
2	198272702	198272863	SF3B1; -	9	245.7	192.7	358.54	306.86	287.38	292.7	318.88	262.86	286.88
2	198273073	198273325	SF3B1; -	8	233.51	223.95	392.1	341.6	308.5	336.09	330.3	255.43	283.47
2	198274474	198274751	SF3B1; -	7	227	178.05	315.74	313.76	284.02	274.25	278.27	222.61	268.5
2	198281445	198281655	SF3B1; -	6	232.36	234.8	342.28	328.56	271.82	290.3	327.27	219.47	278.7
2	198283213	198283332	SF3B1; -	5	221.07	191.98	328.06	275.67	246.24	274.52	288.18	191.01	235.87
2	198285132	198285286	SF3B1; -	4	224.25	200.74	345.1	314.26	251.12	303.59	321.21	260.6	291.01
2	198285733	198285877	SF3B1; -	3	232.8	206.41	336.8	305.09	268.44	289.62	294.97	232.06	276.47
2	198288512	198288718	SF3B1; -	2	235.59	209.92	322.33	318.77	276.54	302.41	338.72	234.83	263.97
2	198299676	198299743	SF3B1; -	1	169.69	215.96	276.88	279.79	229.01	242.25	270.12	177.79	213.71
2	209101783	209101913	IDH1; -	8	142.67	113.89	182.53	153.55	154.24	179.64	143.89	140.78	163.36
2	209103775	209103977	IDH1; -	7	263.09	186.72	386.04	369.29	345.92	353.64	290.39	273.76	298.07
2	209104567	209104747	IDH1; -	6	217.1	169.23	304.29	284.26	267.89	281.64	214.24	211.1	230.8
2	209106698	209106889	IDH1; -	5	233.33	209.65	370.64	359.07	308.98	321.22	270.33	239.98	255.87
2	209108131	209108348	IDH1; -	4	211.26	179.55	283.33	281.43	236.11	253.93	230.33	194.06	223.45
2	209110023	209110168	IDH1; -	3	178.66	144.03	258.96	261.42	265.71	281.36	217.16	198.54	215.47
2	209113073	209113404	IDH1; -	2	247.07	229.36	394.84	381.83	320.61	349.8	317.03	270.23	298.37
2	209116134	209116295	IDH1; -	1	221.57	186.14	322.15	305.35	276.28	321.33	239.49	233.84	262.91
2	215593380	215593752	BARD1; -	11	279.66	237.95	393.45	416.65	387.61	389.93	263.17	299.31	322.19
2	215595115	215595252	BARD1; -	10	283.89	220.33	378.57	402.09	356.98	412.44	300.14	336.08	330.69
2	215609771	215609903	BARD1; -	9	254.19	202.19	354.23	392.47	345.25	385.77	292.53	275.23	339.1
2	215610426	215610598	BARD1; -	8	283.72	234.79	403.22	455.02	381.88	406.01	303.49	349.82	348.87
2	215617151	215617299	BARD1; -	7	288.69	227.06	371.02	419.21	380.57	390.03	294.87	291.62	353.44
2	215632186	215632398	BARD1; -	6	289.59	226.31	403.66	448.2	392.54	392.1	306.78	316.7	336.63
2	215633936	215634056	BARD1; -	5	342.5	266.15	440.32	462.12	425.21	456.67	334.91	358.98	392.78
2	215645264	215646253	BARD1; -	4	318.47	248.52	436.53	469.5	429.32	448.84	296.38	347.28	401.6
2	215657001	215657189	BARD1; -	3	206.51	179.62	316.5	314.59	304.24	305.51	243.9	239.03	261.85
2	215661765	215661861	BARD1; -	2	270.54	186.73	333.98	327.8	325.7	373.43	244.46	292.81	304.11
2	215674116	215674455	BARD1; -	1	204.43	210.27	265.93	312.44	279.86	305.13	187.68	209.03	267.12
2	239756837	239757359	TWIST2; +	1	216.93	201.5	274.19	300.17	229.36	299.87	180.94	205.75	260.46
3	37034821	37035174	MLH1; +	1	241.96	238.63	258.63	363.11	274.84	320.47	214.3	236.1	173.56
3	37038090	37038220	MLH1; +	2	295.99	249.51	318.22	389.49	324.34	383.47	294.85	291.76	228.51
3	37042426	37042564	MLH1; +	3	231.38	160.34	240.05	289.99	271.23	294.45	234.34	218.12	195.89
3	37045872	37045985	MLH1; +	4	270.24	206.51	292.85	333.98	300.86	312.66	225.4	243.59	200.81
3	37048462	37048574	MLH1; +	5	311.99	236.98	297.25	390.12	340.79	357.56	288.52	280.58	256.57
3	37050285	37050416	MLH1; +	6	319.81	233.05	325.63	371.63	345.65	375.45	301.89	279.73	254.43
3	37053291	37053373	MLH1; +	7	296.05	197.1	267.6	326.16	285.49	317.76	225.59	287.42	194.05
3	37053482	37053610	MLH1; +	8	289.91	225.22	287.64	365.02	310.17	322.34	248.4	256.22	223.95
3	37055903	37056055	MLH1; +	9	272.85	224.35	281.35	347.05	337.67	342.75	250.86	274.49	208.44
3	37058977	37059110	MLH1; +	10	259.71	201.39	259.9	339.05	307.14	320.96	207.75	248.91	202.56
3	37061781	37061974	MLH1; +	11	258.8	200.28	285.97	363.17	303.96	333.41	211.28	248.64	176.43
3	37067108	37067518	MLH1; +	12	197.77	172.1	214.63	285.61	257.45	261.54	184.24	191.11	146.58
3	37070255	37070443	MLH1; +	13	278.94	214.77	313.22	400.89	353.9	375.17	271.93	293.5	219.63
3	37081657	37081805	MLH1; +	14	221.95	168.9	238.72	316.99	284.7	275.92	189.99	227.05	175.44
3	37083739	37083842	MLH1; +	15	293.64	219.45	291.87	341.57	290.66	358.15	281.57	257.47	228.97
3	37088990	37089194	MLH1; +	16	304.26	230.26	284.11	379.13	347.35	349.36	249.11	272.29	211.09
3	37089988	37090120	MLH1; +	17	274.65	207.59	269.02	348.36	327.36	336	242.84	253.94	203.45
3	37090375	37090528	MLH1; +	18	280.18	211.06	261.52	343.1	292.02	328.27	231.38	284.72	207.03
3	37091957	37092164	MLH1; +	19	288.53	220.13	298.3	351.98	341.58	322.63	216.22	245.89	203.47
3	52436285	52436457	BAP1; -	17	230	176.72	224.45	314.38	268.45	298.99	134.28	203.79	177.16
3	52436598	52436710	BAP1; -	16	312.84	224.6	284.73	399.27	366.35	367.38	198.55	258.58	207.86
3	52436775	52436907	BAP1; -	15	338.35	218.12	275.56	400.56	352.15	346.08	198.48	273.33	220.35
3	52437134	52437334	BAP1; -	14	363.18	254.8	342.72	454.85	425.43	461.14	236.18	304.44	272.67
3	52437412	52437930	BAP1; -	13	297.17	217.53	272.21	391.64	344.24	355.91	178.21	257.87	221.09
3	52438449	52438622	BAP1; -	12	269.7	209.94	222.45	335.98	309.55	340.76	178.06	205.06	195.25
3	52439106	52439330	BAP1; -	11	275.96	179.38	250.53	342.98	324.15	313.45	186.9	194.78	169.78
3	52439761	52439948	BAP1; -	10	284.82	216.01	266.38	364.7	338.16	334.31	211.38	208.34	218.03
3	52440249	52440412	BAP1; -	9	255.21	160.13	248.26	325.07	283.01	313.37	140.7	207.98	170.52
3	52440825	52440943	BAP1; -	8	332.26	229.46	314.51	421.24	406.34	416.22	211.88	266.42	225.38
3	52441170	52441352	BAP1; -	7	291.15	196.18	269.69	372.74	321.42	331.9	198.78	206.29	220.19
3	52441395	52441496	BAP1; -	6	339.56	229.33	303.79	408.68	367.98	383.26	239.97	260.46	206.91
3	52441954	52442113	BAP1; -	5	267.26	194.24	254.24	357.42	300.35	321.42	174.01	220.33	185.29
3	52442470	52442642	BAP1; -	4	334.73	218.13	318.32	417.87	366.47	398.73	204.03	269.42	231.65
3	52443550	52443644	BAP1; -	3	323.06	226.78	277	418.58	336.53	411.56	202.16	233.06	213.05
3	52443710	52443779	BAP1; -	2	262.99	245.06	248.86	408.33	342.16	387.21	208.37	213.54	225.21
3	52443838	52444141	BAP1; -	1	199.79	180.21	176.46	249.22	201.21	243.06	119.42	168.4	158.23
3	69788566	69788872	MITF; +	1	243.52	191.37	225.4	306.79	278.41	344.27	123.04	216.64	206.54
3	69928265	69928554	MITF; +	2	300.76	220.17	286.89	418.11	404.64	392.43	165.29	283.26	241.43
3	69986953	69987220	MITF; +	3	315.99	226.52	313.08	423.34	407.15	405.08	180.63	308.99	248.51
3	69988229	69988352	MITF; +	4	361	248.74	286.89	418.76	381.1	396.88	182.02	293.3	247.38
3	69990367	69990502	MITF; +	5	392.91	234.03	331.02	438.32	413.05	490.57	227.11	354.68	323.97
3	69998182	69998339	MITF; +	6	354.09	226.87	337.3	461.7	425.43	441.22	225.97	320.03	291.6
3	70000961	70001057	MITF; +	7	325.71	244.43	299.81	409.73	397.34	425.45	220.33	326.02	266.94
3	70005586	70005701	MITF; +	8	413.28	245.42	333.17	450.03	440.89	473.31	228.66	347.22	297.06
3	70008404	70008591	MITF; +	9	392.14	267.77	350.24	479.84	457.15	458.82	252.81	323.79	298.74
3	70013978	70014418	MITF; +	10	370.5	241.31	328.43	459.5	438.17	446.89	214.53	341.18	284.24
3	138664415	138666002	FOXL2; -	1	184.22	175.64	187.61	263.67	207.52	244.07	127.66	165.4	154.06
3	178866291	178866411	PIK3CA; +		82.93	92.8	85.79	116.35	127.21	123.6	60.02	91.8	68.4
3	178916518	178916985	PIK3CA; +	1	347.45	255.6	323.68	441.32	419.58	440.46	255.49	336.76	278.6
3	178917458	178917707	PIK3CA; +	2	304.31	218.35	284.73	362.54	338.8	368.67	208.91	279.66	226.07
3	178919058	178919348	PIK3CA; +	3	297.58	217.36	275.88	359.11	305.86	355.78	226.21	299.82	233.97
3	178921312	178921597	PIK3CA; +	4	363.5	233.26	315.44	422.67	427.33	427.1	264.21	318.99	270.53
3	178922271	178922396	PIK3CA; +	5	250.37	172.9	245.71	303.94	300.56	298.83	206.07	252.47	195.86
3	178927363	178927508	PIK3CA; +	6	354.93	238.09	310.91	419.2	394.88	402.66	252.06	342.58	289.51
3	178927954	178928146	PIK3CA; +	7	338.59	237.17	311.01	396.24	356.44	405.96	228.79	319.62	270.44
3	178928199	178928373	PIK3CA; +	8	302.75	217.3	283.99	386.66	358.82	372.26	197.82	319.05	228.17
3	178935978	178936142	PIK3CA; +	9	281.12	207.16	258.65	310.83	269.76	336.87	198.83	256.7	225.33
3	178936964	178937085	PIK3CA; +	10	291.87	188.04	242.34	317.01	309.4	349.17	172.42	260.35	229.9
3	178937339	178937543	PIK3CA; +	11	394.37	276.25	350.12	467.52	405.97	483.67	252.9	398.58	306.24
3	178937717	178937860	PIK3CA; +	12	431.62	285.1	365.17	482.16	433.92	534.38	332.08	408.56	365.62
3	178938754	178938965	PIK3CA; +	13	304.25	230.6	303.27	425.97	398.75	401.34	247.77	319.05	234.8
3	178941849	178941995	PIK3CA; +	14	305.24	213.69	286.93	428.79	364.44	396.12	216.68	298.36	245.88
3	178942468	178942629	PIK3CA; +	15	359.02	240.22	304.3	443.69	397.28	470.62	245.91	335.88	242.31
3	178943730	178943848	PIK3CA; +	16	320.13	210.17	314.92	421.56	382.03	392.18	206.43	298.97	235.61
3	178947040	178947250	PIK3CA; +	17	323.01	235.03	305	407.95	363.84	415.42	232.62	316.79	253.9
3	178947772	178947929	PIK3CA; +	18	363.65	255.63	308.05	432.49	405.65	435.77	251.09	351.98	268.52
3	178947993	178948184	PIK3CA; +	19	380.4	264.38	345.45	465.46	446.01	463.31	279.45	365.59	290.12
3	178951862	178952172	PIK3CA; +	20	311.79	225.41	331.43	438.19	415.05	416.57	239.48	343.2	261.1
4	55140988	55141160	PDGFRA; +	11	293.79	217.01	365.36	347.79	326.51	361.37	301.57	279.62	367.98
4	55144043	55144193	PDGFRA; +	13	264.74	227.7	338.27	361.76	319.49	356.08	290.54	260.79	374.66
4	55151988	55152150	PDGFRA; +	17	275.07	216.05	357.98	361.12	310.4	333.45	283.48	276.79	363.33
4	55524075	55524268	KIT; +	1	184.01	173.92	247.45	245.6	231.23	251.23	160.44	190.99	310.03
4	55561658	55561967	KIT; +	2	371.68	278.02	456.03	502.33	465.42	480.49	323.4	392.23	492.65
4	55564430	55564751	KIT; +	3	337.99	252.14	446.44	472.03	459.16	467.57	281.66	340.68	510.24
4	55565776	55565952	KIT; +	4	336.26	225.33	427.72	450.39	438.86	437.97	294.07	336.66	482.19
4	55569870	55570078	KIT; +	5	356.19	226.81	420.56	438.64	411.24	445.35	271.59	330.36	496.02
4	55573244	55573473	KIT; +	6	398.77	245.48	459.89	478.47	462.74	481.12	296.35	370.45	535.57
4	55575570	55575725	KIT; +	7	345.12	247.69	436.55	442.06	437.28	430.17	276.76	324.37	465.13
4	55589730	55589884	KIT; +	8	381.66	234.37	404.3	462.19	430.3	480.41	267.45	369.83	547.26
4	55592003	55592236	KIT; +	9	347.26	248.61	426.74	445.62	425.9	459.9	269.62	348.6	469.6
4	55593364	55593728	KIT; +	10	395.73	253.11	503.58	529.38	497.15	501.34	312.72	394.98	568.6
4	55593969	55594113	KIT; +	12	370.9	253.7	478.17	508.59	470.45	512.59	269.45	375.23	530.35
4	55594157	55594307	KIT; +	13	385.23	257.7	476.39	517.23	466.4	509.4	293.83	392.6	527.51
4	55595481	55595671	KIT; +	14	374.79	242.64	454.56	444.98	457.93	493.65	281.49	353.47	534.72
4	55597474	55597605	KIT; +	15	317.73	195.06	399.64	402.18	368.92	394.05	243.42	292	418.1
4	55598017	55598184	KIT; +	16	320.77	205.98	391.04	415.61	380.95	376.33	230.86	300.32	426.7
4	55599216	55599378	KIT; +	17	404.83	264.76	436.13	492.26	450.52	533.44	295.85	366.04	524.04
4	55602644	55602795	KIT; +	18	351.99	244.05	453.41	483.47	436.09	438.54	269.66	345.76	489.18
4	55602867	55603006	KIT; +	19	355.35	226.14	449.91	471.45	447.59	482.1	304.37	340.93	559.09
4	55603321	55603466	KIT; +	20	334.73	215.98	409.67	447.27	416.77	430.42	258.24	325.84	447.21
4	55604575	55604742	KIT; +	21	338.45	241.99	407.11	458.27	453.53	442.66	280.27	344.42	489.67
4	55946088	55946350	KDR; -	30	300.4	233.51	395.2	400.31	389.9	406.89	250.9	302.88	400.74
4	55948103	55948228	KDR; -	29	346.05	250.13	440.99	445.56	402.19	455.25	319.77	350.12	484.64
4	55948683	55948822	KDR; -	28	330.25	219.71	415.7	430.55	380.93	422.2	284.26	317.47	426.64
4	55953754	55953945	KDR; -	27	363.91	230.19	424.78	449.82	426.95	487.61	266.54	329.01	452.76
4	55955015	55955160	KDR; -	26	311.97	222.55	386.9	405.25	395.2	423.73	264.34	333.53	423.93
4	55955521	55955660	KDR; -	25	362.73	253.31	438.46	450.88	440.79	513.21	347.54	385.08	521.16
4	55955838	55955989	KDR; -	24	372.81	285	439.11	494.02	425.43	504.93	358.13	388.96	495.65
4	55956103	55956265	KDR; -	23	347.52	252.79	413.16	459.62	442.34	439.6	320.96	332.78	473.55
4	55958764	55958901	KDR; -	22	336.8	252.72	433.27	474.75	428.41	479.2	318.2	338.68	502.16
4	55960949	55961142	KDR; -	21	316.15	224.55	398.57	426.24	396.96	413.66	257.65	315.57	458.06
4	55961724	55961852	KDR; -	20	301.41	203.73	400.53	407.61	384.43	414.53	284.19	343.17	462.27
4	55962376	55962529	KDR; -	19	295.08	210.84	379.71	400.77	393.08	412.54	251.34	334.32	415.96
4	55963809	55963953	KDR; -	18	317.86	216.97	374.09	418.64	353.84	389.46	241.76	324.03	427.14
4	55964284	55964459	KDR; -	17	377.05	242.84	443.74	508.28	440.03	478.7	320.98	371.14	491.7
4	55964844	55964990	KDR; -	16	397.27	254.85	443.98	491.56	430.65	463.07	315.24	368.82	514.65
4	55968044	55968215	KDR; -	15	321.09	223.06	355.84	411.53	340.88	385.62	255.57	292.73	396.83
4	55968509	55968695	KDR; -	14	339.17	252.59	422.47	451.64	433.69	461.42	293.15	375.72	479.38
4	55970790	55971171	KDR; -	13	301.66	214.63	379.77	425.31	379.93	411.61	245.26	308.61	438.56
4	55971979	55972127	KDR; -	12	331.58	233.01	379.99	427.52	395.46	390.22	264.77	342.75	427.83
4	55972834	55972997	KDR; -	11	392.82	234.51	421.82	440.19	383.54	510.61	352.45	365.39	553.15
4	55973884	55974080	KDR; -	10	320.46	221.18	402.53	433.32	378.61	414.14	285.31	336.45	458.71
4	55976550	55976753	KDR; -	9	319.34	240.51	418.17	451.08	378.95	448.24	311.1	336.8	479.48
4	55976801	55976955	KDR; -	8	323.57	233.72	398.21	406.43	324.7	389.92	280.23	320.45	413.57
4	55979451	55979668	KDR; -	7	351.21	236.97	441.5	447.15	427.27	456.05	317.5	376.57	483.61
4	55980273	55980452	KDR; -	6	338.41	233.31	386.9	417.87	386.21	414.88	301.06	314.23	462.78
4	55981021	55981229	KDR; -	5	348.15	216.53	394.25	419.98	349.1	424.74	294.6	344.29	476.22
4	55981428	55981598	KDR; -	4	333.11	220.1	381.6	397.35	362.59	376.87	277.08	315.98	427.25
4	55984751	55984987	KDR; -	3	326.89	237.08	403.36	436.36	387.48	425.68	312.92	325.83	442.6
4	55987244	55987377	KDR; -	2	313.06	199.83	370.96	386.27	360.34	402.61	264.93	301.31	420.6
4	55991374	55991480	KDR; -	1	228.25	185.91	305.14	317.87	292.41	318.15	175.53	241.85	354.44
5	1295083	1295362	TERT; -	1	95.46	82.63	127.86	114.21	97.05	94.84	54.77	78.61	71.69
6	41903659	41903865	CCND3; -	5	260.19	158.88	241.24	235.87	418.24	201.74	157.09	141.43	174.66
6	41904277	41904453	CCND3; -	4	332.07	184.46	308.59	310.16	513.64	290.5	239.99	221.03	250.02
6	41904953	41905152	CCND3; -	3	343.4	219.52	340.33	307.36	512.07	311.54	255.07	218.93	237.47
6	41908088	41908343	CCND3; -	2	245.27	140.32	236	236.28	367.44	212.39	182.77	143.21	169.6
6	41909170	41909606	CCND3; -	1	157.73	117.6	153.26	140.75	227.53	154.86	112.3	102.04	129.46
6	152128794	152129519	ESR1; +	1	204.24	209.02	235.92	358.83	214.3	346.96	195.03	235.11	299.6
6	152163712	152163942	ESR1; +	2	254.54	214.95	307.07	403.45	250.75	391.18	303.07	302.24	311.23
6	152201770	152201926	ESR1; +	3	249.74	218.1	277.42	387.18	216.4	345.45	300.76	298.8	315.83
6	152265288	152265663	ESR1; +	4	267.47	224.66	284.9	406.61	244.6	373.15	263.91	291.76	325.31
6	152332771	152332949	ESR1; +	5	265.96	230.47	301.44	452.17	265.59	423.25	290.79	324.65	353.55
6	152382106	152382279	ESR1; +	6	283.29	228.67	275.7	415.13	255.66	409.13	259.07	303.95	339.51
6	152415500	152415723	ESR1; +	7	220.04	172.68	231.36	350.9	204.06	314.99	208.85	236.19	246.88
6	152419847	152420120	ESR1; +	8	268.89	213.32	268.79	386.26	237.73	375.34	245.06	258.55	319.38
7	19156316	19156964	TWIST1; -	1	233.61	154.08	230.92	264.8	239.02	255.83	171.64	191.54	310.12
7	116312439	116312651	MET; +		270.9	154.01	252.41	274.92	242.07	277.19	175.58	186.47	312.44
7	116339105	116340358	MET; +	1	478.32	245.63	457.39	497.85	457.05	477.09	329.87	351.36	521.8
7	116371702	116371933	MET; +	2	415.35	215.12	409.31	426.74	396.99	397.51	326.63	280.17	447.24
7	116379984	116380158	MET; +	3	414.49	234.94	380.58	411.95	392.98	387.71	345.98	299.89	463.67
7	116380886	116381099	MET; +	4	337.63	183.44	335.12	359.03	307.05	308.8	275.7	255.67	332.47
7	116395389	116395589	MET; +	5	468.96	230.43	473.17	477.52	414.73	450.73	442.5	340.79	509.03
7	116397471	116397613	MET; +	6	441.59	244.13	439.6	443.11	409.5	402.22	400.52	311.85	473.62
7	116397672	116397848	MET; +	7	465.47	233.53	425.76	429.98	418.01	427.99	404.43	322.75	487.28
7	116398493	116398694	MET; +	8	471.7	231.64	393.99	404.01	415.26	400.85	365.99	327.9	489.7
7	116399371	116399564	MET; +	9	441.1	243.31	422.79	429.41	404.53	400.03	378.21	302.61	469.08
7	116403084	116403342	MET; +	10	426.9	256.92	428.73	417.36	381.37	424.08	343.5	321.25	466.22
7	116409679	116409865	MET; +	11	399.81	201.22	377.25	383.57	371.51	368.1	281.59	283.24	409.33
7	116411532	116411728	MET; +	12	449.79	266.75	451.49	464.95	437.23	470.52	364.75	329.07	498.19
7	116411883	116412063	MET; +	13	418.85	225.66	395.18	389.14	379.48	417.06	326.13	327.35	454.46
7	116414915	116415185	MET; +	14	413.13	240.87	380.96	409.7	388.94	408.69	333.92	311.23	426.31
7	116417423	116417543	MET; +	15	460.8	248.12	406.74	472.92	422.64	412.87	370.66	339.04	510.14
7	116418810	116419031	MET; +	16	436.64	254.97	436.8	456.93	425.09	442.78	342.03	329.32	461.87
7	116422022	116422171	MET; +	17	481.62	236.57	440.87	472.32	418.97	429.54	376.59	330.45	495.83
7	116423338	116423543	MET; +	18	433.02	242.63	412.51	429.89	378.56	415.58	352.35	310.4	466.08
7	116435689	116435865	MET; +	19	408.36	194.69	399.62	404.45	369.66	369.16	325.2	288.32	409.35
7	116435921	116436198	MET; +	20	390.94	212.1	414.7	379.29	376.67	393.84	351.22	292.13	427.14
7	124463997	124464148	POT1; -	15	349.21	188.04	324.57	319.11	303.95	339.04	292.57	265.5	395.24
7	124465286	124465431	POT1; -	14	410.81	220.98	363.54	346.81	317.27	371.47	308.45	287.88	467.95
7	124467248	124467379	POT1; -	13	405.41	209.17	364	380.24	330.71	396.91	304.45	288.27	465.45
7	124469288	124469416	POT1; -	12	382.34	226.28	359.82	375.11	362.12	371.33	362.77	297.19	451.6
7	124475313	124475488	POT1; -	11	349.15	204.59	359.31	402.88	363.18	372.97	358.6	299.02	415.89
7	124481007	124481252	POT1; -	10	471.05	245.22	381.23	408.24	379.22	439.3	361.65	344.39	553.76
7	124482841	124483037	POT1; -	9	359.28	209.54	355.5	357.4	351.2	357.66	315.7	300.83	421.07
7	124486976	124487072	POT1; -	8	366	227.72	400.34	338.68	347.97	411.16	324.42	261.92	434.57
7	124491906	124492025	POT1; -	7	399.54	195.34	336.33	350.91	326.22	357.69	317.92	305.51	441.25
7	124493006	124493212	POT1; -	6	439.69	224.32	397.16	443.16	433.09	400.79	388.17	330.74	487.75
7	124498991	124499186	POT1; -	5	412.16	218.92	398.91	415.2	354.04	422.32	359.24	339.91	473.98
7	124503384	124503714	POT1; -	4	371.96	207.11	378.86	420.18	383.98	374.54	300.64	310.88	426.37
7	124510945	124511115	POT1; -	3	472.08	246.87	413.62	425.7	351.8	422.73	358.26	320.57	529.18
7	124532300	124532454	POT1; -	2	383.59	205.63	364.87	406.32	378.14	408.48	329.17	316.7	447.56
7	124537199	124537286	POT1; -	1	316.06	129.35	247	247.7	211.26	277.9	163.32	195.41	336.84
7	124538295	124538448	POT1; -		370.26	186.47	359.67	352.75	308.31	384.61	307.73	266.7	443.42
7	124555608	124555720	POT1; -		331.12	148.53	296.88	286.58	267.22	330.15	236.19	223.31	421.59
7	124568849	124569073	POT1; -		450.9	285.36	403.66	483.43	419.76	443	387.76	357.11	508.94
7	124569828	124570057	POT1; -		355.86	233.21	328.2	404.52	359.87	360.13	283.88	298.9	377.82
7	140453055	140453213	BRAF; -	15	314.03	190.13	323.28	320.13	267.6	325.99	303.14	276.21	352.67
7	140481356	140481513	BRAF; -	11	398.87	204.46	343.67	319.03	312.75	339.05	409.34	277.77	395
8	49831346	49831567	SNAI2; -	3	373.17	208.94	733.5	383.23	371.98	344.33	285.24	266.68	372.63
8	49832435	49833020	SNAI2; -	2	470.07	239.02	915.88	495.13	436.22	442.82	331.08	329.2	466.46
8	49833726	49833844	SNAI2; -	1	398.72	260.34	748.16	429.2	346.4	392.39	301.53	244.44	444.34
8	90947791	90947860	NBN; -	16	467.21	214.8	827.47	348.57	431.2	428.3	366.8	282.26	497.21
8	90949234	90949323	NBN; -	15	384.23	221.89	737.89	364.26	440.91	367.63	292.64	293.81	416.96
8	90955461	90955614	NBN; -	14	448.25	233.27	813.89	392.79	519.29	420.96	354.71	326.73	464.24
8	90958348	90958543	NBN; -	13	511.94	223.43	908.85	424.97	434.33	443.76	350.45	304.34	544.27
8	90960032	90960140	NBN; -	12	421.26	207.56	740.89	388.16	428.83	394.67	315.82	307.12	451.21
8	90965452	90965939	NBN; -	11	490.06	250.99	845.72	409.95	493.8	441.47	365.73	344.23	496.31
8	90967491	90967803	NBN; -	10	449.27	236.63	813.31	427.13	503.37	422.81	359.13	323.42	500.35
8	90970933	90971102	NBN; -	9	443.99	220.32	829.38	425.29	526.63	389.12	323.73	322.04	440.64
8	90976618	90976755	NBN; -	8	439.82	240.37	804.28	439.14	493.5	391.59	349.3	311.99	436.6
8	90982572	90982805	NBN; -	7	489.11	280.62	970.04	491.11	547.4	436.56	412	346.9	525.9
8	90983381	90983538	NBN; -	6	521.58	254.99	931.94	460.15	527.27	461.7	373.8	346.22	528.17
8	90990428	90990571	NBN; -	5	460.38	231.2	859.41	385.61	472.84	406.19	330.89	306.85	461.72
8	90992942	90993141	NBN; -	4	457.08	236.74	822.6	423.28	462.2	402.51	326.09	298.36	464.68
8	90993583	90993771	NBN; -	3	514.34	288.02	1014.17	488.81	576.83	460.29	408.51	365.39	556.89
8	90994930	90995103	NBN; -	2	420.76	227.48	768.74	395.1	445.87	379.26	336.6	307.99	448.94
8	90996733	90996919	NBN; -	1	251.95	178.23	548.8	291.74	297.1	264.44	177.17	191.68	329.43
8	128748820	128748889	MYC; +	1	359	235.41	757.07	325.14	422.93	333.87	351.69	230.79	359.41
8	128750474	128751285	MYC; +	2	324.08	205.6	691.06	329.4	338.75	310.27	279.87	207.65	342.51
8	128752622	128753224	MYC; +	3	386.33	235.76	811.66	372.62	427.71	342.81	366.26	270.85	365.42
9	21968209	21968261	CDKN2A; -	3	185.81	205.92	364.68	367.25	236.57	349.08	162.42	279.19	296.42
9	21970881	21971227	CDKN2A; -	2	95.7	118.21	178.55	181.36	94.46	158.77	64.87	127.54	155.62
9	21974657	21975152	CDKN2A; -	1	169.43	195.66	349.2	330.18	195.75	314.66	114.78	227.46	297.13
9	80336220	80336449	GNAQ; -	7	281.26	252.46	427.47	450.98	427.39	434.51	237.96	347.41	380.67
9	80343410	80343603	GNAQ; -	6	145.96	124.01	185.09	219.71	203.64	212.56	130.14	177.54	191.47
9	80409359	80409528	GNAQ; -	5	227.42	192.8	352.08	382.62	326.76	374.97	181.41	287.55	296.85
9	80412416	80412584	GNAQ; -	4	238.09	204.27	362.17	397.57	367.06	390	177.55	303.96	336.21
9	80430512	80430706	GNAQ; -	3	217.55	176.33	295.05	314.07	302.7	322.56	188.61	234.82	281.26
9	80537057	80537281	GNAQ; -	2	168.57	151.58	275.31	276.55	251.63	261.08	135.02	200.6	223.82
9	80645996	80646239	GNAQ; -	1	38.41	48.11	60.92	61.13	54.37	66.96	24.02	41.13	60.67
9	127911932	127912220	PPP6C; -	8	205.61	227.49	312.19	317.81	266.16	291.48	223.6	237.09	237.78
9	127915792	127916041	PPP6C; -	7	198.63	203.89	327.42	308.4	285.75	284.55	258.68	247.42	255.62
9	127916165	127916284	PPP6C; -	6	177.06	198.31	307.12	262.65	239.21	276.88	227.02	233.24	236.98
9	127920500	127920681	PPP6C; -	5	211.18	184.31	328.97	287.62	251.17	290.09	285.3	237.62	275.58
9	127923100	127923205	PPP6C; -	4	172.38	160.31	296.07	249.57	230.18	217.99	208.1	193.84	225.83
9	127933344	127933479	PPP6C; -	3	173.14	193.76	308.29	251.18	237.02	227.71	240.5	185.37	252.79
9	127951178	127951246	PPP6C; -	2	141.54	199.28	309.71	246.17	216.25	237.57	215.13	186.01	195.36
9	127951821	127952017	PPP6C; -	1	107.62	173.36	205	190.48	153.69	169.43	158.4	134.24	148.58
10	31608144	31608241	ZEB1; +	1	114.79	121.39	192.19	205.63	162.07	186.43	100.4	128.41	110.57
10	31749946	31750186	ZEB1; +	2	269.71	216.48	352.91	392	339.63	370.29	226.47	322.9	213.97
10	31784688	31784787	ZEB1; +	3	241.38	197.92	346.97	384.65	365.21	356.9	168.24	306.3	230.36
10	31791256	31791457	ZEB1; +	4	348.52	257.45	448.37	494.22	477.06	457.07	213.12	353.95	279.57
10	31799581	31799823	ZEB1; +	5	310.77	257.79	408.43	469.05	403.45	454.86	218.05	343.81	265.86
10	31803511	31803656	ZEB1; +	6	298.32	215.54	343.34	420.93	381.84	396.43	195.92	291.36	240.25
10	31809034	31810884	ZEB1; +	7	334.21	256.14	451.2	506.41	472.99	470.68	228.89	360	275.92
10	31812841	31813061	ZEB1; +	8	302.35	223.46	369.44	437.01	411.23	414.68	226.76	316.21	247.97
10	31815580	31816212	ZEB1; +	9	320.25	246.14	421.13	473.49	433.58	447.71	222.6	349.44	273.66
10	34400077	34400510	PARD3; -	25	263.78	219.05	395.66	431.76	369.33	404.11	209.73	295.96	241.91
10	34408521	34408688	PARD3; -	24	191.68	169.27	278.15	266.37	238.51	253.93	165.13	186.94	150.68
10	34420371	34420531	PARD3; -	23	313.25	242.62	399.27	433.17	382.49	407.61	240.26	309.69	239.83
10	34558565	34558847	PARD3; -	22	287.81	231.36	395.28	441.86	402.17	411.03	238.82	303.19	254.26
10	34573043	34573193	PARD3; -	21	316.05	216.97	412.53	385.32	366.2	452.64	246.36	311.48	267.89
10	34606015	34606286	PARD3; -	20	333.48	233.8	422.35	465.61	442.44	443.71	228.38	328	275.14
10	34620025	34620292	PARD3; -	19	317.27	241.62	425.16	485.32	420.65	436.6	204.05	341.14	259.82
10	34625107	34625191	PARD3; -	18	275.95	221.29	383.95	388.99	375.05	367.51	184.22	323.41	228.59
10	34626183	34626374	PARD3; -	17	285.84	245.05	375.42	416.71	370.56	409.48	207.43	315.38	232.63
10	34630535	34630764	PARD3; -	16	281.34	208.9	370.65	427.73	371.63	382.77	189.6	296.61	235.68
10	34636864	34637063	PARD3; -	15	277.74	219.87	393.92	414.86	369.96	372.94	213.55	296.36	241.28
10	34648055	34648265	PARD3; -	14	307.61	234.64	383.32	411.93	384.98	406.67	216.02	322.27	259.12
10	34648979	34649207	PARD3; -	13	286.74	236.89	379.3	400.89	378.47	406.4	223.9	300.21	246.49
10	34661406	34661484	PARD3; -	12	313.56	239.85	361.2	391.8	396.84	396.99	245.78	332.29	265.72
10	34663782	34663950	PARD3; -	11	201.27	186.73	282.96	299.22	292.88	289.91	176.23	240.73	171.43
10	34666875	34667054	PARD3; -	10	285.28	222.91	380.17	411.47	368.41	417.71	236.15	307.59	260.56
10	34671448	34671870	PARD3; -	9	279.7	248.63	400.65	399.02	348.53	382.96	230.12	312.82	237.32
10	34673037	34673202	PARD3; -	8	294.89	245.1	398.05	386.83	359.9	409.78	225.42	313.2	232.02
10	34688238	34688361	PARD3; -	7	235.52	219.81	344.4	391.1	364.18	360.27	182.98	281.31	226.19
10	34690734	34690865	PARD3; -	6	248.44	184.13	342.24	355.31	348.77	352.5	183.28	272.58	205.66
10	34739225	34739396	PARD3; -	5	258.81	223.16	346.68	331.51	325.38	349.98	211.77	256.91	225.53
10	34758993	34759211	PARD3; -	4	256.69	202.8	337.93	344.85	318.65	346.68	205.79	263.05	230.01
10	34805887	34806107	PARD3; -	3	283.9	207.09	347.08	379.15	349	382.82	202.13	271.58	224.35
10	34985226	34985367	PARD3; -	2	231.99	206.43	345.73	321.57	297.49	295.59	236.47	245.37	213.27
10	35103784	35103943	PARD3; -	1	129.07	154.23	216.4	217.37	154.87	219.13	145.91	138.85	139.43
10	89623175	89624325	PTEN; +	1	177.44	207.01	288.93	299.07	245.86	285.17	127.64	199.16	197.94
10	89653762	89653886	PTEN; +	2	233.98	181.45	315.01	284.55	268.7	323.82	186.65	276.91	237.74
10	89685250	89685334	PTEN; +	3	194.82	133.22	260.01	245.26	226.25	284	145.31	199.51	183.13
10	89690783	89690866	PTEN; +	4	257.86	194.04	348.44	330.43	313.57	361.85	178.31	257.07	207.7
10	89692750	89693028	PTEN; +	5	216.1	157.24	291.62	280.4	285.34	333.43	150.78	230.53	201.14
10	89711855	89712036	PTEN; +	6	217.08	161.57	307.23	313.08	293.75	315.47	151.73	260.38	182.71
10	89717590	89717796	PTEN; +	7	236.04	196.89	333.25	341.87	314.92	322.54	180.95	245.53	188.76
10	89720631	89720895	PTEN; +	8	212.04	165.87	272.41	272.73	245.8	280.37	169.62	213.43	186.96
10	89725024	89725249	PTEN; +	9	280.73	232.37	400.62	399.75	362.58	396	264.03	312.86	269.04
11	532617	532775	HRAS; -	4	128.09	168.33	258.03	259.02	224.36	230.45	221.16	154.14	235.72
11	533257	533378	HRAS; -		158.61	178.46	290.07	290.16	229.07	227.68	225.25	147.61	273.47
11	533433	533632	HRAS; -	3	193.41	201.29	328.76	321.51	276.7	275.86	278.64	185.26	317.46
11	533746	533964	HRAS; -	2	160.11	167.21	293.1	290.72	266.31	242.79	237.83	164.3	274.81
11	534192	534395	HRAS; -	1	149.07	181	272.25	271.16	206.34	238.94	224.92	137.36	267.28
11	535396	535587	HRAS; -		13.63	34.76	28.83	49.77	35.49	48.05	50.09	27.89	50.42
11	108093539	108093933	ATM; +		190.31	216.53	270.79	310.97	240.2	301.74	205.08	222.72	324.73
11	108098302	108098443	ATM; +	1	199.39	197.13	312.82	288.45	239.58	301.19	268.13	255.7	346.18
11	108098483	108098635	ATM; +	2	253.61	210.17	388.24	348.2	309.6	386.46	355.97	277.44	426.3
11	108099885	108100070	ATM; +	3	248.49	224.17	372.82	357.95	285.62	353.63	336.46	272.73	409.18
11	108106377	108106581	ATM; +	4	246.6	192.67	340.26	315.96	256.3	322.57	317.55	258.67	390.13
11	108114660	108114865	ATM; +	5	208.76	209.25	320.97	293.29	254.16	288.79	294.43	253.17	384.53
11	108115495	108115773	ATM; +	6	251.39	219.11	350.63	339.61	316.19	350.18	319.27	283.08	424.59
11	108117671	108117874	ATM; +	7	207.48	201.07	318.2	284	260.07	298.93	292.98	240.47	372.18
11	108119640	108119849	ATM; +	8	209.56	186.94	334.56	301.35	251.02	304.8	270.4	246.84	360.33
11	108121408	108121819	ATM; +	9	176.27	199.16	309.81	308.54	286.14	297.68	263.45	228.39	341.97
11	108122544	108122778	ATM; +	10	231.71	231.17	380.4	374.9	322.11	353.28	303.67	291.06	394.11
11	108123524	108123659	ATM; +	11	219.76	210.04	335.42	318.95	249.13	320.93	275.64	227.53	375.05
11	108124521	108124786	ATM; +	12	227.09	189.78	359.14	333.74	308.42	329.1	298.9	268.78	404.68
11	108126922	108127087	ATM; +	13	221.9	177.84	331.58	328.3	280.55	300.21	280.67	288.17	390.13
11	108128188	108128353	ATM; +	14	206.29	178.7	280.45	289.04	246.37	276.92	287.93	231.58	340.83
11	108129693	108129822	ATM; +	15	219.38	208.46	366.25	334.09	295.64	321.04	355.73	245.85	391.21
11	108137878	108138089	ATM; +	16	219.08	206.88	366.65	327.52	323.34	307.78	341.14	293.8	393.74
11	108139117	108139356	ATM; +	17	210.41	191.67	338.88	278.4	301.21	277.56	299.02	259.58	357.02
11	108141771	108141893	ATM; +	18	227.22	213.6	369.88	371.3	294.18	338.07	292.41	286.45	411.85
11	108141958	108142153	ATM; +	19	212.58	204.61	346.55	333.69	303.9	311.16	291.6	288.13	406.74
11	108143239	108143354	ATM; +	20	247.74	214.33	427.16	367.19	345.8	361.97	364.94	310.28	439.66
11	108143429	108143599	ATM; +	21	248.29	225.12	369.85	359.15	339.75	361.7	324.58	301.34	420.08
11	108150198	108150355	ATM; +	22	221.37	219.44	321.99	330.37	270.79	322.6	269.2	289.77	389.31
11	108151702	108151915	ATM; +	23	234.25	213.1	372.33	393.44	346.23	343.57	299.66	313.16	430.91
11	108153417	108153626	ATM; +	24	246.07	192.06	334.82	332.38	276.93	369.46	281.8	256.22	408.84
11	108154934	108155220	ATM; +	25	234.98	192.47	369.79	332.87	274.11	333.78	275.55	282.31	391.8
11	108158307	108158462	ATM; +	26	214.06	204.35	316.99	318.76	281.35	301.08	300	252.38	390.36
11	108159684	108159850	ATM; +	27	250.91	234.06	359.92	328.9	317.2	353.09	342.08	300.64	471.05
11	108160309	108160548	ATM; +	28	244	207.67	370.19	325.6	323.36	344.28	310.48	286.75	420.48
11	108163326	108163540	ATM; +	29	229.81	197.92	351.3	324.29	314.89	332.64	274.02	280.77	391.41
11	108164020	108164224	ATM; +	30	223.92	174.43	328.39	282.3	253.54	333.38	265.66	239.17	402.18
11	108165634	108165806	ATM; +	31	264.02	212.17	365.88	330.23	338.71	360.31	305.24	274.14	440.92
11	108167994	108168129	ATM; +	32	207.97	185.44	303.71	304.04	261.76	277.92	264.1	207.15	341.99
11	108170421	108170632	ATM; +	33	200.6	206.14	347.37	309.23	284.19	313.32	245.99	247.1	361.88
11	108172355	108172536	ATM; +	34	247.52	230.74	403.33	380.25	346.48	384.06	307.55	313.59	442.47
11	108173560	108173776	ATM; +	35	255.53	228.94	378.58	368.6	333.59	353.48	303.03	291.12	446.29
11	108175382	108175599	ATM; +	36	247.67	236.89	400.77	372.92	321.36	387.15	329.51	300.78	437.82
11	108178604	108178731	ATM; +	37	221.93	217.41	346.51	349.8	337.61	377.26	312.91	283.95	389.76
11	108180867	108181062	ATM; +	38	248.77	221.16	375.41	364.17	310.47	393.6	305.96	308.35	470.57
11	108183118	108183245	ATM; +	39	255.7	226.16	376.39	316.68	289.34	342.47	275.44	293.27	414.24
11	108186530	108186658	ATM; +	40	253.46	247.3	396.03	406.38	356.65	411.99	312.16	315.22	453.4
11	108186718	108186860	ATM; +	41	262.7	234.76	402.62	383.77	355.66	410.27	321.14	326.3	444.98
11	108188080	108188268	ATM; +	42	207.57	189.51	323.78	344.09	341.74	327.69	305.57	254.57	339.53
11	108190661	108190805	ATM; +	43	290.64	216.69	358.86	348.62	263.68	396.06	289.12	280.92	448.32
11	108192008	108192167	ATM; +	44	231.47	206.65	354.98	371.44	341.06	360.44	280.96	278.93	394.02
11	108196017	108196291	ATM; +	45	217.8	201.25	311.33	305.43	303.06	333.22	261.89	261.55	381.36
11	108196765	108196972	ATM; +	46	250.61	235.72	393.95	404.8	361.62	387.17	307.6	324.45	445.03
11	108198352	108198505	ATM; +	47	258.34	237.65	389.64	418.49	380.08	402.75	300.24	315.04	408.71
11	108199728	108199985	ATM; +	48	272.99	240.2	402.13	403.08	373.03	401.4	295.44	312.04	448.04
11	108200921	108201168	ATM; +	49	280	223.22	412.2	419.31	384.62	380.97	289.46	326.23	434.13
11	108202151	108202304	ATM; +	50	213.6	216.86	356.86	344.6	316.31	342.16	262.14	281.03	403.98
11	108202586	108202784	ATM; +	51	239.13	238.04	369.33	380.34	362.93	376.02	309.86	288.02	454.69
11	108203469	108203647	ATM; +	52	210.41	186.04	295.55	319.7	265.61	314.97	231.28	249.42	360.66
11	108204593	108204715	ATM; +	53	260.86	231.71	385.12	400.7	333.37	391.97	298.99	327.76	464.39
11	108205676	108205856	ATM; +	54	265.53	260.79	397.9	412.69	370.97	423.18	313.7	306.67	436.8
11	108206552	108206708	ATM; +	55	181.84	205.92	324.82	342.11	329.94	341.82	238.24	273.55	349.02
11	108213929	108214118	ATM; +	56	248.53	233.43	401.28	416.63	356.59	389.73	323.62	317.43	460.11
11	108216450	108216655	ATM; +	57	255.28	203.92	373.55	357.77	348.05	374.58	295.68	306	369.1
11	108217986	108218112	ATM; +	58	163.69	138.59	231.76	238.77	205.2	253.98	186.76	209.63	281.43
11	108224473	108224627	ATM; +	59	227.62	192.79	327.08	358.88	324.02	314.85	271.59	264.28	351.68
11	108225518	108225621	ATM; +	60	208.76	188.28	300.23	310.52	277.55	331.14	265.5	252.01	349.6
11	108235789	108235965	ATM; +	61	243.57	239.94	404.64	397.5	345.67	376.1	337.29	314.38	411.78
11	108236032	108236255	ATM; +	62	258.2	251.16	414.1	426.61	349.56	406.25	369.21	306.02	439.52
11	133938959	133939074	JAM3; +	1	122.16	175.31	196.57	233	186.44	230.31	168.17	174.28	272.6
11	134009726	134009831	JAM3; +	2	273.29	200.93	383.71	394.9	365.45	382.29	296.13	306.53	404.17
11	134010532	134010685	JAM3; +	3	247.08	231.81	359.13	412.94	326.37	361.4	279.29	271.68	405.73
11	134014116	134014308	JAM3; +	4	264.67	254.15	376.11	415.33	382.78	421.84	287.08	304.97	406.34
11	134014667	134014909	JAM3; +	5	268.2	230.57	360.29	429.63	357.1	399.08	279.35	291.28	417.98
11	134015821	134015960	JAM3; +	6	258.94	221.38	369.79	407.4	371.8	344.35	269.19	250.93	380.17
11	134018422	134018591	JAM3; +	7	238.45	195.49	352.31	373.07	347.06	374.93	272.93	285.94	380.18
11	134018639	134018733	JAM3; +	8	228.99	177.18	303.64	342.4	326.93	344.33	242.71	260.25	349.78
11	134019021	134019096	JAM3; +	9	202.86	150.07	247.17	263.28	224.92	272.08	176.62	184.58	297.47
12	4382882	4383421	CCND2; +	1	260.77	225.07	362.23	371.76	357.98	369.25	257.59	242.44	422.73
12	4385151	4385406	CCND2; +	2	234.66	176.64	306.18	349.34	303.9	310.42	210.25	225.69	353.04
12	4387906	4388105	CCND2; +	3	255.81	206.01	348.71	386.86	348.57	366.28	214.49	235.74	398.88
12	4397988	4398176	CCND2; +	4	268.16	210.15	368.69	375.78	334.34	384.24	228.88	276.31	402.86
12	4409006	4409194	CCND2; +	5	255.13	190.74	349.56	354.86	329.38	344.83	261.52	258.26	374.29
12	25362710	25362865	KRAS; -	4	214.32	145.36	267.61	232.65	210.49	273.26	215.82	197.19	331.67
12	25378528	25378727	KRAS; -	3	243.74	178.04	316.57	276.61	315.58	329.32	230.96	242.65	391.8
12	25380148	25380366	KRAS; -	2	258.84	224.05	389.27	389.91	366.9	401.35	260.75	305.82	415.84
12	25398188	25398349	KRAS; -	1	261.77	201.48	357.77	362.82	346.16	380.8	272.76	263.8	367.3
12	46123600	46123731	ARID2; +	1	253.24	249.77	308.45	352.11	304.23	371.41	218.9	232.31	401.91
12	46123807	46123940	ARID2; +	2	223.52	259.33	348.89	376.73	343.91	370.69	238.16	239	429.92
12	46124980	46125117	ARID2; +	3	291.88	246.97	397.7	386.21	369.63	397.53	311.3	309.1	443.59
12	46205181	46205354	ARID2; +	4	239.44	212.66	349.97	366.97	340.32	365.56	264.89	279.77	411.24
12	46211433	46211691	ARID2; +	5	264	212.74	314.39	352.36	318.89	363.1	261.2	299.75	389.69
12	46215183	46215290	ARID2; +	6	232.58	150.02	276.57	243.68	200.55	327.74	217.98	224.95	369.7
12	46230352	46230458	ARID2; +	7	280.15	234.69	397.52	431.98	394.14	386.06	329.95	342.11	435.51
12	46230504	46230794	ARID2; +	8	303.32	234.96	420.51	429.18	388.26	412.06	331.71	351.4	485.05
12	46231084	46231220	ARID2; +	9	322.07	237.74	387.93	381.55	316.46	420.15	308.09	305.07	486.48
12	46231261	46231510	ARID2; +	10	303.56	241.1	360.9	377.59	340.25	396.58	302.75	309.49	472.78
12	46233092	46233299	ARID2; +	11	250.75	208.37	347.97	362.87	324.12	355.91	259.49	289.96	394.14
12	46240619	46240740	ARID2; +	12	241.82	196.47	325.18	322.9	341.11	344.1	249.21	278.34	386.83
12	46242599	46242773	ARID2; +	13	258.31	177.05	336.03	320.67	302.99	354.91	257.03	274.69	407.79
12	46243343	46243579	ARID2; +	14	247.86	203.45	311.52	340.8	316.91	342.98	266.18	281.32	395.13
12	46243799	46246699	ARID2; +	15	265.11	234.21	384.25	407.05	379	395.42	276.26	305.64	418.2
12	46254564	46254752	ARID2; +	16	266.08	205.28	364.14	371.31	339.03	373.01	291.11	300.08	439.44
12	46285543	46285721	ARID2; +	17	292.04	226.64	372.19	356.13	360.5	388.24	311.55	280.48	420.4
12	46285774	46285899	ARID2; +	18	285.81	212.81	375.45	382.46	366.53	386.74	300.9	293.44	430.44
12	46287183	46287346	ARID2; +	19	237.93	188.65	301.13	313.99	283.87	302.1	249.87	271.95	328.06
12	46287393	46287524	ARID2; +	20	287.68	222.61	386.25	381.84	306.52	398.02	323.97	282.81	417.31
12	46298697	46298881	ARID2; +	21	259.11	230.67	360.52	347.03	324.65	372.29	329.06	278.09	374.85
12	58142289	58142420	CDK4; -	7	222.27	190.05	345.63	328.36	313.2	306.71	245.19	217.97	302.37
12	58142945	58143120	CDK4; -	6	292.95	223.14	415.71	391.49	404.35	379.5	260.78	262.73	391.35
12	58143217	58143307	CDK4; -	5	347.75	254.11	499.36	484.56	455.54	421.76	326.03	283.78	462.02
12	58144419	58144568	CDK4; -	4	244.06	201.07	374.21	378.56	313.46	336.55	257.4	233.25	377.46
12	58144686	58144893	CDK4; -	3	300.15	256.33	443.65	423.75	402.25	381	286.29	291.24	422.26
12	58144970	58145145	CDK4; -	2	264.88	241.09	406.22	386.63	352.51	365.51	264.93	273.84	386.39
12	58145263	58145539	CDK4; -	1	291.32	219.68	407.53	422.33	369.45	370.24	263.23	261.16	375.73
12	58145938	58146250	CDK4; -		213.42	211.75	320.75	335.43	282.32	299.5	197.9	196.9	322.64
12	69201932	69202291	MDM2; +	1	160.03	205.6	257.06	274.21	199.11	244.98	201.52	166.56	271.1
12	69202968	69203092	MDM2; +	2	190.86	199.8	319.12	272.07	239.98	280.63	297.53	209.11	315.21
12	69207314	69207428	MDM2; +	3	218.29	170.62	337.03	272.3	276.53	259.9	283.11	217.17	348.08
12	69210572	69210745	MDM2; +	4	209.11	226.25	321.79	302.38	290.32	297.67	311.9	229.82	318.36
12	69214085	69214174	MDM2; +	5	157.86	110.33	231.57	174.34	142.08	183.42	197.52	150.08	240.07
12	69218123	69218230	MDM2; +	6	233.86	208.7	363.18	299.41	258.82	284.8	322.57	243.87	330.05
12	69218315	69218451	MDM2; +	7	241.5	223.68	397.93	326.48	257.63	328.89	332.42	259.47	398.77
12	69222531	69222731	MDM2; +	8	227.93	216.51	330.4	307.22	269.86	310.76	322.94	243.68	350.48
12	69229589	69229784	MDM2; +	9	207.09	192.54	310.25	256.17	222.1	273.32	313.56	200.77	352.96
12	69230432	69230549	MDM2; +	10	201.94	154.02	285.3	245.25	224.24	251.14	258.43	197.42	292.28
12	69233034	69233648	MDM2; +	11	253.24	215.73	366.79	338.89	316.52	329.74	347.16	273.44	390.55
12	133201263	133201416	POLE; -	49	225.35	191.64	216.08	318.89	267.96	319	254.03	210.85	311.04
12	133201471	133201600	POLE; -	48	194.99	154.72	177.19	266.7	208.85	249.33	187.25	175.44	266.02
12	133202211	133202376	POLE; -	47	202.36	165.31	220.48	327.33	252.4	276.98	199.56	202.6	306.97
12	133202683	133202923	POLE; -	46	221.17	177.4	209.56	299.51	265.41	286.14	230.86	193.56	260.02
12	133208881	133209114	POLE; -	45	268.06	206.85	280.47	379.28	304.38	317.63	328.74	260.97	362.61
12	133209230	133209401	POLE; -	44	176.18	167.1	201.08	257.46	201.36	207.94	188.89	167.45	262.38
12	133210752	133210984	POLE; -	43	221.33	197.45	244.19	320.45	286.53	284.31	286.12	207.88	314.86
12	133212458	133212630	POLE; -	42	252.68	231.98	303.72	405.49	327.32	339.58	321.05	251.08	387
12	133214580	133214745	POLE; -	41	202.11	192.04	208.94	303.83	242.98	271.84	249.82	215.81	303.75
12	133215691	133215904	POLE; -	40	199.43	177.36	212.72	274.76	227.62	269.4	230.22	180.02	262.36
12	133218213	133218457	POLE; -	39	201.88	197.76	226.92	286.03	255.61	246.6	218.85	186.71	308.56
12	133218743	133219003	POLE; -	38	221.3	199.65	246.34	341.9	272.48	302.86	269.87	216	331.89
12	133219072	133219335	POLE; -	37	240.63	225.27	252.67	330.9	300.93	332.62	273.6	240.08	361.82
12	133219386	133219602	POLE; -	36	209.79	205.23	251.8	313.2	265.6	279.27	222.41	182.45	337.17
12	133219790	133219936	POLE; -	35	245.63	207.93	254.04	348.84	304.37	298.39	265.86	211.09	318.48
12	133219973	133220166	POLE; -	34	230.44	231.26	242.17	319.34	273.53	281.62	241.44	213.95	322.31
12	133220403	133220583	POLE; -	33	214.29	197.2	233.24	306.27	272.65	285.26	254.36	199.35	307.08
12	133225495	133225678	POLE; -	32	192.74	163.41	202.9	255.65	225.33	248.67	208.3	180.08	257.33
12	133225872	133226121	POLE; -	31	236.6	195.38	251.49	307.94	275.33	306.82	234.04	222.9	332.85
12	133226243	133226495	POLE; -	30	250.83	202.94	262.33	357.75	306.8	316.29	277.55	219.81	331.37
12	133233702	133233864	POLE; -	29	206.22	214.31	226.13	318.85	256.6	274.32	253.58	194.72	295.88
12	133233915	133234035	POLE; -	28	219.63	181.3	250.88	291.43	269.7	278.9	241.17	181.45	292.79
12	133234434	133234576	POLE; -	27	245.18	204.74	257.66	361.26	301.85	301.59	296.1	235.98	349.21
12	133235861	133236115	POLE; -	26	207.96	206.06	230.11	300.16	256.28	261.26	254.13	190.7	294.35
12	133237535	133237770	POLE; -	25	171.87	166.02	201.34	243.9	223.14	222.33	207.46	153.79	265.92
12	133238093	133238290	POLE; -	24	266.67	195.18	243.13	350.93	290.79	292.55	286.63	244.7	350.7
12	133240570	133240754	POLE; -	23	208.13	199.22	219.54	301.2	260.69	276.62	253.46	203.65	281.95
12	133240936	133241068	POLE; -	22	195.53	176.59	229.99	292.5	271.15	293.79	216.59	207.65	295.78
12	133241868	133242056	POLE; -	21	243.11	202.4	253.53	323.19	267.9	301.76	259.8	219.57	306.52
12	133244069	133244254	POLE; -	20	227.08	203.66	250.4	327.9	281.85	288.49	279.31	210.51	317.91
12	133244922	133245108	POLE; -	19	225.8	202	261.47	331.96	284.05	302.52	285.89	203.78	314.35
12	133245201	133245343	POLE; -	18	257.19	247.8	290.99	365.49	321.97	354.03	306.11	262.48	391.39
12	133245377	133245545	POLE; -	17	237.11	209.2	273.38	330.58	264.44	298.3	289.81	233.28	350.62
12	133248781	133248928	POLE; -	16	237.77	232.89	275.24	374.97	307.25	307.91	312.08	228.25	330.42
12	133249193	133249445	POLE; -	15	226.83	234.86	277.28	328.2	312.84	310.57	314.79	222.73	363.64
12	133249730	133249883	POLE; -	14	221.33	216.08	251.73	322.42	273.36	302.44	272.84	215.35	335.86
12	133250141	133250313	POLE; -	13	195.7	191.66	236.27	297.5	264.71	290.03	255.49	198.45	284.38
12	133251964	133252123	POLE; -	12	211.11	182.31	205.07	307.98	262.64	260.13	252.43	174.96	259.26
12	133252301	133252426	POLE; -	11	223.69	194.43	251.22	360.38	275.85	311.99	298.58	215.69	313.23
12	133252660	133252810	POLE; -	10	273.62	241.47	289.01	369.03	308.11	350.98	325.44	245.97	355.89
12	133253112	133253259	POLE; -	9	210.71	185	226.54	301.91	270.63	286	261.59	194.24	296.96
12	133253929	133254049	POLE; -	8	259.81	241.9	242.93	353.69	296.94	312.33	322.5	238.55	368.27
12	133254144	133254325	POLE; -	7	245.07	198.17	252.4	332.91	279.97	309.42	291.13	228.74	306.28
12	133256063	133256257	POLE; -	6	234.57	210.37	282.49	343.26	298.93	309.69	297.74	235.79	343.51
12	133256520	133256652	POLE; -	5	279.54	262.41	306.95	388.62	335.26	349.23	361.01	259.47	394.62
12	133256744	133256828	POLE; -	4	260.6	223.22	277.07	375.13	296.73	339.38	332.33	275.72	372.2
12	133257173	133257293	POLE; -	3	242.93	212.15	253.19	339.73	263.84	298.75	269.63	230.98	309.12
12	133257704	133257885	POLE; -	2	226.87	220.73	251.87	303.23	290.08	300.46	295.49	219.58	303.1
12	133263820	133263921	POLE; -	1	56.69	80.98	64.3	110.39	66.41	82.89	77.2	54.45	109.05
13	32889597	32889824	BRCA2; +		221.61	183.6	222.14	262.15	205.06	236.93	130.04	193.35	228.79
13	32890539	32890684	BRCA2; +	1	349.36	222.32	361.98	403.12	346.02	384.64	243.53	295.43	335.93
13	32893194	32893482	BRCA2; +	2	410.75	229.25	409.23	389.59	332.93	395.89	236.95	298.25	333.01
13	32899193	32899341	BRCA2; +	3	369.06	221.14	377.99	340.05	324.58	385.08	228.09	287.79	338.67
13	32900218	32900307	BRCA2; +	4	370.13	214.1	362.88	347.57	297.24	436.72	245.52	284.53	345.53
13	32900359	32900439	BRCA2; +	5	420.89	236.51	434.8	387.14	322.51	441.47	269.37	322.17	400.79
13	32900616	32900770	BRCA2; +	6	368.92	217.6	391.62	379.42	344.58	400.79	221.67	323.05	349.67
13	32903560	32903649	BRCA2; +	7	287.04	158.41	282.32	250.73	228.78	298.42	187.89	227.11	246.4
13	32905036	32905187	BRCA2; +	8	326.32	207.91	335.28	307.51	277.9	305.2	186.52	263.68	299.95
13	32906389	32907544	BRCA2; +	9	407.22	244.2	407.93	385.56	358.29	400.3	253.8	320.22	367.78
13	32910382	32915353	BRCA2; +	10	401.72	243.66	405.99	383.94	350.07	410.47	252.65	322.39	367.77
13	32918675	32918810	BRCA2; +	11	317.54	166.1	302.69	269.89	259.97	322.62	180.75	250.74	303.97
13	32920944	32921053	BRCA2; +	12	362	202.96	330.45	312.18	283.33	332.43	215.44	269.76	312.18
13	32928978	32929445	BRCA2; +	13	418	252.36	417.4	380.35	335.25	418.42	290.6	326.8	371.63
13	32930545	32930766	BRCA2; +	14	329.69	208.97	338.87	325.12	297.21	311.73	235.4	264.95	285.38
13	32931859	32932086	BRCA2; +	15	377.19	230.49	362.75	366.98	323.85	386.36	287.21	328.54	328.36
13	32936640	32936850	BRCA2; +	16	339.66	203.06	343.61	338.75	306.46	336.97	267.1	259.8	299.07
13	32937296	32937690	BRCA2; +	17	328.59	216.93	348.31	309.46	269.86	345.8	265.46	260.02	289.89
13	32944519	32944714	BRCA2; +	18	371.81	216.99	376.57	349.73	314.02	363.09	279.39	285.39	330.63
13	32945073	32945257	BRCA2; +	19	367.38	188.74	342.59	303.65	302.94	349.46	254.82	263.98	296.96
13	32950787	32950948	BRCA2; +	20	320.06	180.94	317.43	353.64	323.58	306.38	221.93	241.18	282.75
13	32953434	32953672	BRCA2; +	21	395.78	224.62	350.01	369.81	343.92	371.93	258.37	304.42	344.73
13	32953867	32954070	BRCA2; +	22	383.08	256.2	370.98	359.96	281.69	404.95	288.2	307.55	349.9
13	32954124	32954302	BRCA2; +	23	368.63	248.96	379.18	390.98	307.54	405.96	280.73	319.06	319.8
13	32968806	32969090	BRCA2; +	24	394.81	226.93	424.86	419.45	387.48	423.63	247.36	335.91	343.24
13	32971015	32971201	BRCA2; +	25	374.66	206.52	372.07	365.58	335.58	369.63	220.74	298.51	317.49
13	32972279	32972926	BRCA2; +	26	424.6	262.89	418.14	406.65	387.72	422.61	259.21	322.86	359.46
13	48878029	48878205	RB1; +	1	177.62	140.99	178.97	215.5	165.73	191.11	80.56	127.25	190.69
13	48881396	48881562	RB1; +	2	414.01	211.29	383.58	352.16	317.99	391.99	261.41	273.69	390.6
13	48916715	48916870	RB1; +	3	395.75	218.91	372.04	378.85	335.21	375.16	200.14	324.15	380.62
13	48919196	48919355	RB1; +	4	441.01	179.52	369.52	342.52	301.83	417.93	200.32	264.44	399.01
13	48921941	48922019	RB1; +	5	376.06	189.43	319.19	288.8	268.62	343.68	188.73	253.04	304.92
13	48923072	48923179	RB1; +	6	363.31	167.06	293.48	274.48	249.99	320.81	193.49	223.47	312.45
13	48934133	48934283	RB1; +	7	376.96	185.85	380.93	331.08	306.96	391.3	209.25	290.94	357.52
13	48936931	48937113	RB1; +	8	374.66	209.8	380.32	392.9	374.23	376.68	225.54	314.88	361.64
13	48939010	48939127	RB1; +	9	356.85	207.66	356.81	360.42	298.7	359.75	215.52	301.47	353.58
13	48941610	48941759	RB1; +	10	345.07	190.41	341.44	306.55	285.54	361.43	209.11	279.09	332.5
13	48942643	48942760	RB1; +	11	351.78	220.9	352.05	365.04	334.47	336.53	219.65	267.25	329.89
13	48947521	48947648	RB1; +	12	419.13	173.9	322.73	337.18	275.83	381.73	221.56	262.24	371.72
13	48951034	48951190	RB1; +	13	363.74	201.9	354.82	353.56	344.03	346.55	215.96	311.62	323.54
13	48953710	48953806	RB1; +	14	243.71	151.21	239.63	254.33	209.79	234.73	123.2	199.67	233.98
13	48954169	48954240	RB1; +	15	228.71	128.97	234.17	247.46	176.53	227.85	151.26	195.57	214.32
13	48954281	48954397	RB1; +	16	276.77	191.34	294.56	312.8	268.97	305.35	196.34	244.9	257.99
13	48955363	48955599	RB1; +	17	378.4	213.78	376.5	360.86	341.69	372.89	240.27	288.71	348.16
13	49027109	49027267	RB1; +	18	401.21	229.44	386.35	405.02	358.06	369.81	252.68	315.23	355.23
13	49030320	49030505	RB1; +	19	399.54	236.06	398.6	405.06	369.91	386.44	225.92	311.92	349.76
13	49033804	49033989	RB1; +	20	291.88	181.01	273.87	285.77	261.57	275.22	188.13	218.4	245.99
13	49037847	49037991	RB1; +	21	397.61	195.88	390.39	326.52	316.27	387.21	207.77	271.38	348.44
13	49039114	49039267	RB1; +	22	229.57	127.6	238.77	238.16	207.49	212.86	143.82	173.85	198.6
13	49039321	49039524	RB1; +	23	376.67	227.85	386.09	399.86	415.06	401.77	247.72	305.85	326.28
13	49047476	49047546	RB1; +	24	342.44	177.9	337.99	320.49	250.85	333.35	206.42	263.2	307.55
13	49050817	49050999	RB1; +	25	399.31	232.49	417.18	408.36	398.02	415.22	213.96	345.26	370.97
13	49051471	49051560	RB1; +	26	369.37	226.11	340.78	374.3	291.41	351.82	207.19	316.91	378.04
13	49054114	49054227	RB1; +	27	399.83	230.65	403.96	425.89	374.62	382.89	206.04	321.39	336.25
14	64694231	64694667	ESR2; -	8	322.35	245.68	411.28	431.73	362.53	399.7	383.76	307.7	348.02
14	64701668	64701888	ESR2; -	7	245.42	192.52	343.37	347.32	298.29	329.51	298.33	265.17	271.86
14	64716244	64716417	ESR2; -	6	287.98	235.9	368.39	348.49	314.34	362.46	393.86	303.14	307.95
14	64723924	64724102	ESR2; -	5	212.7	184.45	314.02	306.65	264.61	287.19	292.26	228.47	253.66
14	64727147	64727486	ESR2; -	4	206.6	190.54	291.41	287.99	247.56	276.88	269.97	219.17	235.53
14	64735493	64735649	ESR2; -	3	224.26	203.97	332.16	338.41	315.47	312.41	309.4	259.61	272.89
14	64746679	64746891	ESR2; -	2	255.85	217.05	359.8	359.83	287.52	331.8	338.65	279.09	306.61
14	64749322	64749813	ESR2; -	1	253.91	194.81	360.18	311.59	309.43	319.48	368.75	273.74	264.33
14	75483766	75483924	MLH3; -	12	226.06	189.58	328.82	341.78	303.19	280.87	286.96	240.08	252.16
14	75485512	75485703	MLH3; -	11	254.78	220.77	387.67	354.77	297.07	344.3	361.21	272.14	272.52
14	75489497	75489615	MLH3; -	10	260.08	227.6	369.04	331.37	312.13	330.97	372.5	273.49	299.76
14	75489678	75489741	MLH3; -	9	280.02	246.97	382.81	386.25	362.28	374.38	433.33	266.58	298.8
14	75497226	75497425	MLH3; -	8	278.28	220.18	359.92	339.6	307.64	346.64	399.95	262.71	319.67
14	75498751	75498902	MLH3; -	7	277.43	243.73	389.83	364.77	326.8	363.16	422.49	279.05	312.75
14	75500102	75500213	MLH3; -	6	256.7	201.76	343.67	314.55	314.65	281.12	354.54	246.02	279.77
14	75505023	75505135	MLH3; -	5	277.12	219.5	388.33	362.58	362.75	341.47	401.86	243.53	308.16
14	75506594	75506738	MLH3; -	4	165.96	149.69	247.1	232.57	221.79	238.32	274.74	164.19	210.43
14	75508298	75508423	MLH3; -	3	243.81	227.39	312.77	328.23	283.53	301.87	362.37	259.22	282.15
14	75509062	75509200	MLH3; -	2	210.94	194.63	293.55	295.35	268.1	287.7	321.91	218.68	235.77
14	75513059	75516441	MLH3; -	1	288.71	251.07	408.41	383.25	337.69	364.27	385.38	297.51	333.16
14	75518063	75518255	MLH3; -		204.79	205.6	316.92	313.76	290.3	294.64	278.18	214.77	294.34
14	105236659	105236777	AKT1; -	13	180.14	163.27	230.96	242.35	207.79	237.92	137.34	152.9	188.95
14	105237062	105237204	AKT1; -	12	244.4	200.78	313.8	356.32	278.92	323.94	188.06	218.72	280.74
14	105238682	105238809	AKT1; -	11	199.19	167.8	255.7	278.33	227.14	253.72	132.08	154.77	246.75
14	105239195	105239449	AKT1; -	10	198.54	165.12	262.27	295.41	239.58	251.4	147.59	163.53	219.53
14	105239568	105239736	AKT1; -	9	258.02	210.53	330.29	358.62	295.07	328.22	169.02	218.27	267.86
14	105239772	105239937	AKT1; -	8	257.52	196.43	361.2	362.75	309.58	328.13	176.32	215.57	276.81
14	105240229	105240337	AKT1; -	7	225.09	180.18	285.51	305.95	286.41	295.18	152.53	168.11	252.81
14	105241255	105241360	AKT1; -	6	265.67	188.97	310.35	358.44	296.71	305.59	180.85	198.17	271.87
14	105241393	105241564	AKT1; -	5	294.63	221.45	359.52	392.39	350.7	358.32	196.02	226.13	314.08
14	105241969	105242156	AKT1; -	4	241.57	194.93	347.1	372.21	302.49	322.57	161.03	207.97	253.18
14	105242976	105243127	AKT1; -	3	212.48	183.24	263.76	291.44	272.11	263.34	136.48	160.25	242.45
14	105246405	105246573	AKT1; -	2	272.09	219.36	357.29	433.51	352.72	357.19	190.82	226.86	268.11
14	105258915	105259079	AKT1; -	1	193.43	173.9	259.58	276.96	241.25	263.78	131.17	154.13	223.58
14	105259444	105259958	AKT1; -		301.17	252.4	407.01	488.03	397.2	410.96	230.85	264.49	332.78
15	29993779	29993913	TJP1; -	28	192.29	224.27	331.37	352.69	331.72	376.13	377.53	279.07	215.35
15	29996406	29996529	TJP1; -	27	162.63	220.13	341.48	380.12	323.39	348.84	294.79	263.39	192.66
15	29997712	29997969	TJP1; -	26	220.46	238.53	428.99	453.47	386.49	411.83	393.73	324.53	245.43
15	30000743	30001260	TJP1; -	25	209.59	280.2	420.44	449.69	393.76	426.46	427.16	321.43	252.32
15	30003015	30003224	TJP1; -	24	188.27	210.45	354.52	393.79	323.95	376.12	352.15	294.5	205.5
15	30008795	30009062	TJP1; -	23	217.56	230.33	418.5	419.86	382.31	420.74	394.4	298.59	227.92
15	30010205	30010342	TJP1; -	22	120.68	131.02	216.75	260.78	211.53	230.5	215.71	181.62	142.82
15	30010450	30011362	TJP1; -	21	181.42	236.26	361.9	390.6	338.67	358.1	332.88	272.5	214.42
15	30011961	30012240	TJP1; -	20	179.69	227.83	354.57	384.69	314.64	352.94	328.41	277.71	220.9
15	30012542	30012932	TJP1; -	19	191.34	222.33	378.22	402.36	368.73	381.47	350.86	293.7	222.14
15	30018563	30018703	TJP1; -	18	204.81	260.26	405.82	457.19	365.52	397.35	370.1	328.7	246.72
15	30018965	30019215	TJP1; -	17	196.52	251.32	399.76	398.94	364.21	403.05	398.45	309.95	234.22
15	30020121	30020243	TJP1; -	16	187.56	222.18	360.59	369.41	324.71	349.67	370.56	297.74	229.84
15	30024617	30024752	TJP1; -	15	226.49	256.93	411.8	409.22	399.21	427.1	421.4	311.93	275.65
15	30024815	30025039	TJP1; -	14	202.4	246.1	397.87	407.84	350.39	388.66	409.68	301.38	262.24
15	30025278	30025537	TJP1; -	13	218.6	213.82	397.98	409.57	357.78	404.63	380.69	298.15	237.58
15	30026458	30026606	TJP1; -	12	208.53	251.51	363.79	397.94	341.73	382.76	424.1	291.19	240.67
15	30029448	30029638	TJP1; -	11	223.34	239.16	413.61	403.11	355.13	404.35	449.27	311.9	247.28
15	30033515	30033660	TJP1; -	10	171.53	173.26	319.9	320.68	312.97	289.42	312.83	254.53	208.86
15	30034826	30035005	TJP1; -	9	206.7	229.73	373.04	388.89	349.27	369.28	411	295.99	220.49
15	30053322	30053509	TJP1; -	8	176.36	202.23	352.8	349.5	303.03	355.81	310.86	273.38	211.16
15	30053784	30053992	TJP1; -	7	187.3	197.85	358.19	367.16	329.56	358.33	343.4	292.53	219.1
15	30054518	30054661	TJP1; -	6	184.67	228.92	391.24	376.1	374.54	393.74	383.25	311.92	238.07
15	30058449	30058765	TJP1; -	5	187.41	216.31	377.55	392.18	357.61	388.59	387.49	297.63	239.95
15	30064247	30064389	TJP1; -	4	220.97	241.97	418.82	421.92	372.89	419.95	427.95	303.57	275.59
15	30065416	30065580	TJP1; -	3	192.3	226.96	333.59	348.53	303.79	350.57	327.16	266.78	207.02
15	30092829	30092925	TJP1; -	2	185.9	190.4	336.23	336.2	271.08	326.93	310.44	251.63	204.67
15	30114185	30114251	TJP1; -	1	12.97	56.34	52.1	47	59.88	70.45	60.79	33.37	44.64
15	51502986	51503273	CYP19A1; -	9	241.81	242.26	401.17	446.12	412.35	438.15	318.02	310.08	245.39
15	51504497	51504778	CYP19A1; -	8	253.91	269.22	421	491.16	437.39	470.73	366.53	369.73	297.4
15	51507247	51507449	CYP19A1; -	7	235.81	241.13	423.34	471.84	417.29	465.56	372.01	358.67	273.04
15	51507880	51508034	CYP19A1; -	6	235.74	238.98	409.03	437.06	412.32	472.45	380.66	349.58	255.73
15	51510718	51510872	CYP19A1; -	5	220.45	221.55	356.68	394.74	380.97	398.97	322.59	295.49	228.73
15	51514526	51514742	CYP19A1; -	4	214.28	200.44	359.87	407.75	341.34	392.01	336.86	304.93	239.37
15	51519956	51520150	CYP19A1; -	3	173.51	203.87	358.61	425.55	357.86	359.19	352.45	266.14	220.19
15	51529036	51529226	CYP19A1; -	2	236.98	224.38	386.25	445.47	386.24	423.87	306.14	336.39	239.21
15	51534945	51535167	CYP19A1; -	1	230.65	237.22	407.33	462.54	407.58	460.74	354.95	334.66	257.69
15	51615993	51616141	CYP19A1; -		228.05	238.48	428.95	458.72	405.17	428.25	378.15	306.3	247.99
15	51630672	51630815	CYP19A1; -		221.6	213.42	380.03	408.42	404.17	392.17	322.31	294.81	223.84
15	66679191	66679785	MAP2K1; +	1	81.71	147.12	182.87	167.76	131.77	156.12	186.33	117.63	106.33
15	66727345	66727595	MAP2K1; +	2	137.11	155.63	265.14	243.16	215.68	245.07	284.5	190.42	141.92
15	66729064	66729250	MAP2K1; +	3	127.57	198.17	285.04	285.17	242.55	269.58	342.36	223.66	151.96
15	66735598	66735715	MAP2K1; +	4	137.75	195.66	272.72	297.24	216.71	249.9	387.07	189.58	142.03
15	66736974	66737065	MAP2K1; +	5	108.21	129.09	189.71	186.38	200.99	189.57	284.84	159.95	128.09
15	66774073	66774237	MAP2K1; +	6	161.21	196.96	320.41	331.8	290.9	287.47	338.14	210.12	177.81
15	66777308	66777549	MAP2K1; +	7	121.86	159.6	245.76	261.64	246.16	251.42	238.62	184.81	146.13
15	66779546	66779650	MAP2K1; +	8	144.1	193.7	306.05	336.43	279.77	273.62	346.76	202.94	162.98
15	66781533	66781634	MAP2K1; +	9	153.58	212.27	301.63	312	261.36	262.28	297.05	218.83	156.98
15	66782036	66782121	MAP2K1; +	10	178.19	184.94	347.27	319.06	265.87	311.21	334.22	245.26	187.77
15	66782820	66782973	MAP2K1; +	11	145.88	194.75	317.33	297	304.65	292.63	300.04	207.17	177.62
16	23614761	23615010	PALB2; -	13	150.73	191.66	318.18	251.75	226.75	238.56	268.03	201.29	170.26
16	23619165	23619353	PALB2; -	12	130.74	193.68	303.77	282.67	230.9	241.5	250.24	218.9	149.05
16	23625305	23625432	PALB2; -	11	137.48	202.06	322.38	264.66	241.05	268.91	309.51	234.64	169.76
16	23632663	23632819	PALB2; -	10	130.3	172.36	301.61	258.83	239.6	251.44	263.41	208.75	156.43
16	23634270	23634471	PALB2; -	9	131.81	159.89	279.39	260.33	245.51	249.42	251.55	221.6	136.59
16	23635310	23635435	PALB2; -	8	187.99	245.05	342.72	316.91	279.75	288.63	329.2	239.1	186.44
16	23637537	23637738	PALB2; -	7	151.58	219.47	338.45	309.42	266.19	287.72	288.87	221.85	168.09
16	23640505	23640616	PALB2; -	6	155.38	209.28	290.06	289.97	236.46	268.04	225.48	221.11	180.09
16	23640941	23641810	PALB2; -	5	153.86	200.99	340.99	294.57	266.63	281.01	255.68	224.65	175.14
16	23646163	23647675	PALB2; -	4	165.47	204.85	342.64	319.96	274.57	288.52	261.83	244.22	189.72
16	23649151	23649293	PALB2; -	3	157.83	244.9	346.69	328.92	283.43	292.36	286.6	240.63	194.2
16	23649371	23649470	PALB2; -	2	141.09	213.97	350.77	277.53	273.96	281.71	256.42	239.66	199.6
16	23652411	23652698	PALB2; -	1	110.05	167.05	228.37	224.39	186.51	207.09	155.03	159.74	136.76
16	30127969	30128131	MAPK3; -	8	99.34	150.69	262.84	248.36	215.36	202.56	164.75	165.61	114.89
16	30128195	30128344	MAPK3; -	7	153.05	210.94	331.24	306.47	288.53	272.72	218.79	179.17	157.63
16	30128455	30128626	MAPK3; -	6	151.35	200.43	351.51	319.05	297.26	284.23	213.22	192	169.13
16	30128971	30129125	MAPK3; -	5	137.08	185.57	308.5	282.36	256.52	238.21	196.01	193.48	151.57
16	30129348	30129504	MAPK3; -	4	120.91	173.78	297.58	262.52	234.96	240.76	195.17	201.7	149.83
16	30129650	30129879	MAPK3; -	3	115.17	156.07	254.37	228.69	208.6	224.65	183.57	162.9	132.33
16	30133125	30133347	MAPK3; -	2	130.48	173.91	266.31	254.48	210.39	219.94	200.51	175.15	134
16	30134341	30134550	MAPK3; -	1	47.7	102.26	104.47	120.57	96.72	90.61	94.43	65.69	76.24
16	68771299	68771386	CDH1; +	1	41.64	75.93	96.97	78.26	43.81	70.93	38.64	49.69	50.84
16	68772180	68772334	CDH1; +	2	110.46	167.95	244.37	223.22	120.02	195.5	119.71	141.2	145.48
16	68835553	68835816	CDH1; +	3	158.04	222.36	357.73	324.51	188.23	272.47	195.55	222.39	178.25
16	68842307	68842490	CDH1; +	4	191.18	238.13	360.51	351.18	202.73	305.79	216.89	259.13	225.1
16	68842576	68842771	CDH1; +	5	175.21	213.37	342.16	316.61	200.25	291.51	173.21	228.63	183.8
16	68844080	68844264	CDH1; +	6	142.69	185.43	301.1	294.12	187.15	253.24	165.17	207.39	157.36
16	68845567	68845782	CDH1; +	7	144.77	200.63	327.59	288.47	173.06	240.64	175.18	219.81	162.44
16	68846018	68846186	CDH1; +	8	145.21	195.96	295.7	258.44	164.1	255.23	166.41	199.73	155.47
16	68847196	68847418	CDH1; +	9	151.21	203.72	295.49	289.66	172.12	238.35	170.83	208.15	162.14
16	68849398	68849682	CDH1; +	10	168.93	205.93	313.97	301.49	181.4	262.84	185.69	224.58	170.36
16	68853163	68853348	CDH1; +	11	144.69	185.18	302.98	295.54	174.51	255.81	180.8	179.38	161.34
16	68855884	68856148	CDH1; +	12	137.76	194.68	306.92	299.8	178.73	268.31	159.44	215.69	163.83
16	68857282	68857549	CDH1; +	13	140.42	199.06	284.34	292.22	153.9	259.57	141.56	175.78	165.36
16	68862057	68862227	CDH1; +	14	158.26	189.7	336.92	307.27	178.08	279.46	180.87	218.08	169.24
16	68863537	68863720	CDH1; +	15	138.24	179.48	276.37	278.77	167.6	240.81	188.3	210.81	169.87
16	68867173	68867422	CDH1; +	16	129.1	187.61	285.12	281.06	165.42	238.82	175.12	176.82	168.07
16	88744836	88745057	SNAI3; -	3	146.8	183.03	303.71	309.3	184.39	273.05	125.15	175.25	179.14
16	88747482	88748142	SNAI3; -	2	158.11	204.16	320.28	319.84	186.29	304.96	144.01	198.31	194.74
16	88752719	88752834	SNAI3; -	1	124.34	187.37	242.38	267.87	139.76	258.93	115.87	143.88	157.07
17	7572908	7573028	TP53; -	10	243.4	175.13	276.69	252.29	234.36	202.64	232.33	169.83	209.36
17	7573907	7574053	TP53; -	9	214.73	165.14	227.48	223.16	205.45	195.7	195.74	155.34	200.95
17	7576833	7576946	TP53; -	8	281.42	207.93	373.6	312.19	304.39	261.49	283.23	210.63	236
17	7576999	7577175	TP53; -	7	270.58	193.38	308.34	286.98	257.27	246.62	239.49	196.88	247.12
17	7577479	7577628	TP53; -	6	190.88	160.29	235.15	229.89	173.57	179.06	181.93	152.19	169.07
17	7578157	7578309	TP53; -	5	244.35	213.36	286.51	284.38	264.29	223.63	228.39	173.85	225.05
17	7578351	7578574	TP53; -	4	203.03	191.47	269.04	241.72	221.63	202.39	198.08	161.93	190.23
17	7579292	7579610	TP53; -	3	244.08	190.53	277.01	262.27	245.1	216.41	220.71	171.18	231.11
17	7579680	7579741	TP53; -	2	185.69	137.03	275.63	242.48	182.44	151.24	183.21	167.74	170.48
17	7579819	7579960	TP53; -	1	243.87	181.64	297.47	249.44	244.88	207.85	236.34	179.16	218.15
17	7590675	7590888	TP53; -		254.79	202.85	283.61	303.72	226.05	261.5	218.86	174.5	222.66
17	33427953	33428075	RAD51D; -	10	278.79	181.42	327.56	283.31	283.8	283.53	216.32	220.96	247.13
17	33428200	33428404	RAD51D; -	9	278.55	199.29	320.52	283.08	270.37	244.71	195.16	212.74	238.9
17	33430253	33430363	RAD51D; -	8	278.97	206.09	348.85	308.3	272.43	274.89	233.69	234.48	251.18
17	33430453	33430583	RAD51D; -	7	287.9	196.62	326.92	323.43	272.57	261.9	218.65	209.63	245.83
17	33433385	33433520	RAD51D; -	6	227.29	145.64	251.14	235.09	239.83	216.72	194.26	176.13	204.5
17	33433987	33434161	RAD51D; -	5	277.78	174.16	315.41	255.83	254.13	260.89	234.52	200.18	248.65
17	33434365	33434486	RAD51D; -	4	270.75	195.28	308.75	289.08	297.61	253.3	229.21	205.13	226.18
17	33445500	33445658	RAD51L3-RFFL; -		225.67	183.47	243.09	251.75	223.86	231.41	175.06	176.03	194.26
17	33446110	33446211	RAD51D; -	2	258.25	200.07	292.38	275.01	232.49	271.31	203.89	187.42	224.43
17	33446531	33446908	RAD51D; -	1	192.36	160.85	213.56	225.63	193.02	204.6	142.64	147.72	207.55
17	36047356	36047415	HNF1B; -	9	209.48	136.32	205.18	207.68	202.18	222.9	126.63	147.63	178.32
17	36059062	36059220	HNF1B; -	8	315.22	202.08	325.53	373.64	323.91	332.8	188.38	230.55	273.41
17	36060968	36061202	HNF1B; -	7	289.46	168.8	283.64	316.35	258.24	289.38	162.58	215.39	239.15
17	36064904	36065076	HNF1B; -	6	364.49	221.41	364.69	403.32	345.51	368.31	227.1	277.85	286.94
17	36070491	36070691	HNF1B; -	5	338.89	229.2	371.3	419.16	325.48	373.45	204.42	257.72	307.21
17	36091566	36091841	HNF1B; -	4	296.13	199.25	309.42	327.47	288.21	304.2	183.96	205.61	258.79
17	36093530	36093834	HNF1B; -	3	324.34	211.11	355.31	361.51	339.54	349.34	203.57	232.89	277.19
17	36099411	36099650	HNF1B; -	2	300.2	188.25	329.1	343.35	291.25	336.15	185.08	209	271.55
17	36104512	36105089	HNF1B; -	1	317.1	223.94	344.28	376.25	308.71	367.01	192.82	229.02	300.26
17	37856211	37856584	ERBB2; +	1	200.3	160.18	227.01	223.39	202.84	218.32	142.62	142.8	201.23
17	37863223	37863414	ERBB2; +	2	213.48	145.77	250.36	248.99	204.32	215.58	137.73	151.41	207.59
17	37864554	37864807	ERBB2; +	3	269.42	158.29	285.91	303.7	252.94	256.09	165.92	178.47	218.87
17	37865551	37865725	ERBB2; +	4	243.85	174.18	237.84	259.15	221.93	227.03	160.93	179.65	195.83
17	37866046	37866154	ERBB2; +	5	308.52	187.88	348.05	337.75	280.73	262.17	186.7	204.61	268.35
17	37866319	37866474	ERBB2; +	6	218.76	141.86	228.57	217.99	210.69	220.82	126.66	149.08	202.61
17	37866573	37866754	ERBB2; +	7	280.77	218.54	312.31	305.1	291.26	302.77	202.73	205.01	240.14
17	37868161	37868320	ERBB2; +	8	229.83	156.99	261.31	264.39	240.28	235.44	178.76	170.15	212.56
17	37868555	37868721	ERBB2; +	9	250.64	190.2	302.3	298.6	254.46	263.7	181.92	191.26	256.35
17	37871519	37871632	ERBB2; +	10	289.11	193.64	312.56	320.83	265.31	281.7	216.67	183.86	252.96
17	37871679	37871809	ERBB2; +	11	304.64	205.5	358.29	356.18	293.37	301.02	229.29	215.92	259.34
17	37871973	37872212	ERBB2; +	12	268.42	197.65	319.5	305.35	244.55	243.28	183.83	187.51	239.08
17	37872534	37872706	ERBB2; +	13	241.85	186.75	285.08	329.58	242.6	293.58	177.48	189.2	236.16
17	37872748	37872878	ERBB2; +	14	268.64	201.89	297.59	316.1	243.48	276.47	190	197.03	249.66
17	37873553	37873753	ERBB2; +	15	261.63	190.06	297.85	288.09	233.39	273.52	189.28	176.6	229.07
17	37876020	37876107	ERBB2; +	16	236.11	159.85	279.26	264.51	257.48	216.59	174.78	179.11	225.59
17	37879552	37879730	ERBB2; +	17	296.77	209.16	322.16	311.74	277.57	281.23	244.13	200.42	270.07
17	37879771	37879933	ERBB2; +	18	285.13	193.04	266.34	305.63	217.99	243.45	220.97	175.66	227.98
17	37880145	37880283	ERBB2; +	19	254.17	179.06	318.78	307.91	253.69	260.5	214.49	177.73	247.57
17	37880959	37881184	ERBB2; +	20	255.52	191.8	306.29	312.2	261.63	267.9	203.93	188.04	220.75
17	37881282	37881477	ERBB2; +	21	302.97	197.36	334.32	347.61	307.54	278.79	233.79	197.16	261.22
17	37881560	37881675	ERBB2; +	22	293.72	177.88	289.7	306.94	251.31	257.36	201.87	176.26	230.09
17	37881940	37882126	ERBB2; +	23	270.45	188.38	303.59	292.46	268.51	243.98	195.3	192.67	223.88
17	37882795	37882932	ERBB2; +	24	266.18	188.35	320.22	285.24	258.54	248.67	214.35	192.77	247.36
17	37883048	37883276	ERBB2; +	25	275.49	176.79	318.98	299.45	245.42	284.32	181.82	195.16	250.21
17	37883528	37883820	ERBB2; +	26	295.32	192.38	319.5	318.68	276.86	307.63	207.14	206.4	248.52
17	37883922	37884317	ERBB2; +	27	303.59	202.08	363.32	347.66	324.12	327.26	224.12	217.69	276.33
17	41197676	41197839	BRCA1; -	22	149.12	115.16	185.56	170.59	159.4	138.73	138.95	122.32	131.82
17	41199640	41199740	BRCA1; -	21	239.88	158.57	284.81	244.08	241.85	244.48	237.87	177.02	202.79
17	41201118	41201231	BRCA1; -	20	254.18	171.91	275.98	279.82	207.61	244.2	228.04	208.03	221.33
17	41203060	41203154	BRCA1; -	19	253.29	169.48	289.71	261.89	233.59	252.63	220.11	195.08	224.14
17	41209049	41209172	BRCA1; -	18	262.29	203.13	303.95	288.62	248.37	282.06	276.4	204.59	248.9
17	41215330	41215410	BRCA1; -	17	226.75	168.96	252.35	242.78	242.16	211.79	236.01	174.11	196.67
17	41215871	41215988	BRCA1; -	16	288.75	192.08	292.54	264.67	254.2	271.69	304.26	241.27	244.96
17	41219605	41219732	BRCA1; -	15	223.95	168.66	218.63	220.15	198.24	223.43	208.98	177.7	184.55
17	41222925	41223275	BRCA1; -	14	301.67	211.88	323.21	278.13	254.5	277.6	255.68	227.66	245.02
17	41226328	41226558	BRCA1; -	13	278.05	202.4	304.96	306.72	252.87	284.27	279.81	240.96	250.86
17	41228485	41228651	BRCA1; -	12	276.9	206.98	288.67	293.46	228.04	264.62	236.01	219.29	246.13
17	41234401	41234612	BRCA1; -	11	261.11	204.51	304.35	277.73	254.43	271.26	249.76	209.84	237.25
17	41242941	41243069	BRCA1; -	10	220.22	155.35	256.7	232.49	196.61	204.35	173.82	160.7	188.54
17	41243432	41246897	BRCA1; -	9	321.01	230.48	336.1	325.31	279.41	311.92	274.15	264.97	275.87
17	41247843	41247959	BRCA1; -	8	305.04	211.79	304.83	297.8	269.27	275.76	272.63	233.85	253.64
17	41249241	41249326	BRCA1; -	7	278.91	190.09	299.27	239.66	230.9	243.52	222.5	206.33	239.97
17	41251772	41251917	BRCA1; -	6	317.18	206.96	332.08	302.58	270.81	268.75	307.04	218.21	267.61
17	41256119	41256298	BRCA1; -	5	227.53	188.81	248.96	243.2	200.77	234.29	266.14	185.13	221.25
17	41256865	41256993	BRCA1; -	4	260.28	188.6	280.4	279.98	249.89	247.86	264.61	219.43	255.07
17	41258453	41258570	BRCA1; -	3	270.75	183.05	287.73	257.61	181.3	242.87	278.14	193.05	218.95
17	41267723	41267816	BRCA1; -	2	241.91	184.34	250.02	235.37	196.22	222.65	209.1	187.49	205.48
17	41276014	41276152	BRCA1; -	1	172.96	123.22	167.79	167.32	143.35	166.07	141.29	112.63	143.78
17	41277268	41277520	BRCA1; -		240.96	178.72	255.28	288.78	211.86	230.21	188.11	169.81	187.7
17	56769914	56770169	RAD51C; +	1	196.23	178.85	242.04	235.27	196.13	190.86	168.33	176.24	197.7
17	56772272	56772570	RAD51C; +	2	276.88	204.67	303.73	288.83	248.32	260.18	263.34	209.41	237.73
17	56774034	56774240	RAD51C; +	3	247.12	192.36	284.84	249.34	255.18	215.72	259.24	196.16	215
17	56780537	56780710	RAD51C; +	4	266.81	197.3	298.39	260.37	216.51	245.23	293.12	222.39	243.79
17	56787200	56787371	RAD51C; +	5	286.97	203.61	301.79	258.92	227.79	253.57	255.09	201.92	235.91
17	56798087	56798193	RAD51C; +	6	245.45	195.39	310.47	280.49	222.17	245.02	249.11	238.64	223.57
17	56801381	56801481	RAD51C; +	7	223.08	176.24	245.53	250.37	209.88	211.96	223.51	207.12	199.92
17	56809825	56809925	RAD51C; +	8	240.16	170.11	254.07	234.03	213.83	214.61	239.29	218	199.11
17	56811459	56811603	RAD51C; +	9	237.63	184.04	278.99	258.45	233.12	240.79	223.78	206.85	211.04
17	58677524	58678267	PPM1D; +	1	203.1	208.45	267.53	245.9	191.72	246.55	152.6	178.23	222.08
17	58700862	58701130	PPM1D; +	2	288.88	184.04	338.46	290.01	279.27	276.82	230.5	233.8	245
17	58711194	58711358	PPM1D; +	3	306.22	197.36	317.19	304.6	252.81	287.79	255.84	244.34	244.95
17	58725233	58725463	PPM1D; +	4	279.68	232.45	315.27	296.7	277.5	279.58	247.42	234.62	257.35
17	58733940	58734222	PPM1D; +	5	282.15	206.79	302.51	264.04	247.25	261.56	248.95	222.82	226.73
17	58740336	58740933	PPM1D; +	6	306.9	224.24	352.75	323.81	278.59	303.81	263.77	241.47	272.77
17	59760638	59761521	BRIP1; -	19	372.87	245.95	369.28	377.66	325.5	380.92	270.21	329.28	360.12
17	59763177	59763546	BRIP1; -	18	343.58	213.62	352.2	343.34	315.23	363.97	239.3	300.03	301.21
17	59770771	59770893	BRIP1; -	17	301.31	188.85	287.09	273.5	264.89	315.75	209.52	236.88	266.35
17	59793292	59793444	BRIP1; -	16	299.44	193.38	303	309.26	268.41	320.82	220.86	260.98	301.44
17	59820354	59820515	BRIP1; -	15	371.04	227.14	360.75	413.8	330.35	378.47	237.27	320.48	309.35
17	59821773	59821972	BRIP1; -	14	374.32	248.66	366.91	375.17	312.07	398.28	256.19	317.1	366.26
17	59853742	59853943	BRIP1; -	13	361.58	227.03	381.32	393.41	358.82	368.12	255.94	337.88	342.71
17	59857602	59857782	BRIP1; -	12	305.07	215.28	333.29	310.96	303.56	327.06	214.46	260.37	281.96
17	59858181	59858386	BRIP1; -	11	319.02	238.34	325.15	313.69	297.88	344.79	250.78	285.57	310.4
17	59861611	59861805	BRIP1; -	10	357.13	204.59	345.32	346.2	297.9	354.66	241.59	289.81	323.68
17	59870938	59871110	BRIP1; -	9	334.08	212.65	297.82	310.97	270.76	321.64	238.82	255.51	300.18
17	59876441	59876680	BRIP1; -	8	291.87	210.9	337.68	353.98	325.49	336.02	210.22	293.27	300.69
17	59878594	59878855	BRIP1; -	7	355.15	240.23	350.23	382.04	333.93	362.89	203.68	291.55	329.89
17	59885808	59886138	BRIP1; -	6	359.58	225.57	376.79	410.09	351.52	384.91	203.08	328.16	343.39
17	59924442	59924601	BRIP1; -	5	323.31	238.66	376.43	342.56	320.39	368.48	267.92	292.6	324.27
17	59926470	59926637	BRIP1; -	4	336.17	201.26	310.63	283.77	285	325.42	228.71	254.67	293.92
17	59934399	59934612	BRIP1; -	3	319.6	207.14	372.05	349.46	319.54	344.89	262.56	258.58	297.33
17	59937137	59937288	BRIP1; -	2	317.37	228.49	342.07	346.11	342.51	360.38	251.18	323	291.22
17	59938788	59938950	BRIP1; -	1	348.49	235.43	364.25	334.29	296.32	359.46	226.87	277.82	311.9
17	59940625	59940940	BRIP1; -		250.58	194.91	282.04	306.59	264.31	299.98	174.72	230.49	249.67
17	76210077	76210418	BIRC5; +	1	123.49	138.21	157.64	160.81	123.47	133.37	129.14	95.4	148.26
19	3094388	3094805	GNA11; +	1	10.46	12.59	9.92	12.7	12.66	12.58	10.75	12.19	12.14
19	3110127	3110351	GNA11; +	2	110.44	87.88	118.61	126.27	89.78	103.34	60.01	69.63	93.04
19	3113308	3113502	GNA11; +	3	243.76	188.33	254.6	304.4	235.35	241.18	174.42	169.31	206.21
19	3114922	3115090	GNA11; +	4	186.65	155.85	190.54	228.82	188.01	191.41	124.54	141.38	153.74
19	3118902	3119071	GNA11; +	5	261.36	184.1	251.85	262.43	210.95	244.02	154.14	164.9	179.31
19	3119184	3119377	GNA11; +	6	257.19	183.1	230.68	274.43	215.62	221.86	153.29	159.23	176.25
19	3120967	3121196	GNA11; +	7	189.2	168.47	213.37	225.29	200.9	204.88	129.3	129.95	166.53
19	4090577	4090726	MAP2K2; -	11	194.93	156.28	216.74	225.25	194.77	193.31	169.68	136.15	177.98
19	4094431	4094516	MAP2K2; -	10	197.16	189.02	269.63	258.67	226.97	208.26	172.34	150.62	202.15
19	4095366	4095467	MAP2K2; -	9	237.4	156.08	246.29	242.81	199.53	189.51	167.15	143.76	191.91
19	4097257	4097361	MAP2K2; -	8	182.52	153.04	219.18	246.03	179.18	192.1	194.78	131.55	175.5
19	4099179	4099432	MAP2K2; -	7	83.39	73.4	110.63	107.74	87.24	67.94	68.78	55.59	85.99
19	4100997	4101161	MAP2K2; -	6	145.75	122.28	176.08	162.79	141.16	133.22	101.01	104.81	126.96
19	4101207	4101298	MAP2K2; -	5	185.67	148.14	220.65	213.01	205.54	185.6	122.03	115.28	159.87
19	4102354	4102471	MAP2K2; -	4	143.3	121.98	191.36	163.86	165.75	127.1	115.42	101.76	129.19
19	4110487	4110673	MAP2K2; -	3	199.66	135.9	202.15	181.53	182.12	153.45	150.89	129.43	153.15
19	4117397	4117647	MAP2K2; -	2	115.88	81.67	147.87	138.94	116.48	110.32	97.56	79.02	98.87
19	4123761	4124146	MAP2K2; -	1	65.78	65.22	71.31	82	60.34	67.04	53.05	45.96	57.31
19	11071578	11071870	SMARCA4; +		55.51	75.86	60.67	67.37	45.73	63.11	55.23	37.54	45.37
19	11091433	11091548	SMARCA4; +		125.84	105.35	145.79	120.3	114.56	108.36	113.95	90.8	93.48
19	11094777	11095069	SMARCA4; +	1	174.54	158.99	245.18	229.61	178.39	186.34	139.23	127.77	158.62
19	11095929	11096101	SMARCA4; +	2	201.25	160.79	238.24	230.93	194.15	188.54	179.88	148.7	179.94
19	11096845	11097289	SMARCA4; +	3	214.38	180.93	228.55	237.59	185.38	202.18	178.63	142.35	171.98
19	11097561	11097699	SMARCA4; +	4	195.2	143.29	242.1	226.16	181.65	169.87	164.87	126.22	180.43
19	11098322	11098620	SMARCA4; +	5	161.56	135.13	188.13	195.17	155.33	162.69	140.14	123.46	143.74
19	11099973	11100139	SMARCA4; +	6	247.07	188.3	286.68	296.71	235.17	222.13	240.65	186.61	194.62
19	11101806	11102019	SMARCA4; +	7	199.92	137.15	200.56	189.62	159.88	167.18	152.25	129.07	134.68
19	11105484	11105697	SMARCA4; +	8	240.56	202.58	277.96	286.23	231.83	233.34	253.93	188.27	218.97
19	11106869	11107076	SMARCA4; +	9	201.36	171.37	230.08	213.99	178.01	193.72	179.69	143.75	194.22
19	11107150	11107240	SMARCA4; +	10	248.58	189.25	274.93	283.08	204.55	233.24	234.85	167.52	222.73
19	11113685	11113855	SMARCA4; +	11	244.51	185.89	248.22	252.98	234.98	209.23	228.91	175.88	214.68
19	11113996	11114093	SMARCA4; +	12	273.68	222.52	265.58	271	238.65	244.69	236.05	179.06	218.49
19	11118558	11118719	SMARCA4; +	13	201.71	155.73	205.88	218.44	183.64	168.77	179.94	141.98	169.44
19	11121037	11121227	SMARCA4; +	14	222.74	163.66	259.43	266.65	232.07	231.53	195.07	158.06	178.94
19	11123605	11123808	SMARCA4; +	15	261.16	203.04	254.88	275.7	222.11	247.52	196.77	179.14	206.29
19	11129613	11129719	SMARCA4; +	16	326.52	206.3	307.26	350.03	295.94	276.54	216.19	211.27	230.74
19	11130247	11130397	SMARCA4; +	17	248.22	173.62	250.87	268.03	229.38	235.41	175.32	180.38	194.51
19	11132381	11132663	SMARCA4; +	18	250.45	178.23	270.96	277.56	214.59	244.1	147.53	188.23	197.52
19	11134174	11134327	SMARCA4; +	19	319.76	210.16	317.95	353.12	280.97	275.82	218.19	193.29	231.87
19	11134987	11135134	SMARCA4; +	20	239.62	171.24	234.45	272.11	224.64	221.45	149.41	166.72	191.8
19	11136078	11136204	SMARCA4; +	21	206.14	157.83	233.5	243.07	208.18	226.83	147.61	150.67	173.92
19	11136956	11137042	SMARCA4; +	22	205.07	178.99	255.05	296.97	228.59	222.9	156.95	164.54	195.48
19	11138440	11138646	SMARCA4; +	23	325.27	227.77	337.43	349.86	302.58	327.11	232.77	208.4	274.71
19	11141386	11141589	SMARCA4; +	24	289.37	216.92	285.47	348.3	281.8	275.89	183.83	198.2	244.2
19	11143946	11144213	SMARCA4; +	25	237.26	176.78	271.99	301.11	220.16	230.91	151.78	178.87	205.56
19	11144423	11144561	SMARCA4; +		212.58	155.26	217.94	210.2	168.29	211.18	134.6	160.03	168.78
19	11144779	11144896	SMARCA4; +	26	257.78	194.01	237.64	281.03	225.25	251.17	178.03	163.92	212.82
19	11145570	11145828	SMARCA4; +	27	216.32	159.24	259.17	265.08	195.83	228.45	144.2	181.13	202.75
19	11151963	11152256	SMARCA4; +	28	277.39	193.04	274.49	285.78	231.73	259.22	203.74	179.56	200.33
19	11168911	11169059	SMARCA4; +	29	187.48	167.42	206.57	219.5	178.19	160.82	161.94	143.95	165.74
19	11169444	11169585	SMARCA4; +	30	200.3	161.47	225.36	230.95	170.27	177.3	167.67	143.23	160.65
19	11170409	11170581	SMARCA4; +	31	206.93	170.09	259.24	255.98	206.99	220.08	190.37	148.09	193.69
19	11170701	11170883	SMARCA4; +	32	228.61	177.67	257.45	261.55	205.92	215.67	187.58	148.07	203.98
19	11172440	11172511	SMARCA4; +	33	168.65	166.5	218.04	212.86	168.82	177.13	194.71	143.33	146.6
20	48599493	48599698	SNAI1; +	1	218.11	145.17	254.45	238.48	177.92	199.26	234.45	129.83	178.29
20	48600341	48600908	SNAI1; +	2	306.71	207.45	353.15	318.81	275.47	275.7	327	212.38	246.73
20	48604389	48604612	SNAI1; +	3	171.45	109.12	213.09	182.22	143.13	154.02	202.92	108.14	131.34
21	27012114	27012220	JAM2; +	1	154.71	154.9	198.6	217.07	267.57	230.4	187.15	179.76	231.94
21	27056175	27056280	JAM2; +	2	228.53	215.55	309.58	300.82	355.87	287.09	316.13	256.86	328.83
21	27062158	27062305	JAM2; +	3	263.22	232.66	370.07	358.14	426.59	364.48	377.47	292.9	363.19
21	27066048	27066240	JAM2; +	4	268.58	218.77	339.11	337.82	380.53	356.83	368.81	284.13	388.72
21	27070969	27071211	JAM2; +	5	300.14	220.81	385.85	383.21	444.53	384.93	419.89	316.11	407.91
21	27074462	27074601	JAM2; +	6	280.46	209.34	360.81	369.65	403.84	354.21	388.96	264.73	400.49
21	27078271	27078418	JAM2; +	7	258.54	197.25	332.44	335.85	363.11	335.03	344.55	276.26	388.68
21	27081726	27081781	JAM2; +	8	267.59	194.18	334.29	309.25	341.61	336.21	312.93	257.3	361.59
21	27084632	27084714	JAM2; +	9	267.73	174.73	341.47	305.69	346.67	318.36	325.72	258.07	389.13
21	27086932	27087004	JAM2; +	10	244.85	176.74	270.1	264.27	315.48	298.86	290.92	240.37	358.77
22	22123473	22123629	MAPK1; -	8	348.15	221.15	382.17	372.38	293.56	320.23	338.21	260.83	364.89
22	22127142	22127291	MAPK1; -	7	268.87	197.25	277.87	289.61	265.9	245.23	291.72	185.79	260.99
22	22142526	22142697	MAPK1; -	6	330.34	217.85	327.28	313.56	272.51	294.66	365.4	267.92	375.09
22	22142963	22143117	MAPK1; -	5	309.74	221.28	332.68	324.6	276.14	271.11	340.73	253.48	325.94
22	22153281	22153437	MAPK1; -	4	296.82	180.36	312.84	302.73	288.37	285.31	300.29	222.52	319.42
22	22160119	22160348	MAPK1; -	3	267.95	193.97	279.67	284.36	254.77	260.18	284.53	226.81	299.52
22	22161933	22162155	MAPK1; -	2	311.53	208.62	335.48	293.45	286.47	283.08	297.39	234.89	324.35
22	22221592	22221750	MAPK1; -	1	93.07	99.32	96.95	94.57	68.89	85.73	92.96	58.23	111.37
22	24129098	24129469	SMARCB1; +	1	216.45	206.72	252.97	250.18	181.86	222.89	200.05	154.8	261.33
22	24133923	24134101	SMARCB1; +	2	268.4	176.28	309.63	300.11	264.38	281.29	286.64	187.39	266.99
22	24135726	24135895	SMARCB1; +	3	278.7	184.71	262.56	251.11	225.08	230.22	261.19	192.76	261.14
22	24143111	24143288	SMARCB1; +	4	278.83	181.71	302.44	263.03	257.63	263.89	298.8	193.88	292.66
22	24145462	24145629	SMARCB1; +	5	256.49	189.41	262.27	244.23	234.56	211.26	271.27	183.43	245.58
22	24158937	24159143	SMARCB1; +	6	283.55	192.19	309.7	288.06	266.14	264.92	283.22	193.43	302.15
22	24167392	24167622	SMARCB1; +	7	285.46	220.13	316.96	303.76	305.23	291.45	262	216.81	329.71
22	24175739	24175910	SMARCB1; +	8	282.27	203.3	298.76	290.66	236.45	288.49	219.89	197.01	278.8
22	24176308	24176387	SMARCB1; +	9	234.15	152.18	267.84	276.36	221.3	242.27	169.2	157.1	248.02
