# Supplementary material for: Germline mutation in the TP53 gene in uveal melanoma
Source: Sci Rep. 2018 May 16;8:7618. doi: 10.1038/s41598-018-26040-0 (PMC5955881; doi:10.1038/s41598-018-26040-0)
Supplement: Supplementary file 6 — Primers used for Sanger sequencing analysis [file 41598_2018_26040_MOESM6_ESM.xlsx]

## Sheet: Supplementary Table S5
Supplementary Table S5: Primers used for Sanger sequencing analysis
	Forward 5'-3'	Reverse 5'-3'	confirmed variant
TP53 exon 2	CCCAGGGTTGGAAGTGTCTC	GTCAGTCCCATGGAATTTTCGC
TP53 exon 3	GCGAAAATTCCATGGGACTGAC	GTCAGAGGACCAGGTCCTCAG
TP53 exon 4 part 1	TGAGGACCTGGTCCTCTGAC	GTGTAGGAGCTGCTGGTGC
TP53 exon 4 part 2	CCAGGTCCAGATGAAGCTCC	GCCAGGCATTGAAGTCTCAT
TP53 exon 5	CTGTCTCCTTCCTCTTCCTACAG	GCAACCAGCCCTGTCGTC
TP53 exon 6	GACGACAGGGCTGGTTGC	CACTGACAACCACCCTTAACC
TP53 exon 7	TCTTGGGCCTGTGTTATCTCC	GGATGTGATGAGAGGTGGATGG
TP53 exon 8	GACAGGTAGGACCTGATTTCCTTAC	CTGAGGCATAACTGCACCCTTG
TP53 exon 9	CAAGGGTGCAGTTATGCCTCAG	GTCAAGAAGAAAACGGCATTTTGAG
TP53 exon 10	GAACCATCTTTTAACTCAGGTACTGTG	CTATGGCTTTCCAACCTAGGAAG
TP53 exon 11	GGCACAGACCCTCTCACTC	GCTTCTGACGCACACCTATTG
ATM exon 10	GGTCAAACCTAGAAAGCTCA	AGTAACAAACTATGAAAATGA	c.1522C>T
ATM exon 37	GCAGTATGTTGAGTTTATGGCA	GCAACTGTTGGCAACTTTTAT	c.5558A>T
ATM exon 40	TTTGTTTGCCACCTTCATTAG	AAATTCAGTTTAAAAATCACATGG	c.5975A>C
ATM exon 48 duplication	GTGGCAACTGGTTAGCAG	GCCACAAACCCTCAGAC	c.7010_7065dup
BAP1 exon 7	GAGCTGTGGGAGCTGATGTG	CATGGTCAATGGGGTAGACCTTC	c.505_506insC
BAP1 exon 2,3	CTGACCATCACCCCCTCCTC	GTTCCTGGCACTGTCTTCCCTAAG	c.79delG
BARD1 exon 10	CCACTTAGGTAAATTGCTTGATTTTAATG	GAAAGGGCAGAAGTTCTTCCTG	c.1973G>A
CDH1 exon 16	CAGATGACAGGTGTGCCCTTC	CCAGCAACGTGATTTCTGCATTTC	c.2465C>G
GNA11 exon 5	CCTGGGATTGCAGATTGGGC	GACTCCACCAGGACTTGGTCG	c.626A>T
GNAQ exon 5	GACTTGGATGATCATCGTCATTCAAG	GAGAACTTGATCATATTCACTAAGCGC	c.626A>C
MET exon 14	GAGTTCTGGGCACTGGGTC	CAACAATGTCACAACCCACTGAG	c.3029C>T
MLH3 exon 2	CTCATTTTCTCCAGCTTCTGATGCTAC	CTACTCTTCAGAAGCGTGTGACTTC	c.1258G>A
PARD3 exon 7	CCTATGCACTTGGTGGGATTTTTG	GTCAACACCACTCTCTATCTGAGC	c.875G>C
SF3B1 exon 14	CCAACTCATGACTGTCCTTTCTTTG	CAGCCCATAAGAATAGCTATCTGTTGTAC	c.1874G>T
TJP1 exon 7	GCAAGGAGTGGTTTGGATATTTCTG	GAACGTTCAAACAGAATCACACTCAC	c.704C>A
MSH2 exon 1	CTTAGTGGGTGTGGGGTCG	CACTCTCTGAGGCGGGAAAG	c.4G>A
