# Supplementary material for: Germline mutation in the TP53 gene in uveal melanoma
Source: Sci Rep. 2018 May 16;8:7618. doi: 10.1038/s41598-018-26040-0 (PMC5955881; doi:10.1038/s41598-018-26040-0)
Supplement: Supplementary file 7 — Regions covered in CNV analysis [file 41598_2018_26040_MOESM7_ESM.xlsx]

## Sheet: Supplementary Table S6
Supplementary Table S6: Regions covered in CNV analysis, human genome reference sequence GRch37 (hg19)
chromosome	lenght (b)	genes included in NGS panel
1p*	8782	ARID1A, NRAS
1q*	3218	F11R, AKT3
2p	8205	MSH2, MSH6
2q	16967	ERCC3, ZEB2, SF3B1, IDH1, BARD1, TWIST2
3p*	8450	MLH1, BAP1, MITF
3q*	5792	FOXL2, PIK3CA
4p	none
4q	9666	PDGFRA, KIT, KDR
5p	none
5q	280	TERT_prom
6p*	1277	CCNDR3
6q*	2341	ESR1
7p	649	TWIST1
7q	8836	MET, POT1, BRAF
8p	none
8q*	5426	SNAI2, NBN, cMYC
9p	896	CDKN2A
9q	2776	GNAQ, PPP6C
10p	8806	ZEB1, PARD3
10q	2064	PTEN
11p	1096	HRAS
11q	13369	ATM, JAM3
12p	2111	CCND2, KRAS
12q	18931	ARID2, CDK4, MDM2, POLE
13p	none
13q	15430	BRCA2, RB1
14p	none
14q	9866	ESR2, MLH3, AKT1
15p	none
15q	10666	TJP1, CYP19A1, MAP2K1
16p*	5740	PALB2, MAPK3
16q*	4288	CDH1, SNAI3
17p	1823	TP53
17q	24770	RAD51D, HNF1B, ERBB2, BRCA1, RAD51C, BRIP1
18p	none
18q	none
19p	10240	GNA11, MAP2K2, SMARCA4
19q	none
20p	none
20q	998	SNAI1
21p	none
21q	1297	JAM2
22p	none
22q	3160	MAPK1, SMARCB1
*Copy number variation analysis was performed focused of chromosome 3, 6, 8, 16, according to the current knowledge about cytogenetic changes in uveal melanoma.
